# Supplementary material for: Climate signals in river flood damages emerge under sound regional disaggregation
Source: Nat Commun. 2021 Apr 9;12:2128. doi: 10.1038/s41467-021-22153-9 (PMC8035337; doi:10.1038/s41467-021-22153-9)
Supplement: Supplementary file 4 — Supplementary Data 1 [file 41467_2021_22153_MOESM4_ESM.zip]

Archive with 8 entries (7 files):
- supplementary_data/
- supplementary_data/country_damages_multimodel_R_pos_R_neg.csv
- supplementary_data/region_damages_modelmedian_R.csv
- supplementary_data/region_result_metrics_R.csv
- supplementary_data/country_damages_multimodel_R.csv
- supplementary_data/region_damages_modelmedian_R_pos_R_neg.csv
- supplementary_data/region_result_metrics_R_pos_R_neg.csv
- supplementary_data/supplementary_data_description.pdf
