# Supplementary material for: Climate signals in river flood damages emerge under sound regional disaggregation
Source: Nat Commun. 2021 Apr 9;12:2128. doi: 10.1038/s41467-021-22153-9 (PMC8035337; doi:10.1038/s41467-021-22153-9)
Supplement: Supplementary file 4 — Supplementary Data 1 [file 41467_2021_22153_MOESM4_ESM.zip › supplementary_data/country_damages_multimodel_R_pos_R_neg.csv]

Year	Country	Region	D_CliExp_pos_raw	D_CliExp_neg_raw	D_1980_pos_raw	D_1980_neg_raw	D_2010_pos_raw	D_2010_neg_raw	GHM	clim_forc
1971	ABW	LAM	0	0	0	0	0	0	lpjml	gswp3
1971	ABW	LAM	0	0	0	0	0	0	orchidee	wfdei
1971	ABW	LAM	0	0	0	0	0	0	vic	watch
1971	ABW	LAM	0	0	0	0	0	0	clm40	princeton
1971	ABW	LAM	0	0	0	0	0	0	clm40	gswp3
1971	ABW	LAM	0	0	0	0	0	0	dbh	gswp3
1971	ABW	LAM	0	0	0	0	0	0	mpi-hm	wfdei
1971	ABW	LAM	0	0	0	0	0	0	lpjml	princeton
1971	ABW	LAM	0	0	0	0	0	0	h08	wfdei
1971	ABW	LAM	0	0	0	0	0	0	mpi-hm	gswp3
1971	ABW	LAM	0	0	0	0	0	0	matsiro	gswp3
1971	ABW	LAM	0	0	0	0	0	0	jules-b1	gswp3
1971	ABW	LAM	0	0	0	0	0	0	dbh	wfdei
1971	ABW	LAM	0	0	0	0	0	0	pcr-globwb	watch
1971	ABW	LAM	0	0	0	0	0	0	matsiro	watch
1971	ABW	LAM	0	0	0	0	0	0	vic	wfdei
1971	ABW	LAM	0	0	0	0	0	0	jules-w1	gswp3
1971	ABW	LAM	0	0	0	0	0	0	orchidee	watch
1971	ABW	LAM	0	0	0	0	0	0	jules-w1	wfdei
1971	ABW	LAM	0	0	0	0	0	0	watergap2	princeton
1971	ABW	LAM	0	0	0	0	0	0	lpjml	watch
1971	ABW	LAM	0	0	0	0	0	0	h08	watch
1971	ABW	LAM	0	0	0	0	0	0	pcr-globwb	wfdei
1971	ABW	LAM	0	0	0	0	0	0	watergap2	gswp3
1971	ABW	LAM	0	0	0	0	0	0	pcr-globwb	gswp3
1971	ABW	LAM	0	0	0	0	0	0	orchidee	princeton
1971	ABW	LAM	0	0	0	0	0	0	h08	gswp3
1971	ABW	LAM	0	0	0	0	0	0	jules-b1	watch
1971	ABW	LAM	0	0	0	0	0	0	watergap2	wfdei
1971	ABW	LAM	0	0	0	0	0	0	pcr-globwb	princeton
1971	ABW	LAM	0	0	0	0	0	0	lpjml	wfdei
1971	ABW	LAM	0	0	0	0	0	0	vic	gswp3
1971	ABW	LAM	0	0	0	0	0	0	h08	princeton
1971	ABW	LAM	0	0	0	0	0	0	dbh	watch
1971	ABW	LAM	0	0	0	0	0	0	watergap2	watch
1971	ABW	LAM	0	0	0	0	0	0	jules-b1	princeton
1971	ABW	LAM	0	0	0	0	0	0	clm40	wfdei
1971	ABW	LAM	0	0	0	0	0	0	matsiro	princeton
1971	ABW	LAM	0	0	0	0	0	0	mpi-hm	watch
1971	ABW	LAM	0	0	0	0	0	0	orchidee	gswp3
1971	ABW	LAM	0	0	0	0	0	0	mpi-hm	princeton
1971	ABW	LAM	0	0	0	0	0	0	matsiro	wfdei
1971	ABW	LAM	0	0	0	0	0	0	jules-w1	princeton
1971	ABW	LAM	0	0	0	0	0	0	clm40	watch
1971	ABW	LAM	0	0	0	0	0	0	dbh	princeton
1971	ABW	LAM	0	0	0	0	0	0	vic	princeton
1971	AFG	SEA	0	4461468.87903614	0	5462646.72655052	0	18581379.0081189	lpjml	gswp3
1971	AFG	SEA	107626.281339646	4404849.60737042	117769.446686074	5115638.14080115	307349.485027861	15802822.9616482	orchidee	wfdei
1971	AFG	SEA	0	29964.7453200062	0	32813.1407706284	0	87526.1104368911	vic	watch
1971	AFG	SEA	595147.439484149	2440345.59028883	727070.865022742	2884441.92485478	2344615.01637175	6992069.80789117	clm40	princeton
1971	AFG	SEA	0	808744.031358368	0	988165.090204397	0	3359844.63522124	clm40	gswp3
1971	AFG	SEA	0	558102.738225031	0	635050.082179972	0	2016313.21595788	dbh	gswp3
1971	AFG	SEA	99039.6274200462	0	108373.549434874	0	282828.488599739	0	mpi-hm	wfdei
1971	AFG	SEA	181127.271156339	2290715.62404086	203133.15403751	2806564.47882296	586571.073949099	7000233.96352802	lpjml	princeton
1971	AFG	SEA	125385.676662611	1378314.39870186	138562.362110511	1749768.68456294	370728.976641487	6679483.90226726	h08	wfdei
1971	AFG	SEA	0	0	0	0	0	0	mpi-hm	gswp3
1971	AFG	SEA	0	36452.2534626979	0	43634.0305142068	0	143955.378862433	matsiro	gswp3
1971	AFG	SEA	0	1136330.49399741	0	1314806.67634448	0	4133545.53406792	jules-b1	gswp3
1971	AFG	SEA	108900.007513957	3973449.89276184	119163.214313377	4891397.48912233	310986.878040684	16651059.9001557	dbh	wfdei
1971	AFG	SEA	0	1387691.42728651	0	1767587.86333444	0	6615857.83060786	pcr-globwb	watch
1971	AFG	SEA	0	327496.329561103	0	415593.852046626	0	1461812.13342744	matsiro	watch
1971	AFG	SEA	0	75190.8290822512	0	83537.9800766407	0	243644.392322914	vic	wfdei
1971	AFG	SEA	0	163440.739926795	0	196064.867477643	0	631283.93973092	jules-w1	gswp3
1971	AFG	SEA	107482.919870123	3411795.18253198	117612.574212811	3864137.16237215	306940.086196253	10918519.8013649	orchidee	watch
1971	AFG	SEA	137441.599705046	10048283.4822636	154772.042465276	12816354.7262244	377624.888568517	43732169.7645311	jules-w1	wfdei
1971	AFG	SEA	150105.193823612	1636251.93037982	177873.191339663	2044310.80503587	458974.827245295	4787616.08628476	watergap2	princeton
1971	AFG	SEA	0	2095461.07819231	0	2573398.68262321	0	6129833.93952323	lpjml	watch
1971	AFG	SEA	2957506.59349873	405021.303516329	3498866.36747208	449681.10400365	9368849.20196921	1432767.32019186	h08	watch
1971	AFG	SEA	0	393301.910253934	0	436574.863297231	0	1390968.59596833	pcr-globwb	wfdei
1971	AFG	SEA	0	860354.041505528	0	1078202.79869718	0	3978380.40245926	watergap2	gswp3
1971	AFG	SEA	0	0.266462176299537	0	0.286645790348332	0	0.770618779898658	pcr-globwb	gswp3
1971	AFG	SEA	1505649.90891057	2960912.43151386	1854678.09414332	3723278.07919231	6518608.61918165	12231373.6988936	orchidee	princeton
1971	AFG	SEA	0	386445.575586973	0	428946.783477575	0	1366529.7900805	h08	gswp3
1971	AFG	SEA	0	289527.216111764	0	321879.683970305	0	746834.363241677	jules-b1	watch
1971	AFG	SEA	155573.383823803	4173002.82580718	175354.917302812	5070424.29537117	443715.529700117	16704734.4132764	watergap2	wfdei
1971	AFG	SEA	474937.282983696	2277182.86517212	582292.435232756	2706211.28034499	1945955.84421445	6558690.05429106	pcr-globwb	princeton
1971	AFG	SEA	21904.9819819553	627384.726702321	27097.7362541909	732960.813974645	51856.873168587	1851763.93728497	lpjml	wfdei
1971	AFG	SEA	0	6.79195136384236	0	7.32199830489844	0	20.0077793035113	vic	gswp3
1971	AFG	SEA	99404.4452172254	1183711.44009428	108772.749236077	1539502.20018475	283870.302557225	5316687.18609358	h08	princeton
1971	AFG	SEA	108147.295851905	3731658.46586194	118339.563855044	4593429.291267	308837.351560473	15535627.4479468	dbh	watch
1971	AFG	SEA	131439.947108356	4479455.38078167	145372.124069647	5275247.80860627	387141.601320298	16379360.9090495	watergap2	watch
1971	AFG	SEA	8819428.74028699	3772254.09999776	10895238.0904889	4419092.80687358	35631588.8342716	10944752.8545444	jules-b1	princeton
1971	AFG	SEA	0	3475953.83923754	0	4163779.51760541	0	10983843.4065239	clm40	wfdei
1971	AFG	SEA	5080.23903977013	1014581.32823541	6263.82315550285	1094945.21336639	22005.0461834912	2885262.15436778	matsiro	princeton
1971	AFG	SEA	101903.725593862	0	111507.572584112	0	291007.523384129	0	mpi-hm	watch
1971	AFG	SEA	22673.2542700621	16924707.6301073	28050.9245993254	22215214.371028	53692.5397220397	82327735.6347115	orchidee	gswp3
1971	AFG	SEA	0	2653.09505403456	0	3374.78906400946	0	12797.6695638552	mpi-hm	princeton
1971	AFG	SEA	0	10842.0314801498	0	12536.5460565325	0	35547.0469141984	matsiro	wfdei
1971	AFG	SEA	23166322.567032	4152103.08994732	27747961.6797749	4990877.40506849	78295535.3858236	13613914.0200139	jules-w1	princeton
1971	AFG	SEA	0	1763605.02421484	0	2035132.4839993	0	5925640.03761571	clm40	watch
1971	AFG	SEA	20150625.3788341	3047897.61849979	24075515.4553798	3718450.35265637	68494335.6990725	10256852.1357731	dbh	princeton
1971	AFG	SEA	0	0	0	0	0	0	vic	princeton
1971	AGO	SSA	0	38388170.6174934	0	68247349.8322996	0	207822780.663404	lpjml	gswp3
1971	AGO	SSA	107163.72039422	65453435.1585376	170017.408836077	127701134.88376	536358.789038272	548489758.286917	orchidee	wfdei
1971	AGO	SSA	0	31259870.6179804	0	58168645.9506016	0	207426030.892655	vic	watch
1971	AGO	SSA	0	67556138.1046912	0	126951696.919722	0	452926281.399231	clm40	princeton
1971	AGO	SSA	0	14258308.772347	0	25015270.7098716	0	76347105.3677872	clm40	gswp3
1971	AGO	SSA	0	37394232.5853454	0	63233833.5233873	0	193613723.255079	dbh	gswp3
1971	AGO	SSA	3707125.45155457	52786226.1771016	5924750.85286769	97383910.2511796	19924756.8088575	352777324.624021	mpi-hm	wfdei
1971	AGO	SSA	0	43250972.6055918	0	76011782.7638187	0	228466733.910815	lpjml	princeton
1971	AGO	SSA	3918115.39081538	64009283.8010324	6260102.58923295	123190537.319689	20784786.9192208	442462093.035703	h08	wfdei
1971	AGO	SSA	0	33260787.7418527	0	57919941.7151468	0	172885395.523462	mpi-hm	gswp3
1971	AGO	SSA	0	15370204.2229076	0	26009364.4100532	0	78045751.9561701	matsiro	gswp3
1971	AGO	SSA	0	47832381.1060363	0	83659246.557336	0	251544050.18795	jules-b1	gswp3
1971	AGO	SSA	7666900.06430566	48895750.6401404	12294982.4130576	94663665.037791	40254741.0133582	389577127.283766	dbh	wfdei
1971	AGO	SSA	0	44435614.6974793	0	85273544.4525861	0	322778349.722214	pcr-globwb	watch
1971	AGO	SSA	0	7962908.19303461	0	13569784.2682362	0	53025051.6083797	matsiro	watch
1971	AGO	SSA	239385.18876389	38641538.5201145	380411.386577838	70562683.1528425	1258645.59103566	253144743.596433	vic	wfdei
1971	AGO	SSA	0	39638029.5218545	0	67277493.081607	0	200245539.270067	jules-w1	gswp3
1971	AGO	SSA	0	4817155.87331795	0	7961867.2979331	0	23203975.5772703	orchidee	watch
1971	AGO	SSA	4947012.69733409	37453485.5597775	7894747.98194005	69853423.1505643	26464154.1067517	236802284.675233	jules-w1	wfdei
1971	AGO	SSA	0	44123692.4925794	0	76601058.4447958	0	227716311.98359	watergap2	princeton
1971	AGO	SSA	0	24669920.9093856	0	45781069.6673157	0	162463244.382432	lpjml	watch
1971	AGO	SSA	0	38687311.5572732	0	72737585.631824	0	255439532.459124	h08	watch
1971	AGO	SSA	1204958.17085372	73109137.7133724	1938031.94744756	146038928.963114	6542021.55824732	620040624.816827	pcr-globwb	wfdei
1971	AGO	SSA	0	35044183.1070567	0	62325267.1651392	0	192718041.597632	watergap2	gswp3
1971	AGO	SSA	0	48747277.8909647	0	86384722.6574607	0	264396072.704511	pcr-globwb	gswp3
1971	AGO	SSA	0	47292630.5646536	0	82277878.4909426	0	258840077.921561	orchidee	princeton
1971	AGO	SSA	0	42718636.1432951	0	76374555.3134251	0	232903768.667801	h08	gswp3
1971	AGO	SSA	0	20414109.3893443	0	39863355.064041	0	151302980.456449	jules-b1	watch
1971	AGO	SSA	1001168.99466637	71286394.2470259	1612770.48825878	133077743.294023	5397703.44748618	466427099.643131	watergap2	wfdei
1971	AGO	SSA	0	75423231.9521244	0	131604286.433071	0	391739274.494511	pcr-globwb	princeton
1971	AGO	SSA	996637.404775145	86635823.9665349	1606126.63458183	169929668.676766	5401466.49511884	690522050.794369	lpjml	wfdei
1971	AGO	SSA	0	36929913.0583542	0	65618964.316323	0	201804072.517701	vic	gswp3
1971	AGO	SSA	0	55785962.0225233	0	97574941.2752126	0	306408590.530723	h08	princeton
1971	AGO	SSA	748497.624420532	5251199.0648661	1211799.23244654	8816463.00306176	4097250.01884447	26116991.4347839	dbh	watch
1971	AGO	SSA	0	19801966.4611402	0	37784572.9611384	0	138086161.043144	watergap2	watch
1971	AGO	SSA	0	67314068.2101335	0	116469180.526352	0	375824451.032156	jules-b1	princeton
1971	AGO	SSA	1102764.92308312	48541257.5912401	1748676.84454772	88524720.7609479	5855001.73742043	317750346.53257	clm40	wfdei
1971	AGO	SSA	0	27935686.586766	0	51997127.8375499	0	188859464.02571	matsiro	princeton
1971	AGO	SSA	0	8837806.14463749	0	15089927.7179874	0	48282035.3259422	mpi-hm	watch
1971	AGO	SSA	0	8012579.96757691	0	13504243.3804962	0	41060243.0466323	orchidee	gswp3
1971	AGO	SSA	0	25865062.2471498	0	46208363.3592514	0	157429451.254776	mpi-hm	princeton
1971	AGO	SSA	0	30848169.7523608	0	57553277.7663764	0	218428144.00309	matsiro	wfdei
1971	AGO	SSA	0	63871058.7373784	0	110390225.815685	0	358560504.208873	jules-w1	princeton
1971	AGO	SSA	0	16184783.958287	0	27704253.6007473	0	96171987.6368336	clm40	watch
1971	AGO	SSA	0	41866617.8989902	0	75677693.319895	0	273989628.776634	dbh	princeton
1971	AGO	SSA	0	46587488.153402	0	80955919.5365029	0	240595134.660997	vic	princeton
1971	AIA	LAM	0	0	0	0	0	0	lpjml	gswp3
1971	AIA	LAM	0	0	0	0	0	0	orchidee	wfdei
1971	AIA	LAM	0	0	0	0	0	0	vic	watch
1971	AIA	LAM	0	0	0	0	0	0	clm40	princeton
1971	AIA	LAM	0	0	0	0	0	0	clm40	gswp3
1971	AIA	LAM	0	0	0	0	0	0	dbh	gswp3
1971	AIA	LAM	0	0	0	0	0	0	mpi-hm	wfdei
1971	AIA	LAM	0	0	0	0	0	0	lpjml	princeton
1971	AIA	LAM	0	0	0	0	0	0	h08	wfdei
1971	AIA	LAM	0	0	0	0	0	0	mpi-hm	gswp3
1971	AIA	LAM	0	0	0	0	0	0	matsiro	gswp3
1971	AIA	LAM	0	0	0	0	0	0	jules-b1	gswp3
1971	AIA	LAM	0	0	0	0	0	0	dbh	wfdei
1971	AIA	LAM	0	0	0	0	0	0	pcr-globwb	watch
1971	AIA	LAM	0	0	0	0	0	0	matsiro	watch
1971	AIA	LAM	0	0	0	0	0	0	vic	wfdei
1971	AIA	LAM	0	0	0	0	0	0	jules-w1	gswp3
1971	AIA	LAM	0	0	0	0	0	0	orchidee	watch
1971	AIA	LAM	0	0	0	0	0	0	jules-w1	wfdei
1971	AIA	LAM	0	0	0	0	0	0	watergap2	princeton
1971	AIA	LAM	0	0	0	0	0	0	lpjml	watch
1971	AIA	LAM	0	0	0	0	0	0	h08	watch
1971	AIA	LAM	0	0	0	0	0	0	pcr-globwb	wfdei
1971	AIA	LAM	0	0	0	0	0	0	watergap2	gswp3
1971	AIA	LAM	0	0	0	0	0	0	pcr-globwb	gswp3
1971	AIA	LAM	0	0	0	0	0	0	orchidee	princeton
1971	AIA	LAM	0	0	0	0	0	0	h08	gswp3
1971	AIA	LAM	0	0	0	0	0	0	jules-b1	watch
1971	AIA	LAM	0	0	0	0	0	0	watergap2	wfdei
1971	AIA	LAM	0	0	0	0	0	0	pcr-globwb	princeton
1971	AIA	LAM	0	0	0	0	0	0	lpjml	wfdei
1971	AIA	LAM	0	0	0	0	0	0	vic	gswp3
1971	AIA	LAM	0	0	0	0	0	0	h08	princeton
1971	AIA	LAM	0	0	0	0	0	0	dbh	watch
1971	AIA	LAM	0	0	0	0	0	0	watergap2	watch
1971	AIA	LAM	0	0	0	0	0	0	jules-b1	princeton
1971	AIA	LAM	0	0	0	0	0	0	clm40	wfdei
1971	AIA	LAM	0	0	0	0	0	0	matsiro	princeton
1971	AIA	LAM	0	0	0	0	0	0	mpi-hm	watch
1971	AIA	LAM	0	0	0	0	0	0	orchidee	gswp3
1971	AIA	LAM	0	0	0	0	0	0	mpi-hm	princeton
1971	AIA	LAM	0	0	0	0	0	0	matsiro	wfdei
1971	AIA	LAM	0	0	0	0	0	0	jules-w1	princeton
1971	AIA	LAM	0	0	0	0	0	0	clm40	watch
1971	AIA	LAM	0	0	0	0	0	0	dbh	princeton
1971	AIA	LAM	0	0	0	0	0	0	vic	princeton
1971	ALB	EUR	0	2755221.36774126	0	6469126.06925361	0	11424899.7394509	lpjml	gswp3
1971	ALB	EUR	186744.366821445	3643041.88651282	427203.194769527	8548850.69274579	628485.237555478	15083647.9989491	orchidee	wfdei
1971	ALB	EUR	0	22573777.8051664	0	53981959.3799223	0	100769171.188571	vic	watch
1971	ALB	EUR	0	2750129.51269704	0	6457170.64070144	0	11403785.6707053	clm40	princeton
1971	ALB	EUR	0	2811159.70813563	0	6593667.90921106	0	11600045.293509	clm40	gswp3
1971	ALB	EUR	0	2896929.69828929	0	6801850.35272205	0	12012512.5852686	dbh	gswp3
1971	ALB	EUR	0	8991946.91725241	0	21527752.1304773	0	39875148.5532038	mpi-hm	wfdei
1971	ALB	EUR	0	2790632.77387967	0	6552270.33246273	0	11571737.946174	lpjml	princeton
1971	ALB	EUR	0	2703399.75475561	0	6347451.43670273	0	11210014.3804632	h08	wfdei
1971	ALB	EUR	0	2796884.44926026	0	6566948.96288228	0	11597661.3675234	mpi-hm	gswp3
1971	ALB	EUR	0	3292652.57246248	0	7759320.17006989	0	13936461.3362091	matsiro	gswp3
1971	ALB	EUR	0	3707058.68447309	0	8699074.06778195	0	15348703.1030442	jules-b1	gswp3
1971	ALB	EUR	0	2802974.90329399	0	6607383.30450216	0	10633699.2073173	dbh	wfdei
1971	ALB	EUR	0	3716650.66745663	0	8721582.84833625	0	15388417.7424699	pcr-globwb	watch
1971	ALB	EUR	0	4091191.27918974	0	9609831.87444976	0	16983069.885729	matsiro	watch
1971	ALB	EUR	724172.875445772	37946393.8273184	1671384.05356781	90714854.9122765	2937752.15336163	169695751.048505	vic	wfdei
1971	ALB	EUR	0	3809020.5862778	0	8972271.09542488	0	16075857.1645367	jules-w1	gswp3
1971	ALB	EUR	0	2934233.67077028	0	6889438.26986328	0	12167198.5754647	orchidee	watch
1971	ALB	EUR	0	3632276.48889535	0	8568876.4132188	0	14053061.5767053	jules-w1	wfdei
1971	ALB	EUR	0	2397355.59663995	0	5645532.62461265	0	10019240.4692321	watergap2	princeton
1971	ALB	EUR	1108672.39049771	20600502.8554465	2598570.84175515	49216094.8496958	4645735.63062245	91614151.2999847	lpjml	watch
1971	ALB	EUR	0	2414210.94535883	0	5685225.28481918	0	10089683.8328465	h08	watch
1971	ALB	EUR	0	3718224.29628316	0	8725275.56401258	0	15394933.1941281	pcr-globwb	wfdei
1971	ALB	EUR	0	996283.207526749	0	2371671.12617942	0	4283697.06702794	watergap2	gswp3
1971	ALB	EUR	0	2710590.89743854	0	6364335.89075877	0	11239833.4306225	pcr-globwb	gswp3
1971	ALB	EUR	0	1064734.19381404	0	2534620.0010672	0	4578014.27219489	orchidee	princeton
1971	ALB	EUR	0	1072205.08508841	0	2552404.59985235	0	4610136.69963152	h08	gswp3
1971	ALB	EUR	0	2197978.85850931	0	5176020.34980329	0	9185987.5775452	jules-b1	watch
1971	ALB	EUR	0	2369754.93442845	0	5580535.82597573	0	9903889.34143336	watergap2	wfdei
1971	ALB	EUR	0	4574551.86737053	0	10734965.0807153	0	18953937.3914446	pcr-globwb	princeton
1971	ALB	EUR	915114.431683796	23471411.7227991	2107996.06715185	56056800.9900748	3579168.65495048	104256802.758177	lpjml	wfdei
1971	ALB	EUR	0	3629929.96361799	0	8518081.93558777	0	15029359.4028538	vic	gswp3
1971	ALB	EUR	0	2415122.61528448	0	5687372.1763005	0	10093493.9644042	h08	princeton
1971	ALB	EUR	0	1099510.86034746	0	2617406.51724952	0	4727542.74291965	dbh	watch
1971	ALB	EUR	0	2115459.78131239	0	4981696.17731878	0	8841116.55428362	watergap2	watch
1971	ALB	EUR	0	740275.514708384	0	1762239.9438107	0	3182946.40238003	jules-b1	princeton
1971	ALB	EUR	0	3017521.66494212	0	7084994.4384751	0	12512563.5592204	clm40	wfdei
1971	ALB	EUR	482389.9371172	265596686.309385	1113271.69731151	644144104.943474	1956951.19877251	1157422999.16365	matsiro	princeton
1971	ALB	EUR	0	3478624.77081387	0	8169474.89893697	0	14433202.7094279	mpi-hm	watch
1971	ALB	EUR	0	3016267.22430729	0	7082049.07273856	0	12507361.8506935	orchidee	gswp3
1971	ALB	EUR	0	2738440.53799615	0	6429725.49533283	0	11355315.7489856	mpi-hm	princeton
1971	ALB	EUR	0	6989558.14427381	0	16520769.3589425	0	28643713.9535531	matsiro	wfdei
1971	ALB	EUR	0	792811.298504983	0	1887302.37644058	0	3408833.3602885	jules-w1	princeton
1971	ALB	EUR	0	2909459.67103276	0	6831270.12068365	0	12064469.819634	clm40	watch
1971	ALB	EUR	0	1555939.52308253	0	3662388.89230302	0	6494764.02243995	dbh	princeton
1971	ALB	EUR	0	2914686.23972224	0	6843541.85033767	0	12086142.4968126	vic	princeton
1971	AND	EUR	0	0	0	0	0	0	lpjml	gswp3
1971	AND	EUR	0	0	0	0	0	0	orchidee	wfdei
1971	AND	EUR	0	0	0	0	0	0	vic	watch
1971	AND	EUR	0	0	0	0	0	0	clm40	princeton
1971	AND	EUR	0	0	0	0	0	0	clm40	gswp3
1971	AND	EUR	0	0	0	0	0	0	dbh	gswp3
1971	AND	EUR	0	0	0	0	0	0	mpi-hm	wfdei
1971	AND	EUR	0	0	0	0	0	0	lpjml	princeton
1971	AND	EUR	0	0	0	0	0	0	h08	wfdei
1971	AND	EUR	0	0	0	0	0	0	mpi-hm	gswp3
1971	AND	EUR	0	0	0	0	0	0	matsiro	gswp3
1971	AND	EUR	0	0	0	0	0	0	jules-b1	gswp3
1971	AND	EUR	0	0	0	0	0	0	dbh	wfdei
1971	AND	EUR	0	0	0	0	0	0	pcr-globwb	watch
1971	AND	EUR	0	0	0	0	0	0	matsiro	watch
1971	AND	EUR	0	0	0	0	0	0	vic	wfdei
1971	AND	EUR	0	0	0	0	0	0	jules-w1	gswp3
1971	AND	EUR	0	0	0	0	0	0	orchidee	watch
1971	AND	EUR	0	0	0	0	0	0	jules-w1	wfdei
1971	AND	EUR	0	0	0	0	0	0	watergap2	princeton
1971	AND	EUR	0	0	0	0	0	0	lpjml	watch
1971	AND	EUR	0	0	0	0	0	0	h08	watch
1971	AND	EUR	0	0	0	0	0	0	pcr-globwb	wfdei
1971	AND	EUR	0	0	0	0	0	0	watergap2	gswp3
1971	AND	EUR	0	0	0	0	0	0	pcr-globwb	gswp3
1971	AND	EUR	0	0	0	0	0	0	orchidee	princeton
1971	AND	EUR	0	0	0	0	0	0	h08	gswp3
1971	AND	EUR	0	0	0	0	0	0	jules-b1	watch
1971	AND	EUR	0	0	0	0	0	0	watergap2	wfdei
1971	AND	EUR	0	0	0	0	0	0	pcr-globwb	princeton
1971	AND	EUR	0	0	0	0	0	0	lpjml	wfdei
1971	AND	EUR	0	0	0	0	0	0	vic	gswp3
1971	AND	EUR	0	0	0	0	0	0	h08	princeton
1971	AND	EUR	0	0	0	0	0	0	dbh	watch
1971	AND	EUR	0	0	0	0	0	0	watergap2	watch
1971	AND	EUR	0	0	0	0	0	0	jules-b1	princeton
1971	AND	EUR	0	0	0	0	0	0	clm40	wfdei
1971	AND	EUR	0	0	0	0	0	0	matsiro	princeton
1971	AND	EUR	0	0	0	0	0	0	mpi-hm	watch
1971	AND	EUR	0	0	0	0	0	0	orchidee	gswp3
1971	AND	EUR	0	0	0	0	0	0	mpi-hm	princeton
1971	AND	EUR	0	0	0	0	0	0	matsiro	wfdei
1971	AND	EUR	0	0	0	0	0	0	jules-w1	princeton
1971	AND	EUR	0	0	0	0	0	0	clm40	watch
1971	AND	EUR	0	0	0	0	0	0	dbh	princeton
1971	AND	EUR	0	0	0	0	0	0	vic	princeton
1971	ANT	LAM	0	0	0	0	0	0	lpjml	gswp3
1971	ANT	LAM	0	0	0	0	0	0	orchidee	wfdei
1971	ANT	LAM	0	0	0	0	0	0	vic	watch
1971	ANT	LAM	0	0	0	0	0	0	clm40	princeton
1971	ANT	LAM	0	0	0	0	0	0	clm40	gswp3
1971	ANT	LAM	0	0	0	0	0	0	dbh	gswp3
1971	ANT	LAM	0	0	0	0	0	0	mpi-hm	wfdei
1971	ANT	LAM	0	0	0	0	0	0	lpjml	princeton
1971	ANT	LAM	0	0	0	0	0	0	h08	wfdei
1971	ANT	LAM	0	0	0	0	0	0	mpi-hm	gswp3
1971	ANT	LAM	0	0	0	0	0	0	matsiro	gswp3
1971	ANT	LAM	0	0	0	0	0	0	jules-b1	gswp3
1971	ANT	LAM	0	0	0	0	0	0	dbh	wfdei
1971	ANT	LAM	0	0	0	0	0	0	pcr-globwb	watch
1971	ANT	LAM	0	0	0	0	0	0	matsiro	watch
1971	ANT	LAM	0	0	0	0	0	0	vic	wfdei
1971	ANT	LAM	0	0	0	0	0	0	jules-w1	gswp3
1971	ANT	LAM	0	0	0	0	0	0	orchidee	watch
1971	ANT	LAM	0	0	0	0	0	0	jules-w1	wfdei
1971	ANT	LAM	0	0	0	0	0	0	watergap2	princeton
1971	ANT	LAM	0	0	0	0	0	0	lpjml	watch
1971	ANT	LAM	0	0	0	0	0	0	h08	watch
1971	ANT	LAM	0	0	0	0	0	0	pcr-globwb	wfdei
1971	ANT	LAM	0	0	0	0	0	0	watergap2	gswp3
1971	ANT	LAM	0	0	0	0	0	0	pcr-globwb	gswp3
1971	ANT	LAM	0	0	0	0	0	0	orchidee	princeton
1971	ANT	LAM	0	0	0	0	0	0	h08	gswp3
1971	ANT	LAM	0	0	0	0	0	0	jules-b1	watch
1971	ANT	LAM	0	0	0	0	0	0	watergap2	wfdei
1971	ANT	LAM	0	0	0	0	0	0	pcr-globwb	princeton
1971	ANT	LAM	0	0	0	0	0	0	lpjml	wfdei
1971	ANT	LAM	0	0	0	0	0	0	vic	gswp3
1971	ANT	LAM	0	0	0	0	0	0	h08	princeton
1971	ANT	LAM	0	0	0	0	0	0	dbh	watch
1971	ANT	LAM	0	0	0	0	0	0	watergap2	watch
1971	ANT	LAM	0	0	0	0	0	0	jules-b1	princeton
1971	ANT	LAM	0	0	0	0	0	0	clm40	wfdei
1971	ANT	LAM	0	0	0	0	0	0	matsiro	princeton
1971	ANT	LAM	0	0	0	0	0	0	mpi-hm	watch
1971	ANT	LAM	0	0	0	0	0	0	orchidee	gswp3
1971	ANT	LAM	0	0	0	0	0	0	mpi-hm	princeton
1971	ANT	LAM	0	0	0	0	0	0	matsiro	wfdei
1971	ANT	LAM	0	0	0	0	0	0	jules-w1	princeton
1971	ANT	LAM	0	0	0	0	0	0	clm40	watch
1971	ANT	LAM	0	0	0	0	0	0	dbh	princeton
1971	ANT	LAM	0	0	0	0	0	0	vic	princeton
1971	ARE	NAF	0	0	0	0	0	0	lpjml	gswp3
1971	ARE	NAF	0	0	0	0	0	0	orchidee	wfdei
1971	ARE	NAF	0	0	0	0	0	0	vic	watch
1971	ARE	NAF	0	0	0	0	0	0	clm40	princeton
1971	ARE	NAF	0	0	0	0	0	0	clm40	gswp3
1971	ARE	NAF	0	0	0	0	0	0	dbh	gswp3
1971	ARE	NAF	0	0	0	0	0	0	mpi-hm	wfdei
1971	ARE	NAF	0	0	0	0	0	0	lpjml	princeton
1971	ARE	NAF	0	0	0	0	0	0	h08	wfdei
1971	ARE	NAF	0	0	0	0	0	0	mpi-hm	gswp3
1971	ARE	NAF	0	0	0	0	0	0	matsiro	gswp3
1971	ARE	NAF	0	0	0	0	0	0	jules-b1	gswp3
1971	ARE	NAF	0	0	0	0	0	0	dbh	wfdei
1971	ARE	NAF	0	0	0	0	0	0	pcr-globwb	watch
1971	ARE	NAF	0	0	0	0	0	0	matsiro	watch
1971	ARE	NAF	0	0	0	0	0	0	vic	wfdei
1971	ARE	NAF	0	0	0	0	0	0	jules-w1	gswp3
1971	ARE	NAF	0	0	0	0	0	0	orchidee	watch
1971	ARE	NAF	0	0	0	0	0	0	jules-w1	wfdei
1971	ARE	NAF	0	0	0	0	0	0	watergap2	princeton
1971	ARE	NAF	0	0	0	0	0	0	lpjml	watch
1971	ARE	NAF	0	0	0	0	0	0	h08	watch
1971	ARE	NAF	0	0	0	0	0	0	pcr-globwb	wfdei
1971	ARE	NAF	0	0	0	0	0	0	watergap2	gswp3
1971	ARE	NAF	0	0	0	0	0	0	pcr-globwb	gswp3
1971	ARE	NAF	0	0	0	0	0	0	orchidee	princeton
1971	ARE	NAF	0	0	0	0	0	0	h08	gswp3
1971	ARE	NAF	0	0	0	0	0	0	jules-b1	watch
1971	ARE	NAF	0	0	0	0	0	0	watergap2	wfdei
1971	ARE	NAF	0	0	0	0	0	0	pcr-globwb	princeton
1971	ARE	NAF	0	0	0	0	0	0	lpjml	wfdei
1971	ARE	NAF	0	0	0	0	0	0	vic	gswp3
1971	ARE	NAF	0	0	0	0	0	0	h08	princeton
1971	ARE	NAF	0	0	0	0	0	0	dbh	watch
1971	ARE	NAF	0	0	0	0	0	0	watergap2	watch
1971	ARE	NAF	0	0	0	0	0	0	jules-b1	princeton
1971	ARE	NAF	0	0	0	0	0	0	clm40	wfdei
1971	ARE	NAF	0	0	0	0	0	0	matsiro	princeton
1971	ARE	NAF	0	0	0	0	0	0	mpi-hm	watch
1971	ARE	NAF	0	0	0	0	0	0	orchidee	gswp3
1971	ARE	NAF	0	0	0	0	0	0	mpi-hm	princeton
1971	ARE	NAF	0	0	0	0	0	0	matsiro	wfdei
1971	ARE	NAF	0	0	0	0	0	0	jules-w1	princeton
1971	ARE	NAF	0	0	0	0	0	0	clm40	watch
1971	ARE	NAF	0	0	0	0	0	0	dbh	princeton
1971	ARE	NAF	0	0	0	0	0	0	vic	princeton
1971	ARG	LAM	900191.303768135	150600912.266135	1370918.77726308	239903872.428072	7327222.12003312	1351872836.64984	lpjml	gswp3
1971	ARG	LAM	1096387.80452033	64569168.1091397	1669235.33944595	102977764.785867	9511687.51410694	598076076.590174	orchidee	wfdei
1971	ARG	LAM	4428.01299622546	35981753.8032782	6650.51747389579	56409309.974597	36571.0360922295	307256759.739618	vic	watch
1971	ARG	LAM	0	55260550.7001863	0	90540100.6826928	0	543776746.181544	clm40	princeton
1971	ARG	LAM	610652.970460543	154727585.704939	932273.596967509	251501438.652816	5023656.27833134	1414638004.63229	clm40	gswp3
1971	ARG	LAM	4938672.51500739	882943734.336476	7487748.27765026	1434829771.18338	40144877.7847853	8444831822.85683	dbh	gswp3
1971	ARG	LAM	293688.5955672	74353418.0398081	443275.44125819	120705053.100682	2480392.30028956	734852128.803588	mpi-hm	wfdei
1971	ARG	LAM	0	12203812.1385697	0	19091042.7285467	0	102679878.741874	lpjml	princeton
1971	ARG	LAM	918497.867158516	26898634.0147719	1397889.60258329	42133991.9201074	8047622.14637476	278279614.536973	h08	wfdei
1971	ARG	LAM	0	41454871.1652227	0	69329272.4853017	0	430004382.294801	mpi-hm	gswp3
1971	ARG	LAM	4640331.33026092	1117150758.6262	7020160.80084068	1788523631.31111	36951788.1221479	10287234155.7183	matsiro	gswp3
1971	ARG	LAM	3152139.69094004	775659980.853962	4761789.90407949	1267599878.71164	25059370.5457702	7579768935.32122	jules-b1	gswp3
1971	ARG	LAM	1165337.01167211	68972213.8631212	1777616.00045722	109814373.774232	10163914.7660125	659330871.196856	dbh	wfdei
1971	ARG	LAM	4739.29190716173	68173510.3124755	7118.03322829886	109194701.673157	39141.894013447	629852982.472683	pcr-globwb	watch
1971	ARG	LAM	474480.04317714	127905848.293456	710338.623358321	200237459.661925	3774025.70631335	1116879835.58685	matsiro	watch
1971	ARG	LAM	5520.83578328578	100320720.973367	8291.84893507521	159687672.062115	45596.6784338535	1074365150.2823	vic	wfdei
1971	ARG	LAM	3806938.13674101	748813198.651705	5752262.5267882	1216110506.91558	30239830.7060471	7225016140.38205	jules-w1	gswp3
1971	ARG	LAM	301142.675828659	32066624.1810147	454543.023706715	50300547.9953151	2545919.10064107	280824834.388979	orchidee	watch
1971	ARG	LAM	1640128.70912016	133801702.148018	2500249.47793303	218867927.103559	14367918.1782006	1399269409.43398	jules-w1	wfdei
1971	ARG	LAM	0	6335389.64432437	0	9856097.92872598	0	54038541.8190313	watergap2	princeton
1971	ARG	LAM	294993.962614777	5433252.08646573	445249.115462997	8259541.3713624	2491600.07273799	44257451.834326	lpjml	watch
1971	ARG	LAM	847186.466959494	9767554.97872626	1289104.18369945	15101155.9823589	7417714.03773202	82747230.7051287	h08	watch
1971	ARG	LAM	4915.0549134717	60332600.5478752	7382.01505168677	94391135.5983548	40593.5237292857	516884187.678263	pcr-globwb	wfdei
1971	ARG	LAM	795543.201370182	161147241.789889	1212419.20493226	256524844.346617	6501089.55667028	1445639131.50766	watergap2	gswp3
1971	ARG	LAM	1945606.03575254	376095765.589753	2957808.47721359	588313005.391382	15688149.1638648	3227403305.30963	pcr-globwb	gswp3
1971	ARG	LAM	0	20983364.0611119	0	32910616.4660326	0	188118665.615661	orchidee	princeton
1971	ARG	LAM	684988.778695329	80454257.0832962	1045194.03616399	129615748.457821	5624446.89573396	747291906.964686	h08	gswp3
1971	ARG	LAM	4250712.34446361	71936318.8788158	6449608.28612849	114463382.200438	36277883.9169561	652193514.600289	jules-b1	watch
1971	ARG	LAM	300140.007030901	8141845.08060795	453036.275053616	12541667.0344438	2537611.81572285	69007901.9530839	watergap2	wfdei
1971	ARG	LAM	0	37127032.579529	0	59282787.2449609	0	323451982.649494	pcr-globwb	princeton
1971	ARG	LAM	893626.35221148	13065914.4001733	1359166.08474549	20090858.3404325	7811199.24320071	120414917.72408	lpjml	wfdei
1971	ARG	LAM	856550.059880416	179860240.190846	1301255.38973292	292751654.15917	6910642.49176049	1672625390.46656	vic	gswp3
1971	ARG	LAM	0	15107483.0580932	0	23666598.4262955	0	128693191.197893	h08	princeton
1971	ARG	LAM	412493.928717359	66328572.0113775	626739.548278327	104283050.928007	3553291.36402196	605128021.766753	dbh	watch
1971	ARG	LAM	284159.120402138	2385908.60681957	428951.219415876	3693151.21015162	2403150.83835401	18934254.219239	watergap2	watch
1971	ARG	LAM	0	70701765.3308582	0	109741548.459786	0	595508075.53533	jules-b1	princeton
1971	ARG	LAM	1137074.62848643	76402153.5906496	1735061.19080454	122057613.899441	10017302.5763511	759688947.230431	clm40	wfdei
1971	ARG	LAM	0	11269878.6091928	0	17710173.3108218	0	96328457.2104541	matsiro	princeton
1971	ARG	LAM	286651.767642883	54195464.7549751	432683.180273428	88631004.0064567	2423353.97769711	524521521.639387	mpi-hm	watch
1971	ARG	LAM	1033721.45703699	988873365.393973	1569288.74832606	1607315254.87978	8302760.00372346	9474512455.9288	orchidee	gswp3
1971	ARG	LAM	0	10001761.0743082	0	15880510.8152591	0	88009603.3948602	mpi-hm	princeton
1971	ARG	LAM	302184.152345433	89574736.6342562	456049.084057801	140627726.16499	2550090.91039089	798601288.381915	matsiro	wfdei
1971	ARG	LAM	0	15203016.0624102	0	23697601.9611369	0	129733653.947509	jules-w1	princeton
1971	ARG	LAM	1040129.36688456	57503451.8496895	1585529.79042427	91693104.974278	9142432.62316125	522106065.218035	clm40	watch
1971	ARG	LAM	0	9036353.30285707	0	14024074.5348392	0	74624189.4582743	dbh	princeton
1971	ARG	LAM	0	21596324.3440365	0	33472753.3907612	0	176893455.398211	vic	princeton
1971	ARM	EUR	0	0	0	0	0	0	lpjml	gswp3
1971	ARM	EUR	0	0	0	0	0	0	orchidee	wfdei
1971	ARM	EUR	0	0	0	0	0	0	vic	watch
1971	ARM	EUR	0	0	0	0	0	0	clm40	princeton
1971	ARM	EUR	0	0	0	0	0	0	clm40	gswp3
1971	ARM	EUR	0	0	0	0	0	0	dbh	gswp3
1971	ARM	EUR	0	0	0	0	0	0	mpi-hm	wfdei
1971	ARM	EUR	0	0	0	0	0	0	lpjml	princeton
1971	ARM	EUR	0	0	0	0	0	0	h08	wfdei
1971	ARM	EUR	0	0	0	0	0	0	mpi-hm	gswp3
1971	ARM	EUR	0	0	0	0	0	0	matsiro	gswp3
1971	ARM	EUR	0	0	0	0	0	0	jules-b1	gswp3
1971	ARM	EUR	7421307.73518769	0	9471984.74747703	0	12683694.4203425	0	dbh	wfdei
1971	ARM	EUR	0	0	0	0	0	0	pcr-globwb	watch
1971	ARM	EUR	466532.024181339	0	600660.178154022	0	839372.92306451	0	matsiro	watch
1971	ARM	EUR	5631069.46539173	0	7182724.11552842	0	9594291.00987063	0	vic	wfdei
1971	ARM	EUR	0	0	0	0	0	0	jules-w1	gswp3
1971	ARM	EUR	0	0	0	0	0	0	orchidee	watch
1971	ARM	EUR	6956912.58393195	0	8879046.10065008	0	11883628.6353306	0	jules-w1	wfdei
1971	ARM	EUR	0	0	0	0	0	0	watergap2	princeton
1971	ARM	EUR	0	0	0	0	0	0	lpjml	watch
1971	ARM	EUR	0	0	0	0	0	0	h08	watch
1971	ARM	EUR	0	0	0	0	0	0	pcr-globwb	wfdei
1971	ARM	EUR	0	0	0	0	0	0	watergap2	gswp3
1971	ARM	EUR	0	0	0	0	0	0	pcr-globwb	gswp3
1971	ARM	EUR	0	0	0	0	0	0	orchidee	princeton
1971	ARM	EUR	0	0	0	0	0	0	h08	gswp3
1971	ARM	EUR	0	0	0	0	0	0	jules-b1	watch
1971	ARM	EUR	6174278.65963605	0	7876575.09643381	0	10532592.7831102	0	watergap2	wfdei
1971	ARM	EUR	0	0	0	0	0	0	pcr-globwb	princeton
1971	ARM	EUR	0	0	0	0	0	0	lpjml	wfdei
1971	ARM	EUR	0	0	0	0	0	0	vic	gswp3
1971	ARM	EUR	0	0	0	0	0	0	h08	princeton
1971	ARM	EUR	6294814.17363726	0	8033610.55305867	0	10742160.5430939	0	dbh	watch
1971	ARM	EUR	0	0	0	0	0	0	watergap2	watch
1971	ARM	EUR	131511.436473812	0	167685.745853648	0	229624.351789832	0	jules-b1	princeton
1971	ARM	EUR	6237218.63035169	0	7956742.94326795	0	10638477.1118851	0	clm40	wfdei
1971	ARM	EUR	0	0	0	0	0	0	matsiro	princeton
1971	ARM	EUR	0	0	0	0	0	0	mpi-hm	watch
1971	ARM	EUR	0	0	0	0	0	0	orchidee	gswp3
1971	ARM	EUR	0	0	0	0	0	0	mpi-hm	princeton
1971	ARM	EUR	0	0	0	0	0	0	matsiro	wfdei
1971	ARM	EUR	0	0	0	0	0	0	jules-w1	princeton
1971	ARM	EUR	0	0	0	0	0	0	clm40	watch
1971	ARM	EUR	0	0	0	0	0	0	dbh	princeton
1971	ARM	EUR	0	0	0	0	0	0	vic	princeton
1971	ASM	OCE	0	0	0	0	0	0	lpjml	gswp3
1971	ASM	OCE	0	0	0	0	0	0	orchidee	wfdei
1971	ASM	OCE	0	0	0	0	0	0	vic	watch
1971	ASM	OCE	0	0	0	0	0	0	clm40	princeton
1971	ASM	OCE	0	0	0	0	0	0	clm40	gswp3
1971	ASM	OCE	0	0	0	0	0	0	dbh	gswp3
1971	ASM	OCE	0	0	0	0	0	0	mpi-hm	wfdei
1971	ASM	OCE	0	0	0	0	0	0	lpjml	princeton
1971	ASM	OCE	0	0	0	0	0	0	h08	wfdei
1971	ASM	OCE	0	0	0	0	0	0	mpi-hm	gswp3
1971	ASM	OCE	0	0	0	0	0	0	matsiro	gswp3
1971	ASM	OCE	0	0	0	0	0	0	jules-b1	gswp3
1971	ASM	OCE	0	0	0	0	0	0	dbh	wfdei
1971	ASM	OCE	0	0	0	0	0	0	pcr-globwb	watch
1971	ASM	OCE	0	0	0	0	0	0	matsiro	watch
1971	ASM	OCE	0	0	0	0	0	0	vic	wfdei
1971	ASM	OCE	0	0	0	0	0	0	jules-w1	gswp3
1971	ASM	OCE	0	0	0	0	0	0	orchidee	watch
1971	ASM	OCE	0	0	0	0	0	0	jules-w1	wfdei
1971	ASM	OCE	0	0	0	0	0	0	watergap2	princeton
1971	ASM	OCE	0	0	0	0	0	0	lpjml	watch
1971	ASM	OCE	0	0	0	0	0	0	h08	watch
1971	ASM	OCE	0	0	0	0	0	0	pcr-globwb	wfdei
1971	ASM	OCE	0	0	0	0	0	0	watergap2	gswp3
1971	ASM	OCE	0	0	0	0	0	0	pcr-globwb	gswp3
1971	ASM	OCE	0	0	0	0	0	0	orchidee	princeton
1971	ASM	OCE	0	0	0	0	0	0	h08	gswp3
1971	ASM	OCE	0	0	0	0	0	0	jules-b1	watch
1971	ASM	OCE	0	0	0	0	0	0	watergap2	wfdei
1971	ASM	OCE	0	0	0	0	0	0	pcr-globwb	princeton
1971	ASM	OCE	0	0	0	0	0	0	lpjml	wfdei
1971	ASM	OCE	0	0	0	0	0	0	vic	gswp3
1971	ASM	OCE	0	0	0	0	0	0	h08	princeton
1971	ASM	OCE	0	0	0	0	0	0	dbh	watch
1971	ASM	OCE	0	0	0	0	0	0	watergap2	watch
1971	ASM	OCE	0	0	0	0	0	0	jules-b1	princeton
1971	ASM	OCE	0	0	0	0	0	0	clm40	wfdei
1971	ASM	OCE	0	0	0	0	0	0	matsiro	princeton
1971	ASM	OCE	0	0	0	0	0	0	mpi-hm	watch
1971	ASM	OCE	0	0	0	0	0	0	orchidee	gswp3
1971	ASM	OCE	0	0	0	0	0	0	mpi-hm	princeton
1971	ASM	OCE	0	0	0	0	0	0	matsiro	wfdei
1971	ASM	OCE	0	0	0	0	0	0	jules-w1	princeton
1971	ASM	OCE	0	0	0	0	0	0	clm40	watch
1971	ASM	OCE	0	0	0	0	0	0	dbh	princeton
1971	ASM	OCE	0	0	0	0	0	0	vic	princeton
1971	ATG	LAM	0	0	0	0	0	0	lpjml	gswp3
1971	ATG	LAM	0	0	0	0	0	0	orchidee	wfdei
1971	ATG	LAM	0	0	0	0	0	0	vic	watch
1971	ATG	LAM	0	0	0	0	0	0	clm40	princeton
1971	ATG	LAM	0	0	0	0	0	0	clm40	gswp3
1971	ATG	LAM	0	0	0	0	0	0	dbh	gswp3
1971	ATG	LAM	0	0	0	0	0	0	mpi-hm	wfdei
1971	ATG	LAM	0	0	0	0	0	0	lpjml	princeton
1971	ATG	LAM	0	0	0	0	0	0	h08	wfdei
1971	ATG	LAM	0	0	0	0	0	0	mpi-hm	gswp3
1971	ATG	LAM	0	0	0	0	0	0	matsiro	gswp3
1971	ATG	LAM	0	0	0	0	0	0	jules-b1	gswp3
1971	ATG	LAM	0	0	0	0	0	0	dbh	wfdei
1971	ATG	LAM	0	0	0	0	0	0	pcr-globwb	watch
1971	ATG	LAM	0	0	0	0	0	0	matsiro	watch
1971	ATG	LAM	0	0	0	0	0	0	vic	wfdei
1971	ATG	LAM	0	0	0	0	0	0	jules-w1	gswp3
1971	ATG	LAM	0	0	0	0	0	0	orchidee	watch
1971	ATG	LAM	0	0	0	0	0	0	jules-w1	wfdei
1971	ATG	LAM	0	0	0	0	0	0	watergap2	princeton
1971	ATG	LAM	0	0	0	0	0	0	lpjml	watch
1971	ATG	LAM	0	0	0	0	0	0	h08	watch
1971	ATG	LAM	0	0	0	0	0	0	pcr-globwb	wfdei
1971	ATG	LAM	0	0	0	0	0	0	watergap2	gswp3
1971	ATG	LAM	0	0	0	0	0	0	pcr-globwb	gswp3
1971	ATG	LAM	0	0	0	0	0	0	orchidee	princeton
1971	ATG	LAM	0	0	0	0	0	0	h08	gswp3
1971	ATG	LAM	0	0	0	0	0	0	jules-b1	watch
1971	ATG	LAM	0	0	0	0	0	0	watergap2	wfdei
1971	ATG	LAM	0	0	0	0	0	0	pcr-globwb	princeton
1971	ATG	LAM	0	0	0	0	0	0	lpjml	wfdei
1971	ATG	LAM	0	0	0	0	0	0	vic	gswp3
1971	ATG	LAM	0	0	0	0	0	0	h08	princeton
1971	ATG	LAM	0	0	0	0	0	0	dbh	watch
1971	ATG	LAM	0	0	0	0	0	0	watergap2	watch
1971	ATG	LAM	0	0	0	0	0	0	jules-b1	princeton
1971	ATG	LAM	0	0	0	0	0	0	clm40	wfdei
1971	ATG	LAM	0	0	0	0	0	0	matsiro	princeton
1971	ATG	LAM	0	0	0	0	0	0	mpi-hm	watch
1971	ATG	LAM	0	0	0	0	0	0	orchidee	gswp3
1971	ATG	LAM	0	0	0	0	0	0	mpi-hm	princeton
1971	ATG	LAM	0	0	0	0	0	0	matsiro	wfdei
1971	ATG	LAM	0	0	0	0	0	0	jules-w1	princeton
1971	ATG	LAM	0	0	0	0	0	0	clm40	watch
1971	ATG	LAM	0	0	0	0	0	0	dbh	princeton
1971	ATG	LAM	0	0	0	0	0	0	vic	princeton
1971	AUS	OCE	35.5119952434236	51860266.5670446	45.3509183007016	71401409.02952	80.5714405184281	195617890.288595	lpjml	gswp3
1971	AUS	OCE	69019.5351308927	21788500.6512395	89214.6736176894	28503572.2207727	179278.612953641	67658650.0160259	orchidee	wfdei
1971	AUS	OCE	0	21861562.3676129	0	28170547.0063353	0	64083906.0602676	vic	watch
1971	AUS	OCE	0	2811646.92218311	0	3485057.44008612	0	7626203.89632138	clm40	princeton
1971	AUS	OCE	0	41643938.999558	0	54050761.5678175	0	124231837.055046	clm40	gswp3
1971	AUS	OCE	40.2329032034853	1147637.68331876	51.3797368169654	1492847.75546857	91.2818011920498	3522455.28056801	dbh	gswp3
1971	AUS	OCE	418867.012824494	43219831.3071182	549201.309182777	57467411.8562824	1131117.50754358	141752106.942534	mpi-hm	wfdei
1971	AUS	OCE	195762.047930939	29311293.2252527	250459.706824974	40261148.1484343	496754.139854107	106993240.553112	lpjml	princeton
1971	AUS	OCE	17407.4783314614	43479006.0632461	22695.8836803811	59120695.32199	46340.9569756571	158142176.480281	h08	wfdei
1971	AUS	OCE	0	71493697.2823755	0	97052051.859218	0	262553997.826573	mpi-hm	gswp3
1971	AUS	OCE	0	1222397.01942739	0	1564282.12088582	0	3572684.97002376	matsiro	gswp3
1971	AUS	OCE	38.1846139334387	35609594.8777525	48.7639533352778	46464830.567113	86.6345717095896	113844399.687092	jules-b1	gswp3
1971	AUS	OCE	246.969236750448	286392171.197721	321.998681439698	380000674.662661	657.464025325176	1008775028.29433	dbh	wfdei
1971	AUS	OCE	0	55746704.4392431	0	74888657.9659558	0	196017546.75825	pcr-globwb	watch
1971	AUS	OCE	1720772.52406848	4696491.19025791	2281062.19409667	6040967.46268012	4221474.81107847	13394994.6725936	matsiro	watch
1971	AUS	OCE	16609.8194924822	38869023.6457221	21655.8954706368	50342552.6791106	44217.4860607699	115961274.774588	vic	wfdei
1971	AUS	OCE	34.8954730632361	5809512.434194	44.5635308251196	7284027.93334413	79.1720552342567	15741871.2838209	jules-w1	gswp3
1971	AUS	OCE	14419.3463198616	6892760.48596959	18204.0956799509	9054372.14111814	34947.5985825597	21444140.8251281	orchidee	watch
1971	AUS	OCE	0	21125415.4652502	0	27627825.1539842	0	67150641.1356876	jules-w1	wfdei
1971	AUS	OCE	0	3540197.94669366	0	4794019.21213853	0	12497193.7573489	watergap2	princeton
1971	AUS	OCE	0	53188799.149823	0	70302724.7643259	0	173561898.682015	lpjml	watch
1971	AUS	OCE	0	44279072.4103121	0	61576748.5984702	0	173968485.002234	h08	watch
1971	AUS	OCE	44732.7996494914	243598404.155777	58322.6586993785	323321408.310998	119084.493715049	851653338.330134	pcr-globwb	wfdei
1971	AUS	OCE	36.2051332922042	42621033.8068785	46.2360424393996	56594821.5537734	82.1434576221274	151314615.891321	watergap2	gswp3
1971	AUS	OCE	0	25501573.0457085	0	33850949.6073707	0	83693858.7326958	pcr-globwb	gswp3
1971	AUS	OCE	0	0.762369288568189	0	0.981167324725137	0	2.1830250256401	orchidee	princeton
1971	AUS	OCE	0	39757162.090532	0	55391082.4678917	0	157188773.938884	h08	gswp3
1971	AUS	OCE	0	84166542.4795404	0	130029161.212427	0	392720235.564974	jules-b1	watch
1971	AUS	OCE	16778.9963380205	18194775.5415349	21876.4683723885	23933100.715494	44667.8566871803	56000652.3703241	watergap2	wfdei
1971	AUS	OCE	0	59472621.8437503	0	83104898.6778538	0	258579313.078667	pcr-globwb	princeton
1971	AUS	OCE	30426.7845143731	279576825.535421	39670.465206434	370466331.272843	81000.0306496156	963265863.226901	lpjml	wfdei
1971	AUS	OCE	0	28103391.0828337	0	38027923.9463611	0	94572348.7398349	vic	gswp3
1971	AUS	OCE	0	20037943.1969232	0	27778934.1034401	0	75043886.4968756	h08	princeton
1971	AUS	OCE	0	144032175.663187	0	193043407.558752	0	528313922.332083	dbh	watch
1971	AUS	OCE	538194.72528728	0	697951.123203079	0	1422182.64796731	0	watergap2	watch
1971	AUS	OCE	0	18261763.4967653	0	24075216.7744655	0	59821619.7074755	jules-b1	princeton
1971	AUS	OCE	178832.522168313	115248233.127328	264036.272553332	152002406.962238	681609.936806162	375271196.439982	clm40	wfdei
1971	AUS	OCE	0	3801465.35135033	0	4699798.19805638	0	9405967.14390602	matsiro	princeton
1971	AUS	OCE	0	43622829.9264084	0	60800484.0982143	0	172881098.961178	mpi-hm	watch
1971	AUS	OCE	0	4709546.2347011	0	5928759.30436561	0	12507544.4193316	orchidee	gswp3
1971	AUS	OCE	0	18578155.812954	0	25843559.4496612	0	70667962.797257	mpi-hm	princeton
1971	AUS	OCE	1622979.26631824	10731986.2818772	2129042.11531454	14463191.8328691	3884349.77978754	38193633.8098693	matsiro	wfdei
1971	AUS	OCE	0	12133678.5787399	0	15593129.406408	0	35214612.3203823	jules-w1	princeton
1971	AUS	OCE	0	32463015.7980303	0	42365505.5046422	0	99467614.3855593	clm40	watch
1971	AUS	OCE	0	0.904720968230381	0	1.16441897287014	0	2.59092417921994	dbh	princeton
1971	AUS	OCE	0	8597088.21072764	0	11486392.6436896	0	29599673.1514836	vic	princeton
1971	AUT	EUR	0	0	0	0	0	0	lpjml	gswp3
1971	AUT	EUR	0	0	0	0	0	0	orchidee	wfdei
1971	AUT	EUR	0	0	0	0	0	0	vic	watch
1971	AUT	EUR	0	0	0	0	0	0	clm40	princeton
1971	AUT	EUR	0	0	0	0	0	0	clm40	gswp3
1971	AUT	EUR	0	0	0	0	0	0	dbh	gswp3
1971	AUT	EUR	0	0	0	0	0	0	mpi-hm	wfdei
1971	AUT	EUR	0	0	0	0	0	0	lpjml	princeton
1971	AUT	EUR	0	0	0	0	0	0	h08	wfdei
1971	AUT	EUR	0	0	0	0	0	0	mpi-hm	gswp3
1971	AUT	EUR	0	0	0	0	0	0	matsiro	gswp3
1971	AUT	EUR	0	0	0	0	0	0	jules-b1	gswp3
1971	AUT	EUR	0	0	0	0	0	0	dbh	wfdei
1971	AUT	EUR	0	0	0	0	0	0	pcr-globwb	watch
1971	AUT	EUR	0	0	0	0	0	0	matsiro	watch
1971	AUT	EUR	0	0	0	0	0	0	vic	wfdei
1971	AUT	EUR	0	0	0	0	0	0	jules-w1	gswp3
1971	AUT	EUR	0	0	0	0	0	0	orchidee	watch
1971	AUT	EUR	0	0	0	0	0	0	jules-w1	wfdei
1971	AUT	EUR	0	0	0	0	0	0	watergap2	princeton
1971	AUT	EUR	0	0	0	0	0	0	lpjml	watch
1971	AUT	EUR	0	0	0	0	0	0	h08	watch
1971	AUT	EUR	0	0	0	0	0	0	pcr-globwb	wfdei
1971	AUT	EUR	0	0	0	0	0	0	watergap2	gswp3
1971	AUT	EUR	0	0	0	0	0	0	pcr-globwb	gswp3
1971	AUT	EUR	0	0	0	0	0	0	orchidee	princeton
1971	AUT	EUR	0	0	0	0	0	0	h08	gswp3
1971	AUT	EUR	1675483.40855368	0	2454956.77457332	0	6481424.30476717	0	jules-b1	watch
1971	AUT	EUR	0	0	0	0	0	0	watergap2	wfdei
1971	AUT	EUR	0	0	0	0	0	0	pcr-globwb	princeton
1971	AUT	EUR	0	0	0	0	0	0	lpjml	wfdei
1971	AUT	EUR	0	0	0	0	0	0	vic	gswp3
1971	AUT	EUR	0	0	0	0	0	0	h08	princeton
1971	AUT	EUR	0	0	0	0	0	0	dbh	watch
1971	AUT	EUR	0	0	0	0	0	0	watergap2	watch
1971	AUT	EUR	0	0	0	0	0	0	jules-b1	princeton
1971	AUT	EUR	0	0	0	0	0	0	clm40	wfdei
1971	AUT	EUR	0	0	0	0	0	0	matsiro	princeton
1971	AUT	EUR	0	0	0	0	0	0	mpi-hm	watch
1971	AUT	EUR	0	0	0	0	0	0	orchidee	gswp3
1971	AUT	EUR	0	0	0	0	0	0	mpi-hm	princeton
1971	AUT	EUR	0	0	0	0	0	0	matsiro	wfdei
1971	AUT	EUR	0	0	0	0	0	0	jules-w1	princeton
1971	AUT	EUR	0	0	0	0	0	0	clm40	watch
1971	AUT	EUR	0	0	0	0	0	0	dbh	princeton
1971	AUT	EUR	0	0	0	0	0	0	vic	princeton
1971	AZE	EUR	0	0	0	0	0	0	lpjml	gswp3
1971	AZE	EUR	0	0	0	0	0	0	orchidee	wfdei
1971	AZE	EUR	0	0	0	0	0	0	vic	watch
1971	AZE	EUR	0	0	0	0	0	0	clm40	princeton
1971	AZE	EUR	0	0	0	0	0	0	clm40	gswp3
1971	AZE	EUR	0	0	0	0	0	0	dbh	gswp3
1971	AZE	EUR	0	0	0	0	0	0	mpi-hm	wfdei
1971	AZE	EUR	0	0	0	0	0	0	lpjml	princeton
1971	AZE	EUR	0	0	0	0	0	0	h08	wfdei
1971	AZE	EUR	0	0	0	0	0	0	mpi-hm	gswp3
1971	AZE	EUR	0	0	0	0	0	0	matsiro	gswp3
1971	AZE	EUR	0	0	0	0	0	0	jules-b1	gswp3
1971	AZE	EUR	4376010.50577987	0	5234508.07099323	0	5725129.24904171	0	dbh	wfdei
1971	AZE	EUR	1031796.16459994	0	1242927.66810183	0	1339515.25676998	0	pcr-globwb	watch
1971	AZE	EUR	0	0	0	0	0	0	matsiro	watch
1971	AZE	EUR	0	0	0	0	0	0	vic	wfdei
1971	AZE	EUR	0	0	0	0	0	0	jules-w1	gswp3
1971	AZE	EUR	0	0	0	0	0	0	orchidee	watch
1971	AZE	EUR	3899427.49323328	0	4663136.73451201	0	5094150.75652976	0	jules-w1	wfdei
1971	AZE	EUR	0	0	0	0	0	0	watergap2	princeton
1971	AZE	EUR	0	0	0	0	0	0	lpjml	watch
1971	AZE	EUR	0	0	0	0	0	0	h08	watch
1971	AZE	EUR	3402037.81258132	0	4074498.38214763	0	4453891.04833811	0	pcr-globwb	wfdei
1971	AZE	EUR	0	0	0	0	0	0	watergap2	gswp3
1971	AZE	EUR	0	0	0	0	0	0	pcr-globwb	gswp3
1971	AZE	EUR	698548.306811227	0	889890.458773711	0	1183140.91753434	0	orchidee	princeton
1971	AZE	EUR	0	0	0	0	0	0	h08	gswp3
1971	AZE	EUR	0	0	0	0	0	0	jules-b1	watch
1971	AZE	EUR	1518646.52095053	0	1840456.21877924	0	2007907.28113728	0	watergap2	wfdei
1971	AZE	EUR	0	0	0	0	0	0	pcr-globwb	princeton
1971	AZE	EUR	0	0	0	0	0	0	lpjml	wfdei
1971	AZE	EUR	0	0	0	0	0	0	vic	gswp3
1971	AZE	EUR	0	0	0	0	0	0	h08	princeton
1971	AZE	EUR	5343399.34211435	0	6401309.22970511	0	7065533.238688	0	dbh	watch
1971	AZE	EUR	1669214.09747451	0	2018163.05341021	0	2196953.09652135	0	watergap2	watch
1971	AZE	EUR	0	0	0	0	0	0	jules-b1	princeton
1971	AZE	EUR	0	0	0	0	0	0	clm40	wfdei
1971	AZE	EUR	0	0	0	0	0	0	matsiro	princeton
1971	AZE	EUR	0	0	0	0	0	0	mpi-hm	watch
1971	AZE	EUR	2170150.08128477	0	2764584.54284707	0	3675613.1728086	0	orchidee	gswp3
1971	AZE	EUR	0	0	0	0	0	0	mpi-hm	princeton
1971	AZE	EUR	0	0	0	0	0	0	matsiro	wfdei
1971	AZE	EUR	0	0	0	0	0	0	jules-w1	princeton
1971	AZE	EUR	0	0	0	0	0	0	clm40	watch
1971	AZE	EUR	0	0	0	0	0	0	dbh	princeton
1971	AZE	EUR	0	0	0	0	0	0	vic	princeton
1971	BDI	SSA	4657259.42713302	740659.810051958	5285284.15569163	796520.038921656	11614521.8908929	1772705.72191059	lpjml	gswp3
1971	BDI	SSA	4228854.13544469	4410328.62793298	4798754.03768607	4777623.65118175	10722353.8859302	10805054.5447253	orchidee	wfdei
1971	BDI	SSA	1825361.92576235	2005194.01919897	2057627.92987681	2185806.86139208	4353896.00631653	5199076.07212311	vic	watch
1971	BDI	SSA	1739083.57165212	2517955.46233606	1952489.06955215	2754542.40619515	4083791.42204783	6544518.75583933	clm40	princeton
1971	BDI	SSA	2512959.66750573	2171003.42285788	2820595.68758501	2343548.49081865	6182649.85418804	5237844.72416407	clm40	gswp3
1971	BDI	SSA	1140297.83591209	1022233.27838261	1296626.86725135	1119477.70617169	2630996.7953995	2757872.7554219	dbh	gswp3
1971	BDI	SSA	3389249.40502384	3793192.26310109	3847003.25079848	4113995.63734625	8523563.74147493	9404890.01182083	mpi-hm	wfdei
1971	BDI	SSA	2280992.5246456	2588204.35027555	2568807.81263853	2819544.19583991	5641433.49110794	6633813.04224487	lpjml	princeton
1971	BDI	SSA	1431745.63284757	3290867.92851612	1618283.73954777	3582362.99179808	3616462.98972784	8354892.53702197	h08	wfdei
1971	BDI	SSA	2212524.39894699	2702271.51581239	2496743.44130978	2880669.86623239	5290102.90716135	6004782.67973967	mpi-hm	gswp3
1971	BDI	SSA	3715646.23749963	2608204.58768226	4175949.56751141	2816654.31597581	8914172.74609731	6436642.54878039	matsiro	gswp3
1971	BDI	SSA	1783395.32866632	1132715.25559327	2018236.31148581	1232436.51262859	4266504.99411564	2940286.53099065	jules-b1	gswp3
1971	BDI	SSA	1074868.76865327	3961238.551143	1214276.13550723	4325529.19735797	2572758.81151569	10197689.3739326	dbh	wfdei
1971	BDI	SSA	645240.091700793	1831500.34657614	744456.732433391	2007414.18057506	1508521.66510589	4857225.52546499	pcr-globwb	watch
1971	BDI	SSA	841376.393197084	1604705.91650516	948743.123742967	1754460.74139602	2042240.59549172	4250716.08885781	matsiro	watch
1971	BDI	SSA	2420498.02234534	4177257.70336092	2741060.14448708	4536436.88582234	6072017.79265392	10400995.988541	vic	wfdei
1971	BDI	SSA	2155171.48989519	1180019.12761492	2438559.12416053	1283559.49640935	5185681.9312156	3059442.21283448	jules-w1	gswp3
1971	BDI	SSA	499258.95402596	2628732.90534983	558973.774953596	2860918.88777939	1177099.38339278	6679436.96411433	orchidee	watch
1971	BDI	SSA	971353.838636204	4102550.21839535	1092260.11770034	4457647.17996184	2404231.10277971	10240329.2797704	jules-w1	wfdei
1971	BDI	SSA	929733.502686566	1571714.10407639	1051387.78150343	1718126.72458261	2244734.29288067	4140925.32687882	watergap2	princeton
1971	BDI	SSA	267827.25493092	1534968.79863001	301907.230932207	1685825.62520693	581485.290288015	4160617.1728643	lpjml	watch
1971	BDI	SSA	309997.16044129	1807154.93043159	348754.971074854	1975908.95973385	682018.607478616	4771829.69292865	h08	watch
1971	BDI	SSA	262257.363017032	2846669.10961631	293231.619959007	3101029.6811571	666838.591438	7261356.79522897	pcr-globwb	wfdei
1971	BDI	SSA	3889006.22401154	1114753.19640321	4393956.60019999	1189427.01205868	9375325.66120863	2523010.97350314	watergap2	gswp3
1971	BDI	SSA	5071273.40793152	1125750.26616541	5748936.70878518	1216158.47185069	12494609.4731275	2718875.84711932	pcr-globwb	gswp3
1971	BDI	SSA	1651316.39578688	2576018.40027663	1873106.60463482	2800301.90411759	4134849.68054718	6500348.63827553	orchidee	princeton
1971	BDI	SSA	4677209.06851742	1325703.33469709	5295657.3102006	1419664.67535199	11413287.5926977	3055901.11223214	h08	gswp3
1971	BDI	SSA	299744.056470551	1817818.8685932	336095.859797849	1987766.96249761	652087.405860596	4800050.78191554	jules-b1	watch
1971	BDI	SSA	4107680.24572365	3906714.05215165	4677058.1723773	4234653.60654957	10395536.7402332	9631571.71804773	watergap2	wfdei
1971	BDI	SSA	2112827.58942548	2475582.72070151	2384931.80529258	2699716.56106103	5210363.48791851	6411338.41942441	pcr-globwb	princeton
1971	BDI	SSA	1199884.19878104	3722390.87586779	1346723.40380062	4044868.40145177	2951354.47072719	9349894.72165504	lpjml	wfdei
1971	BDI	SSA	3954971.74194261	1434847.09893111	4465180.40805551	1552793.74442174	9556867.62478289	3559621.20696755	vic	gswp3
1971	BDI	SSA	2093300.50203858	1867556.14467154	2364937.27580023	2039562.78090412	5114603.93499827	4942418.01387516	h08	princeton
1971	BDI	SSA	266012.906455488	1818820.45282543	306566.921096401	1994123.77011265	610424.551760659	4839829.96164796	dbh	watch
1971	BDI	SSA	432080.351781281	2065659.63859617	490645.338125378	2256857.62890341	1023319.34457039	5435682.95272217	watergap2	watch
1971	BDI	SSA	1587111.72792402	2783087.23282619	1803146.89650607	3026903.50261283	3857584.83778022	7109783.50822368	jules-b1	princeton
1971	BDI	SSA	4273546.14572746	3699703.5145032	4858672.8240639	3988908.49627324	10813993.8213173	8834607.47812626	clm40	wfdei
1971	BDI	SSA	2084225.73435435	2677109.74644741	2341634.42551539	2921926.26830096	4920812.75797402	6863579.53692979	matsiro	princeton
1971	BDI	SSA	358169.739246171	1789028.74108333	400757.257072862	1956603.79002502	782909.938005209	4733472.52386248	mpi-hm	watch
1971	BDI	SSA	2651675.29328784	1276374.63339896	2996467.99990068	1392179.28157839	6311116.68334207	3308249.47166477	orchidee	gswp3
1971	BDI	SSA	2676063.98673668	1440662.19912068	3022725.48925316	1578724.2563375	6276187.37941473	3833026.84072151	mpi-hm	princeton
1971	BDI	SSA	3616961.68189682	3145201.28161313	4115721.33822084	3410385.09729503	9170290.35374712	7796947.55700259	matsiro	wfdei
1971	BDI	SSA	2060426.82818824	2804985.00480259	2330548.46354353	3045680.44833236	5030420.41745335	7083659.37886481	jules-w1	princeton
1971	BDI	SSA	433463.215848751	1989528.29190453	482574.100696774	2160978.07565484	998302.036818655	5048305.25163563	clm40	watch
1971	BDI	SSA	4709061.94137471	2110847.31527353	5307165.88578907	2308162.95366874	11728746.1138466	5567330.43822966	dbh	princeton
1971	BDI	SSA	548634.36984735	1680284.32291722	619254.045632679	1836743.1098602	1324781.48907875	4429144.49876946	vic	princeton
1971	BEL	EUR	0	0	0	0	0	0	lpjml	gswp3
1971	BEL	EUR	0	0	0	0	0	0	orchidee	wfdei
1971	BEL	EUR	0	0	0	0	0	0	vic	watch
1971	BEL	EUR	0	0	0	0	0	0	clm40	princeton
1971	BEL	EUR	0	0	0	0	0	0	clm40	gswp3
1971	BEL	EUR	0	0	0	0	0	0	dbh	gswp3
1971	BEL	EUR	0	0	0	0	0	0	mpi-hm	wfdei
1971	BEL	EUR	0	0	0	0	0	0	lpjml	princeton
1971	BEL	EUR	0	0	0	0	0	0	h08	wfdei
1971	BEL	EUR	0	0	0	0	0	0	mpi-hm	gswp3
1971	BEL	EUR	0	0	0	0	0	0	matsiro	gswp3
1971	BEL	EUR	0	0	0	0	0	0	jules-b1	gswp3
1971	BEL	EUR	0	0	0	0	0	0	dbh	wfdei
1971	BEL	EUR	0	0	0	0	0	0	pcr-globwb	watch
1971	BEL	EUR	0	0	0	0	0	0	matsiro	watch
1971	BEL	EUR	0	0	0	0	0	0	vic	wfdei
1971	BEL	EUR	0	0	0	0	0	0	jules-w1	gswp3
1971	BEL	EUR	0	0	0	0	0	0	orchidee	watch
1971	BEL	EUR	0	0	0	0	0	0	jules-w1	wfdei
1971	BEL	EUR	0	0	0	0	0	0	watergap2	princeton
1971	BEL	EUR	0	0	0	0	0	0	lpjml	watch
1971	BEL	EUR	0	0	0	0	0	0	h08	watch
1971	BEL	EUR	0	0	0	0	0	0	pcr-globwb	wfdei
1971	BEL	EUR	0	0	0	0	0	0	watergap2	gswp3
1971	BEL	EUR	0	0	0	0	0	0	pcr-globwb	gswp3
1971	BEL	EUR	0	0	0	0	0	0	orchidee	princeton
1971	BEL	EUR	0	0	0	0	0	0	h08	gswp3
1971	BEL	EUR	0	0	0	0	0	0	jules-b1	watch
1971	BEL	EUR	0	0	0	0	0	0	watergap2	wfdei
1971	BEL	EUR	0	0	0	0	0	0	pcr-globwb	princeton
1971	BEL	EUR	0	0	0	0	0	0	lpjml	wfdei
1971	BEL	EUR	0	0	0	0	0	0	vic	gswp3
1971	BEL	EUR	0	0	0	0	0	0	h08	princeton
1971	BEL	EUR	0	0	0	0	0	0	dbh	watch
1971	BEL	EUR	0	0	0	0	0	0	watergap2	watch
1971	BEL	EUR	0	0	0	0	0	0	jules-b1	princeton
1971	BEL	EUR	0	0	0	0	0	0	clm40	wfdei
1971	BEL	EUR	0	0	0	0	0	0	matsiro	princeton
1971	BEL	EUR	0	0	0	0	0	0	mpi-hm	watch
1971	BEL	EUR	0	0	0	0	0	0	orchidee	gswp3
1971	BEL	EUR	0	0	0	0	0	0	mpi-hm	princeton
1971	BEL	EUR	0	0	0	0	0	0	matsiro	wfdei
1971	BEL	EUR	0	0	0	0	0	0	jules-w1	princeton
1971	BEL	EUR	0	0	0	0	0	0	clm40	watch
1971	BEL	EUR	0	0	0	0	0	0	dbh	princeton
1971	BEL	EUR	0	0	0	0	0	0	vic	princeton
1971	BEN	SSA	0	0	0	0	0	0	lpjml	gswp3
1971	BEN	SSA	20588073.301369	65950.4002904113	27057867.6390306	81537.5883989716	29902195.5172982	121086.050077367	orchidee	wfdei
1971	BEN	SSA	0	0	0	0	0	0	vic	watch
1971	BEN	SSA	0	43526.7116990348	0	53586.2509756561	0	80001.6237892335	clm40	princeton
1971	BEN	SSA	1883900.08568242	0	2544965.02026109	0	2791087.96861064	0	clm40	gswp3
1971	BEN	SSA	0	0	0	0	0	0	dbh	gswp3
1971	BEN	SSA	12249049.2191503	0	16021924.2967583	0	17481540.9465991	0	mpi-hm	wfdei
1971	BEN	SSA	0	0	0	0	0	0	lpjml	princeton
1971	BEN	SSA	25406454.2468442	0	33516602.2229935	0	38327358.7373179	0	h08	wfdei
1971	BEN	SSA	8032.58753209432	0	9807.13321069849	0	7445.27884380465	0	mpi-hm	gswp3
1971	BEN	SSA	386748.235135635	0	522374.824371239	0	564093.968090858	0	matsiro	gswp3
1971	BEN	SSA	0	0	0	0	0	0	jules-b1	gswp3
1971	BEN	SSA	9125263.33665809	0	11940950.4651034	0	12768718.2217546	0	dbh	wfdei
1971	BEN	SSA	10726391.91829	0	13993523.3843152	0	15237255.7733439	0	pcr-globwb	watch
1971	BEN	SSA	1240382.36338316	0	1677466.4269117	0	1825828.45656599	0	matsiro	watch
1971	BEN	SSA	1964535.3039836	10026.8285256618	2652594.40893912	12577.6630652637	2920372.7504755	18350.0580531159	vic	wfdei
1971	BEN	SSA	9498.12132210789	0	11596.4302517848	0	8803.65902678711	0	jules-w1	gswp3
1971	BEN	SSA	3428306.97999491	0	4602393.80202374	0	5154490.31893331	0	orchidee	watch
1971	BEN	SSA	5973795.46696211	0	8007961.09517765	0	9269983.86337178	0	jules-w1	wfdei
1971	BEN	SSA	0	0	0	0	0	0	watergap2	princeton
1971	BEN	SSA	3483256.63625277	0	4694961.82548965	0	5268357.94724191	0	lpjml	watch
1971	BEN	SSA	7193995.24393601	0	9531735.7451113	0	11077665.2583109	0	h08	watch
1971	BEN	SSA	2512231.28263279	0	3371076.80726547	0	3700980.02237735	0	pcr-globwb	wfdei
1971	BEN	SSA	4651398.02891087	11151.0509173053	6121241.68107018	13987.8886830976	6715244.39128725	20407.492873954	watergap2	gswp3
1971	BEN	SSA	5213035.98514855	33174.220129347	6937145.76165373	41613.7727070857	7780583.31279373	60712.0051651807	pcr-globwb	gswp3
1971	BEN	SSA	2334083.53671024	0	3144298.28446734	0	3473997.8129896	0	orchidee	princeton
1971	BEN	SSA	2358956.84486128	9222.11202000868	3185442.12325855	11568.2259291585	3515185.48319759	16877.3496531225	h08	gswp3
1971	BEN	SSA	29806.1750780107	0	35694.1194383772	0	50112.8042050531	0	jules-b1	watch
1971	BEN	SSA	1552848.5367992	60674.3919828847	1998437.30550351	74874.7682081568	2506742.15651207	111430.177492853	watergap2	wfdei
1971	BEN	SSA	11958532.0528733	452.001070148626	15683625.0762302	566.990564455952	17150385.068333	827.205317820107	pcr-globwb	princeton
1971	BEN	SSA	15257925.5730754	5375.40743931242	20225294.3713567	6742.91611122579	22201813.1553061	9837.51126471201	lpjml	wfdei
1971	BEN	SSA	0	296.970729190074	0	372.520359996071	0	543.484922153321	vic	gswp3
1971	BEN	SSA	618549.847378847	0	836831.232105837	0	906315.642992255	0	h08	princeton
1971	BEN	SSA	8712.78607626176	0	10637.6000690701	0	8075.74415902746	0	dbh	watch
1971	BEN	SSA	0	0	0	0	0	0	watergap2	watch
1971	BEN	SSA	0	0	0	0	0	0	jules-b1	princeton
1971	BEN	SSA	14401830.4502145	0	18925579.7768125	0	20560666.473773	0	clm40	wfdei
1971	BEN	SSA	813383.676758072	0	1099681.97401024	0	1185510.9281293	0	matsiro	princeton
1971	BEN	SSA	451996.533213048	0	607453.851614642	0	648557.505556587	0	mpi-hm	watch
1971	BEN	SSA	3067873.41722248	0	4112776.54569038	0	4584361.70816503	0	orchidee	gswp3
1971	BEN	SSA	0	0	0	0	0	0	mpi-hm	princeton
1971	BEN	SSA	9664726.31279845	121836.774333231	12767350.9605846	153792.232325687	14278703.2931587	193165.693268841	matsiro	wfdei
1971	BEN	SSA	0	0	0	0	0	0	jules-w1	princeton
1971	BEN	SSA	2200848.27714868	0	2969933.87398545	0	3280478.43319211	0	clm40	watch
1971	BEN	SSA	0	0	0	0	0	0	dbh	princeton
1971	BEN	SSA	0	0	0	0	0	0	vic	princeton
1971	BFA	SSA	38407.8311429268	2185677.14075375	79033.846482613	4346312.95224956	445665.839947093	22172969.4177028	lpjml	gswp3
1971	BFA	SSA	136851.015881902	4371206.83159482	283365.649394363	8528755.27731872	1615509.65963422	41186687.9149487	orchidee	wfdei
1971	BFA	SSA	0	1555962.86549631	0	2866477.34341274	0	12872158.7720423	vic	watch
1971	BFA	SSA	0	264041.659517121	0	553292.594294507	0	2960342.00433694	clm40	princeton
1971	BFA	SSA	11642.2566836053	936266.051836833	24110.3461528108	1968509.7040822	128938.184661201	10710950.3434041	clm40	gswp3
1971	BFA	SSA	20675.6269416926	1647594.03448924	42641.4460297469	3249378.18818344	233914.061601281	16128725.6381066	dbh	gswp3
1971	BFA	SSA	89104.0796327251	9317622.95112109	184260.353472673	18635312.0334228	1047955.64318219	93407199.7367975	mpi-hm	wfdei
1971	BFA	SSA	0	153186.241506148	0	320077.682310369	0	1689098.58373766	lpjml	princeton
1971	BFA	SSA	483473.268200451	6205909.17427231	1002064.60745093	12920152.9450079	5716610.88808633	68020761.8072185	h08	wfdei
1971	BFA	SSA	0	1695206.54474508	0	3345962.42297577	0	16555771.1407133	mpi-hm	gswp3
1971	BFA	SSA	0	4195879.2103669	0	8312358.36888643	0	41934603.1263758	matsiro	gswp3
1971	BFA	SSA	18391.4795986949	1814250.15514363	38291.7714209538	3801959.14870551	208417.409570827	20459188.2527231	jules-b1	gswp3
1971	BFA	SSA	6428.76663194118	2240589.02606768	13369.3549204834	4543773.85518046	75665.6987549457	23258815.9236759	dbh	wfdei
1971	BFA	SSA	7055.3057686562	2051437.51903338	14405.9898301385	3914465.47219281	84021.8497722019	18619213.7290617	pcr-globwb	watch
1971	BFA	SSA	0	2545608.61933479	0	5265270.80688043	0	28132989.550176	matsiro	watch
1971	BFA	SSA	7179.50762104614	5482982.85310357	14866.1958340887	10725999.6227028	79465.467048161	51986394.755609	vic	wfdei
1971	BFA	SSA	18158.2854310065	2697781.55690491	37690.556292751	5646774.28481337	205531.084833163	30095928.3360828	jules-w1	gswp3
1971	BFA	SSA	0	1139474.68627423	0	2028867.32831675	0	8696005.55224763	orchidee	watch
1971	BFA	SSA	182752.735508287	5122544.8604797	377807.214445318	10286386.6047338	2164100.97005345	51827632.6033022	jules-w1	wfdei
1971	BFA	SSA	21768.899844978	780380.563267493	44934.0323401441	1515861.3409606	257707.528332869	7439600.17026734	watergap2	princeton
1971	BFA	SSA	1572.0424590023	2810391.71873978	3177.34252702881	5811820.77324221	18536.4970182275	30199265.2826825	lpjml	watch
1971	BFA	SSA	109957.59089675	2564594.35237645	227926.388797904	5366718.06887284	1297630.13464699	28447118.4408692	h08	watch
1971	BFA	SSA	2964.4065680757	1597107.0168584	6032.79322468341	3128628.53595438	35197.302739852	15346004.9254649	pcr-globwb	wfdei
1971	BFA	SSA	86043.5767957769	2908252.3067557	178438.199773016	5693570.54120015	1006338.6329092	28007397.9569887	watergap2	gswp3
1971	BFA	SSA	86079.9011249989	1579349.4752302	179088.340227708	3069166.7455001	1013152.85350853	15015088.5702673	pcr-globwb	gswp3
1971	BFA	SSA	0	41006.5760755291	0	85814.1781852965	0	459382.116050705	orchidee	princeton
1971	BFA	SSA	17347.6511704717	2454669.67686388	36059.437758937	4882193.29771191	195215.856691407	24774012.0566254	h08	gswp3
1971	BFA	SSA	45503.0905979459	1238626.87641047	94554.2772619966	2584323.60663873	535867.734657064	13472753.6741934	jules-b1	watch
1971	BFA	SSA	232199.053658302	8229871.07744925	480217.256249455	16682860.865561	2742635.96923906	84468879.2647813	watergap2	wfdei
1971	BFA	SSA	58919.7717309801	709829.333258561	122605.549234717	1458423.6130111	693487.419225879	7605648.09305652	pcr-globwb	princeton
1971	BFA	SSA	200601.04385133	6373635.90835003	415202.24313936	13210986.8104903	2378500.18866364	68601430.4524025	lpjml	wfdei
1971	BFA	SSA	0	454500.801799799	0	951688.695731741	0	5034478.43800584	vic	gswp3
1971	BFA	SSA	0	458101.990191387	0	959082.586393356	0	5088578.30952559	h08	princeton
1971	BFA	SSA	0	550887.679068692	0	1159022.30040825	0	6214381.56330855	dbh	watch
1971	BFA	SSA	0	3831876.74090105	0	7361472.81149235	0	34892971.248668	watergap2	watch
1971	BFA	SSA	0	409324.712336797	0	855678.766036454	0	4527940.10073364	jules-b1	princeton
1971	BFA	SSA	114332.864731974	7910668.72405438	235426.570017722	15663099.6088216	1356336.58428248	77039750.3539577	clm40	wfdei
1971	BFA	SSA	6100.62793938394	2522770.13625161	12453.9066756251	5034625.84521244	72641.1161776517	25510697.4273509	matsiro	princeton
1971	BFA	SSA	0	3117877.18885255	0	6094989.0276962	0	29710624.2250532	mpi-hm	watch
1971	BFA	SSA	10020.3715529924	2040811.11003111	20748.6103086566	4114064.49755083	110909.208191441	21075065.4293561	orchidee	gswp3
1971	BFA	SSA	0	1532671.70343056	0	2969429.04602786	0	14392854.5779907	mpi-hm	princeton
1971	BFA	SSA	49599.7920818019	4319115.70274009	101146.524473014	8570295.07170646	595558.409716751	42882156.8891656	matsiro	wfdei
1971	BFA	SSA	0	223740.429061218	0	468767.031070845	0	2509945.82303062	jules-w1	princeton
1971	BFA	SSA	146541.216827401	3981743.95337969	299057.141166018	7771837.77561026	1759623.93137729	37588821.6251852	clm40	watch
1971	BFA	SSA	0	505552.42247296	0	1053122.43828163	0	5458699.87255127	dbh	princeton
1971	BFA	SSA	299.409241865231	1051662.85835844	619.953149939883	1949669.42574154	3313.70003594908	8856148.85870079	vic	princeton
1971	BGD	SEA	1528352.75990532	820973319.137208	1991518.96708911	1075788346.27647	8736815.95576309	4528729770.13978	lpjml	gswp3
1971	BGD	SEA	81566087.5489659	599333288.440791	106448795.239539	784201465.304937	456052611.900561	3284892703.99349	orchidee	wfdei
1971	BGD	SEA	0	0	0	0	0	0	vic	watch
1971	BGD	SEA	0	0	0	0	0	0	clm40	princeton
1971	BGD	SEA	1528352.75990532	820973319.137208	1991518.96708911	1075788346.27647	8736815.95576309	4528729770.13978	clm40	gswp3
1971	BGD	SEA	1528352.75990532	820973319.137208	1991518.96708911	1075788346.27647	8736815.95576309	4528729770.13978	dbh	gswp3
1971	BGD	SEA	14317902.7235857	1083441838.65968	19319377.6133814	1412711761.80639	88007265.4075998	6051898390.76632	mpi-hm	wfdei
1971	BGD	SEA	0	0	0	0	0	0	lpjml	princeton
1971	BGD	SEA	14165304.6578633	820973319.137208	19112527.3718744	1075788346.27647	87061313.743218	4528729770.13978	h08	wfdei
1971	BGD	SEA	1528352.75990532	869916299.801057	1991518.96708911	1140127553.37769	8736815.95576309	4805265748.22363	mpi-hm	gswp3
1971	BGD	SEA	1528352.75990532	850931154.84675	1991518.96708911	1115158439.68969	8736815.95576309	4696689313.42772	matsiro	gswp3
1971	BGD	SEA	1528352.75990532	820973319.137208	1991518.96708911	1075788346.27647	8736815.95576309	4528729770.13978	jules-b1	gswp3
1971	BGD	SEA	15059004.9118903	820973319.137208	20316632.8110805	1075788346.27647	92461649.8692795	4528729770.13978	dbh	wfdei
1971	BGD	SEA	0	0	0	0	0	0	pcr-globwb	watch
1971	BGD	SEA	5157747.38384772	374107070.012987	6919931.67294628	489003213.872374	31100155.9592927	2025172085.7187	matsiro	watch
1971	BGD	SEA	51777883.905455	806550897.196461	68177800.4783356	1056708179.71895	297823981.674452	4449730875.99741	vic	wfdei
1971	BGD	SEA	1528352.75990532	821173877.39788	1991518.96708911	1076053339.03586	8736815.95576309	4529936185.36933	jules-w1	gswp3
1971	BGD	SEA	0	0	0	0	0	0	orchidee	watch
1971	BGD	SEA	81511071.6651798	834950335.88508	106385388.13953	1093978999.70551	455609606.179104	4608481523.03199	jules-w1	wfdei
1971	BGD	SEA	0	0	0	0	0	0	watergap2	princeton
1971	BGD	SEA	4187922.7246896	0	5663491.76320981	0	25731767.1411445	0	lpjml	watch
1971	BGD	SEA	4316288.20390336	0	5835371.95891988	0	26484686.912549	0	h08	watch
1971	BGD	SEA	52499506.8445277	491194193.932287	69136935.4737892	642786199.042903	301836930.902198	2674835984.0926	pcr-globwb	wfdei
1971	BGD	SEA	1528352.75990532	820973319.137208	1991518.96708911	1075788346.27647	8736815.95576309	4528729770.13978	watergap2	gswp3
1971	BGD	SEA	1528352.75990532	820973319.137208	1991518.96708911	1075788346.27647	8736815.95576309	4528729770.13978	pcr-globwb	gswp3
1971	BGD	SEA	0	0	0	0	0	0	orchidee	princeton
1971	BGD	SEA	294335.841899923	162666971.515595	365793.057017888	212447666.004416	1600056.53085292	890923578.699507	h08	gswp3
1971	BGD	SEA	5806963.8884747	0	7932035.54949344	0	36740267.3808913	0	jules-b1	watch
1971	BGD	SEA	14501630.3840802	820973319.137208	19560446.360402	1075788346.27647	89015389.0339761	4528729770.13978	watergap2	wfdei
1971	BGD	SEA	0	0	0	0	0	0	pcr-globwb	princeton
1971	BGD	SEA	14548721.2031257	820973319.137208	19632704.528614	1075788346.27647	89432950.1105315	4528729770.13978	lpjml	wfdei
1971	BGD	SEA	1528352.75990532	820973319.137208	1991518.96708911	1075788346.27647	8736815.95576309	4528729770.13978	vic	gswp3
1971	BGD	SEA	0	0	0	0	0	0	h08	princeton
1971	BGD	SEA	6177409.27080857	0	8327395.95252349	0	37400977.2493835	0	dbh	watch
1971	BGD	SEA	4542201.46552829	0	6137867.73866675	0	27809767.1556305	0	watergap2	watch
1971	BGD	SEA	0	0	0	0	0	0	jules-b1	princeton
1971	BGD	SEA	1528352.75990532	820973319.137208	1991518.96708911	1075788346.27647	8736815.95576309	4528729770.13978	clm40	wfdei
1971	BGD	SEA	0	0	0	0	0	0	matsiro	princeton
1971	BGD	SEA	0	0	0	0	0	0	mpi-hm	watch
1971	BGD	SEA	1528352.75990532	820973319.137208	1991518.96708911	1075788346.27647	8736815.95576309	4528729770.13978	orchidee	gswp3
1971	BGD	SEA	0	0	0	0	0	0	mpi-hm	princeton
1971	BGD	SEA	58800896.7509756	820973319.137208	77174791.8007337	1075788346.27647	337858842.052038	4528729770.13978	matsiro	wfdei
1971	BGD	SEA	0	0	0	0	0	0	jules-w1	princeton
1971	BGD	SEA	0	0	0	0	0	0	clm40	watch
1971	BGD	SEA	0	0	0	0	0	0	dbh	princeton
1971	BGD	SEA	0	0	0	0	0	0	vic	princeton
1971	BGR	EUR	6446061.7523067	0	10980362.0001454	0	45205279.4127432	0	lpjml	gswp3
1971	BGR	EUR	6708608.26738101	0	11674764.3315236	0	51350965.2178956	0	orchidee	wfdei
1971	BGR	EUR	3388214.23388542	0	5997588.96930555	0	27717264.5185675	0	vic	watch
1971	BGR	EUR	14369363.1282403	0	24464093.1853396	0	101767936.534286	0	clm40	princeton
1971	BGR	EUR	6811526.08195307	0	11579596.5768209	0	47499477.6583128	0	clm40	gswp3
1971	BGR	EUR	6597340.05178683	0	11224374.4670288	0	46116093.764824	0	dbh	gswp3
1971	BGR	EUR	5766808.02289202	0	10171175.5875016	0	45306718.4169532	0	mpi-hm	wfdei
1971	BGR	EUR	789280.022027674	0	1341751.31319119	0	5443776.87794844	0	lpjml	princeton
1971	BGR	EUR	4202638.33947972	0	7395778.04607363	0	33697201.3188593	0	h08	wfdei
1971	BGR	EUR	1625049.62382308	0	2743353.4340167	0	11468513.3629323	0	mpi-hm	gswp3
1971	BGR	EUR	2772355.94679035	0	4825424.61374606	0	19945384.5016718	0	matsiro	gswp3
1971	BGR	EUR	653982.381582862	0	1115690.1977496	0	4533703.91370086	0	jules-b1	gswp3
1971	BGR	EUR	72523311.7866942	0	130886394.68024	0	574101452.829745	0	dbh	wfdei
1971	BGR	EUR	4731068.37086287	0	8254137.99477945	0	36749080.569092	0	pcr-globwb	watch
1971	BGR	EUR	12317870.4507357	0	20955723.7499426	0	83586325.6661407	0	matsiro	watch
1971	BGR	EUR	5929690.36042278	0	10318151.6328892	0	45738887.3456916	0	vic	wfdei
1971	BGR	EUR	839433.246130829	0	1426572.68759754	0	5789745.11028246	0	jules-w1	gswp3
1971	BGR	EUR	3405455.98812892	0	6018726.2818733	0	27707969.3313669	0	orchidee	watch
1971	BGR	EUR	49927363.0173934	0	89780592.6574008	0	391128754.934593	0	jules-w1	wfdei
1971	BGR	EUR	0	0	0	0	0	0	watergap2	princeton
1971	BGR	EUR	0	0	0	0	0	0	lpjml	watch
1971	BGR	EUR	3272077.08923392	0	5795693.23904944	0	26810703.6222665	0	h08	watch
1971	BGR	EUR	8207360.12501929	0	14273223.0069535	0	62486206.9705891	0	pcr-globwb	wfdei
1971	BGR	EUR	828013.920058043	0	1406356.95804033	0	5756097.27807297	0	watergap2	gswp3
1971	BGR	EUR	76460514.6903362	0	139056499.48749	0	614480708.527499	0	pcr-globwb	gswp3
1971	BGR	EUR	3285569.42959136	0	5623516.27233124	0	23129493.9394039	0	orchidee	princeton
1971	BGR	EUR	0	0	0	0	0	0	h08	gswp3
1971	BGR	EUR	11571549.4744892	0	21313492.5996098	0	95115249.6846455	0	jules-b1	watch
1971	BGR	EUR	28866390.3094087	0	51794429.8814073	0	226109662.964059	0	watergap2	wfdei
1971	BGR	EUR	6518344.54962132	0	11054196.9053254	0	44582021.590899	0	pcr-globwb	princeton
1971	BGR	EUR	5990125.00185438	0	10507080.7130586	0	46342602.064767	0	lpjml	wfdei
1971	BGR	EUR	436706.057678963	0	724137.384188388	0	2821113.52429136	0	vic	gswp3
1971	BGR	EUR	195469.910164456	0	353011.199602417	0	1554178.94466626	0	h08	princeton
1971	BGR	EUR	16227125.359293	0	29070096.8745483	0	128938528.064672	0	dbh	watch
1971	BGR	EUR	0	0	0	0	0	0	watergap2	watch
1971	BGR	EUR	8909669.00173438	0	15119475.7259046	0	62515193.183024	0	jules-b1	princeton
1971	BGR	EUR	15120997.595073	0	26148594.1240768	0	111307639.453444	0	clm40	wfdei
1971	BGR	EUR	101387.287303619	0	167558.735291471	0	622053.883959531	0	matsiro	princeton
1971	BGR	EUR	696900.737113353	0	1240106.66022592	0	5314295.23486706	0	mpi-hm	watch
1971	BGR	EUR	695463.806054174	0	1181796.09586945	0	4784677.45931017	0	orchidee	gswp3
1971	BGR	EUR	262664.077451614	0	474082.579798909	0	2086699.76923881	0	mpi-hm	princeton
1971	BGR	EUR	22737014.5130659	0	39170598.8155056	0	159921171.713508	0	matsiro	wfdei
1971	BGR	EUR	9507277.26467084	0	16121042.8570954	0	66586077.0345328	0	jules-w1	princeton
1971	BGR	EUR	7900455.61660588	0	13806691.476789	0	60695255.4213694	0	clm40	watch
1971	BGR	EUR	8754708.23629495	0	14832650.7468228	0	60923744.2629439	0	dbh	princeton
1971	BGR	EUR	553275.103776573	0	943394.598343434	0	3840266.02355036	0	vic	princeton
1971	BHR	NAF	0	0	0	0	0	0	lpjml	gswp3
1971	BHR	NAF	0	0	0	0	0	0	orchidee	wfdei
1971	BHR	NAF	0	0	0	0	0	0	vic	watch
1971	BHR	NAF	0	0	0	0	0	0	clm40	princeton
1971	BHR	NAF	0	0	0	0	0	0	clm40	gswp3
1971	BHR	NAF	0	0	0	0	0	0	dbh	gswp3
1971	BHR	NAF	0	0	0	0	0	0	mpi-hm	wfdei
1971	BHR	NAF	0	0	0	0	0	0	lpjml	princeton
1971	BHR	NAF	0	0	0	0	0	0	h08	wfdei
1971	BHR	NAF	0	0	0	0	0	0	mpi-hm	gswp3
1971	BHR	NAF	0	0	0	0	0	0	matsiro	gswp3
1971	BHR	NAF	0	0	0	0	0	0	jules-b1	gswp3
1971	BHR	NAF	0	0	0	0	0	0	dbh	wfdei
1971	BHR	NAF	0	0	0	0	0	0	pcr-globwb	watch
1971	BHR	NAF	0	0	0	0	0	0	matsiro	watch
1971	BHR	NAF	0	0	0	0	0	0	vic	wfdei
1971	BHR	NAF	0	0	0	0	0	0	jules-w1	gswp3
1971	BHR	NAF	0	0	0	0	0	0	orchidee	watch
1971	BHR	NAF	0	0	0	0	0	0	jules-w1	wfdei
1971	BHR	NAF	0	0	0	0	0	0	watergap2	princeton
1971	BHR	NAF	0	0	0	0	0	0	lpjml	watch
1971	BHR	NAF	0	0	0	0	0	0	h08	watch
1971	BHR	NAF	0	0	0	0	0	0	pcr-globwb	wfdei
1971	BHR	NAF	0	0	0	0	0	0	watergap2	gswp3
1971	BHR	NAF	0	0	0	0	0	0	pcr-globwb	gswp3
1971	BHR	NAF	0	0	0	0	0	0	orchidee	princeton
1971	BHR	NAF	0	0	0	0	0	0	h08	gswp3
1971	BHR	NAF	0	0	0	0	0	0	jules-b1	watch
1971	BHR	NAF	0	0	0	0	0	0	watergap2	wfdei
1971	BHR	NAF	0	0	0	0	0	0	pcr-globwb	princeton
1971	BHR	NAF	0	0	0	0	0	0	lpjml	wfdei
1971	BHR	NAF	0	0	0	0	0	0	vic	gswp3
1971	BHR	NAF	0	0	0	0	0	0	h08	princeton
1971	BHR	NAF	0	0	0	0	0	0	dbh	watch
1971	BHR	NAF	0	0	0	0	0	0	watergap2	watch
1971	BHR	NAF	0	0	0	0	0	0	jules-b1	princeton
1971	BHR	NAF	0	0	0	0	0	0	clm40	wfdei
1971	BHR	NAF	0	0	0	0	0	0	matsiro	princeton
1971	BHR	NAF	0	0	0	0	0	0	mpi-hm	watch
1971	BHR	NAF	0	0	0	0	0	0	orchidee	gswp3
1971	BHR	NAF	0	0	0	0	0	0	mpi-hm	princeton
1971	BHR	NAF	0	0	0	0	0	0	matsiro	wfdei
1971	BHR	NAF	0	0	0	0	0	0	jules-w1	princeton
1971	BHR	NAF	0	0	0	0	0	0	clm40	watch
1971	BHR	NAF	0	0	0	0	0	0	dbh	princeton
1971	BHR	NAF	0	0	0	0	0	0	vic	princeton
1971	BHS	LAM	0	0	0	0	0	0	lpjml	gswp3
1971	BHS	LAM	0	0	0	0	0	0	orchidee	wfdei
1971	BHS	LAM	0	0	0	0	0	0	vic	watch
1971	BHS	LAM	0	0	0	0	0	0	clm40	princeton
1971	BHS	LAM	0	0	0	0	0	0	clm40	gswp3
1971	BHS	LAM	0	0	0	0	0	0	dbh	gswp3
1971	BHS	LAM	0	0	0	0	0	0	mpi-hm	wfdei
1971	BHS	LAM	0.034521192657621	0	0.062234932186254	0	0.172959021414577	0	lpjml	princeton
1971	BHS	LAM	0	0	0	0	0	0	h08	wfdei
1971	BHS	LAM	0	0	0	0	0	0	mpi-hm	gswp3
1971	BHS	LAM	0	0	0	0	0	0	matsiro	gswp3
1971	BHS	LAM	0	0	0	0	0	0	jules-b1	gswp3
1971	BHS	LAM	0	0	0	0	0	0	dbh	wfdei
1971	BHS	LAM	0	0	0	0	0	0	pcr-globwb	watch
1971	BHS	LAM	0	0	0	0	0	0	matsiro	watch
1971	BHS	LAM	0	0	0	0	0	0	vic	wfdei
1971	BHS	LAM	0	0	0	0	0	0	jules-w1	gswp3
1971	BHS	LAM	0	0	0	0	0	0	orchidee	watch
1971	BHS	LAM	0.009818995042819	0	0.017701720119804	0	0.049195396889212	0	jules-w1	wfdei
1971	BHS	LAM	0.028678163448911	0	0.051701097791454	0	0.143684117037478	0	watergap2	princeton
1971	BHS	LAM	0	0	0	0	0	0	lpjml	watch
1971	BHS	LAM	0	0	0	0	0	0	h08	watch
1971	BHS	LAM	0	0	0	0	0	0	pcr-globwb	wfdei
1971	BHS	LAM	0	0	0	0	0	0	watergap2	gswp3
1971	BHS	LAM	0	0	0	0	0	0	pcr-globwb	gswp3
1971	BHS	LAM	0	0	0	0	0	0	orchidee	princeton
1971	BHS	LAM	0	0	0	0	0	0	h08	gswp3
1971	BHS	LAM	0	0	0	0	0	0	jules-b1	watch
1971	BHS	LAM	0	0	0	0	0	0	watergap2	wfdei
1971	BHS	LAM	0.057356326897821	0	0.103402195582907	0	0.287368234074956	0	pcr-globwb	princeton
1971	BHS	LAM	0.001872020494662	0	0.003374885383944	0	0.009379248163178	0	lpjml	wfdei
1971	BHS	LAM	0	0	0	0	0	0	vic	gswp3
1971	BHS	LAM	0.057356326897821	0	0.103402195582907	0	0.287368234074956	0	h08	princeton
1971	BHS	LAM	0	0	0	0	0	0	dbh	watch
1971	BHS	LAM	0	0	0	0	0	0	watergap2	watch
1971	BHS	LAM	0.028678163448911	0	0.051701097791454	0	0.143684117037478	0	jules-b1	princeton
1971	BHS	LAM	0	0	0	0	0	0	clm40	wfdei
1971	BHS	LAM	0.028678163448911	0	0.051701097791454	0	0.143684117037478	0	matsiro	princeton
1971	BHS	LAM	0	0	0	0	0	0	mpi-hm	watch
1971	BHS	LAM	0	0	0	0	0	0	orchidee	gswp3
1971	BHS	LAM	0.057356326897821	0	0.103402195582907	0	0.287368234074956	0	mpi-hm	princeton
1971	BHS	LAM	0	0	0	0	0	0	matsiro	wfdei
1971	BHS	LAM	0.028678163448911	0	0.051701097791454	0	0.143684117037478	0	jules-w1	princeton
1971	BHS	LAM	0	0	0	0	0	0	clm40	watch
1971	BHS	LAM	0.057356326897821	0	0.103402195582907	0	0.287368234074956	0	dbh	princeton
1971	BHS	LAM	0.028678163448911	0	0.051701097791454	0	0.143684117037478	0	vic	princeton
1971	BIH	EUR	4945.3175524094	0	7233.90906642107	0	28454.1935488001	0	lpjml	gswp3
1971	BIH	EUR	5420.69457956201	0	7945.32897491759	0	31655.7718360601	0	orchidee	wfdei
1971	BIH	EUR	5116.96970323939	0	7499.59952935713	0	29856.3827071042	0	vic	watch
1971	BIH	EUR	5057.83080849516	0	7398.49114930365	0	29101.5683496175	0	clm40	princeton
1971	BIH	EUR	5030543.94866715	0	8123616.65188029	0	37785678.982598	0	clm40	gswp3
1971	BIH	EUR	7173133.03547214	0	11599700.6002769	0	51985453.4840018	0	dbh	gswp3
1971	BIH	EUR	3568.15424129607	0	5236.40832024571	0	21012.5549395582	0	mpi-hm	wfdei
1971	BIH	EUR	3517.36844236293	0	5159.88149378082	0	20656.794958802	0	lpjml	princeton
1971	BIH	EUR	3700.74039489422	0	5429.44904681132	0	21749.7709642038	0	h08	wfdei
1971	BIH	EUR	3331.21247926525	0	4872.82927750338	0	19167.0127615992	0	mpi-hm	gswp3
1971	BIH	EUR	5543683.75479973	0	9155214.27374252	0	44074811.469839	0	matsiro	gswp3
1971	BIH	EUR	5209.92487866565	0	7620.97123506056	0	29976.6818411965	0	jules-b1	gswp3
1971	BIH	EUR	4908.35441354515	0	7179.84014515975	0	28241.5163453105	0	dbh	wfdei
1971	BIH	EUR	21132.1322330161	0	33104.9918603106	0	155072.462732802	0	pcr-globwb	watch
1971	BIH	EUR	20859.2065313189	0	32647.6615622534	0	152644.365681188	0	matsiro	watch
1971	BIH	EUR	5196.82198729247	0	7616.28114400676	0	30312.2945016561	0	vic	wfdei
1971	BIH	EUR	5670.47440161462	0	8294.09351529974	0	32622.8094134091	0	jules-w1	gswp3
1971	BIH	EUR	5573.09047423491	0	8167.42502731148	0	32528.0343502971	0	orchidee	watch
1971	BIH	EUR	4055.90318928015	0	5950.38894834078	0	23833.4688369751	0	jules-w1	wfdei
1971	BIH	EUR	4507.49139834453	0	6609.15903551859	0	26380.5871577636	0	watergap2	princeton
1971	BIH	EUR	5134.25607816531	0	7527.2176130112	0	30032.8990368713	0	lpjml	watch
1971	BIH	EUR	3482.5716734316	0	5109.89330547542	0	20482.4697705647	0	h08	watch
1971	BIH	EUR	750891.751135417	0	1191493.53453286	0	5477416.40339399	0	pcr-globwb	wfdei
1971	BIH	EUR	3420.71309020413	0	5003.74893515117	0	19681.9782171846	0	watergap2	gswp3
1971	BIH	EUR	5166.63626126412	0	7557.64953355705	0	29727.6093226071	0	pcr-globwb	gswp3
1971	BIH	EUR	3538280.61041578	0	6040429.18295043	0	31237180.7225264	0	orchidee	princeton
1971	BIH	EUR	3825.66668085115	0	5596.10674024986	0	22011.9858909968	0	h08	gswp3
1971	BIH	EUR	4974.07705086835	0	7292.16152229224	0	29109.8202355565	0	jules-b1	watch
1971	BIH	EUR	3612.69838623539	0	5300.63884672534	0	21242.5121520546	0	watergap2	wfdei
1971	BIH	EUR	790878.725731851	0	1228002.25480047	0	5787490.19366911	0	pcr-globwb	princeton
1971	BIH	EUR	10893.1342224755	0	16639.5526336641	0	73613.3630802934	0	lpjml	wfdei
1971	BIH	EUR	6421.9551491423	0	9487.06410711555	0	38420.4501227021	0	vic	gswp3
1971	BIH	EUR	3582.44625470722	0	5256.64818722442	0	21075.8738262488	0	h08	princeton
1971	BIH	EUR	4255.078191241	0	6224.24108861365	0	24482.7186799887	0	dbh	watch
1971	BIH	EUR	3536.61652853794	0	5189.05952007624	0	20796.5686169035	0	watergap2	watch
1971	BIH	EUR	3703.69673450353	0	5417.69160484868	0	21310.1995195996	0	jules-b1	princeton
1971	BIH	EUR	5487.19042983308	0	8045.01799965919	0	32107.1499769423	0	clm40	wfdei
1971	BIH	EUR	3793.58203619158	0	5549.17398023272	0	21827.3783952368	0	matsiro	princeton
1971	BIH	EUR	3548.44133349793	0	5207.14425078959	0	20886.9678876575	0	mpi-hm	watch
1971	BIH	EUR	12169.7052730376	0	18116.1213622907	0	76184.2678881272	0	orchidee	gswp3
1971	BIH	EUR	53316.5285832643	0	80548.9612415814	0	354632.990792825	0	mpi-hm	princeton
1971	BIH	EUR	31186.4920780214	0	49138.1851654555	0	232074.771010506	0	matsiro	wfdei
1971	BIH	EUR	4533.07029354758	0	6630.88223308156	0	26082.2198243015	0	jules-w1	princeton
1971	BIH	EUR	5578.79916977562	0	8177.09277526638	0	32592.726649472	0	clm40	watch
1971	BIH	EUR	4896.50306611312	0	7162.50423725712	0	28173.3264808435	0	dbh	princeton
1971	BIH	EUR	3835.04739041571	0	5609.82864976313	0	22065.9602865227	0	vic	princeton
1971	BLR	EUR	0	0	0	0	0	0	lpjml	gswp3
1971	BLR	EUR	34914450.5474346	0	46142560.1314651	0	1079497536.97185	0	orchidee	wfdei
1971	BLR	EUR	1883643.9521727	0	2377979.4341682	0	51785695.4209997	0	vic	watch
1971	BLR	EUR	342644.546637404	0	441349.399407696	0	10053690.6533257	0	clm40	princeton
1971	BLR	EUR	1521166.79805948	0	2033813.13951176	0	49020997.1728217	0	clm40	gswp3
1971	BLR	EUR	0	0	0	0	0	0	dbh	gswp3
1971	BLR	EUR	6188916.57569922	0	8477185.64368996	0	213506979.581176	0	mpi-hm	wfdei
1971	BLR	EUR	0	0	0	0	0	0	lpjml	princeton
1971	BLR	EUR	37864585.7333834	0	49613315.0652103	0	1144980000.4198	0	h08	wfdei
1971	BLR	EUR	0	0	0	0	0	0	mpi-hm	gswp3
1971	BLR	EUR	4012574.63832519	0	5247543.56754596	0	119610420.621051	0	matsiro	gswp3
1971	BLR	EUR	62400.5865368202	0	77020.5547487438	0	1571920.58097298	0	jules-b1	gswp3
1971	BLR	EUR	307256.452767758	0	381991.067357011	0	8258652.14507149	0	dbh	wfdei
1971	BLR	EUR	0	0	0	0	0	0	pcr-globwb	watch
1971	BLR	EUR	1081327.4516137	0	1355627.39098436	0	29187730.0259522	0	matsiro	watch
1971	BLR	EUR	29535848.2423131	0	37831601.5034564	0	834449239.998831	0	vic	wfdei
1971	BLR	EUR	0	0	0	0	0	0	jules-w1	gswp3
1971	BLR	EUR	2169903.4540687	0	2802310.70216876	0	63290506.8444844	0	orchidee	watch
1971	BLR	EUR	15183611.1641173	0	20428209.7953794	0	496833674.643402	0	jules-w1	wfdei
1971	BLR	EUR	419809.673709225	0	531178.618348833	0	11823219.8492066	0	watergap2	princeton
1971	BLR	EUR	461030.960701944	0	575824.058034219	0	12434560.7861404	0	lpjml	watch
1971	BLR	EUR	9696955.25300501	0	12475690.7226714	0	280368108.689946	0	h08	watch
1971	BLR	EUR	0	0	0	0	0	0	pcr-globwb	wfdei
1971	BLR	EUR	73052.1289095216	0	93238.7369227608	0	1957871.20607425	0	watergap2	gswp3
1971	BLR	EUR	65604.3061999302	0	82550.7860695076	0	1854465.80309647	0	pcr-globwb	gswp3
1971	BLR	EUR	0	0	0	0	0	0	orchidee	princeton
1971	BLR	EUR	160383.724312742	0	199919.347798965	0	4294363.79707788	0	h08	gswp3
1971	BLR	EUR	0	0	0	0	0	0	jules-b1	watch
1971	BLR	EUR	1899379.14518552	0	2534189.53812791	0	61486506.4939441	0	watergap2	wfdei
1971	BLR	EUR	0	0	0	0	0	0	pcr-globwb	princeton
1971	BLR	EUR	14512767.2259946	0	18813149.5281864	0	420688540.604812	0	lpjml	wfdei
1971	BLR	EUR	2380408.11980763	0	3068740.66313394	0	68512828.7501679	0	vic	gswp3
1971	BLR	EUR	514727.875605652	0	662920.785879688	0	15308002.1164635	0	h08	princeton
1971	BLR	EUR	50111.793808688	0	62373.0245259872	0	1345816.09304871	0	dbh	watch
1971	BLR	EUR	99256.6847074517	0	124083.265107182	0	2630489.91172681	0	watergap2	watch
1971	BLR	EUR	0	0	0	0	0	0	jules-b1	princeton
1971	BLR	EUR	3391566.53404751	0	4440917.16553705	0	103032209.140149	0	clm40	wfdei
1971	BLR	EUR	1854587.76203141	0	2334028.67430442	0	51022088.7777134	0	matsiro	princeton
1971	BLR	EUR	7645703.95215385	0	10444677.0464788	0	260412078.129685	0	mpi-hm	watch
1971	BLR	EUR	2331659.25797788	0	3095619.91597362	0	74209672.7770257	0	orchidee	gswp3
1971	BLR	EUR	149242.996456291	0	194873.701033234	0	4541050.5009301	0	mpi-hm	princeton
1971	BLR	EUR	21264338.4471126	0	27844383.4185735	0	644515704.81563	0	matsiro	wfdei
1971	BLR	EUR	0	0	0	0	0	0	jules-w1	princeton
1971	BLR	EUR	688.818366542295	0	858.428170567903	0	18669.9759813284	0	clm40	watch
1971	BLR	EUR	0	0	0	0	0	0	dbh	princeton
1971	BLR	EUR	6549941.88826719	0	8467802.78751926	0	191453999.085701	0	vic	princeton
1971	BLZ	LAM	0	14847.8442033349	0	27697.1759423058	0	106892.451311139	lpjml	gswp3
1971	BLZ	LAM	0	0	0	0	0	0	orchidee	wfdei
1971	BLZ	LAM	0	0	0	0	0	0	vic	watch
1971	BLZ	LAM	0	0	0	0	0	0	clm40	princeton
1971	BLZ	LAM	0	155153.422767105	0	294175.873949346	0	1184830.72654082	clm40	gswp3
1971	BLZ	LAM	0	8727.50692196532	0	16266.4819571826	0	62633.347192507	dbh	gswp3
1971	BLZ	LAM	0	0	0	0	0	0	mpi-hm	wfdei
1971	BLZ	LAM	0	0	0	0	0	0	lpjml	princeton
1971	BLZ	LAM	0	0	0	0	0	0	h08	wfdei
1971	BLZ	LAM	0	26085.9383950768	0	49011.3696664508	0	192814.322251398	mpi-hm	gswp3
1971	BLZ	LAM	0	0	0	0	0	0	matsiro	gswp3
1971	BLZ	LAM	0	26518.556290884	0	49830.1675228382	0	196097.531468604	jules-b1	gswp3
1971	BLZ	LAM	0	0	0	0	0	0	dbh	wfdei
1971	BLZ	LAM	0	0	0	0	0	0	pcr-globwb	watch
1971	BLZ	LAM	0	0	0	0	0	0	matsiro	watch
1971	BLZ	LAM	0	0	0	0	0	0	vic	wfdei
1971	BLZ	LAM	0	27558.916899024	0	51794.8375907436	0	203930.378515186	jules-w1	gswp3
1971	BLZ	LAM	0	0	0	0	0	0	orchidee	watch
1971	BLZ	LAM	0	0	0	0	0	0	jules-w1	wfdei
1971	BLZ	LAM	0	0	0	0	0	0	watergap2	princeton
1971	BLZ	LAM	0	0	0	0	0	0	lpjml	watch
1971	BLZ	LAM	0	0	0	0	0	0	h08	watch
1971	BLZ	LAM	0	14390.5767510031	0	26837.3254261631	0	103502.299035655	pcr-globwb	wfdei
1971	BLZ	LAM	0	20537.236712281	0	38477.7985673252	0	150249.701754893	watergap2	gswp3
1971	BLZ	LAM	0	15075.8356445903	0	28125.8934410909	0	108582.765588749	pcr-globwb	gswp3
1971	BLZ	LAM	0	0	0	0	0	0	orchidee	princeton
1971	BLZ	LAM	0	25694.0279088542	0	48269.0705491484	0	189832.229902271	h08	gswp3
1971	BLZ	LAM	0	0	0	0	0	0	jules-b1	watch
1971	BLZ	LAM	0	19297.2054509635	0	36132.2310296693	0	140858.755264393	watergap2	wfdei
1971	BLZ	LAM	0	0	0	0	0	0	pcr-globwb	princeton
1971	BLZ	LAM	0	0	0	0	0	0	lpjml	wfdei
1971	BLZ	LAM	0	26045.5725866018	0	48934.9146976415	0	192507.1741325	vic	gswp3
1971	BLZ	LAM	0	0	0	0	0	0	h08	princeton
1971	BLZ	LAM	0	0	0	0	0	0	dbh	watch
1971	BLZ	LAM	0	0	0	0	0	0	watergap2	watch
1971	BLZ	LAM	0	0	0	0	0	0	jules-b1	princeton
1971	BLZ	LAM	0	36123.2319719244	0	68056.5497069359	0	269675.932760649	clm40	wfdei
1971	BLZ	LAM	0	0	0	0	0	0	matsiro	princeton
1971	BLZ	LAM	0	0	0	0	0	0	mpi-hm	watch
1971	BLZ	LAM	0	26750.5819742995	0	50268.3366649848	0	197844.446600581	orchidee	gswp3
1971	BLZ	LAM	0	0	0	0	0	0	mpi-hm	princeton
1971	BLZ	LAM	0	72587.1367733914	0	137287.618945553	0	549516.289285859	matsiro	wfdei
1971	BLZ	LAM	0	0	0	0	0	0	jules-w1	princeton
1971	BLZ	LAM	0	0	0	0	0	0	clm40	watch
1971	BLZ	LAM	0	0	0	0	0	0	dbh	princeton
1971	BLZ	LAM	0	0	0	0	0	0	vic	princeton
1971	BMU	LAM	0	0	0	0	0	0	lpjml	gswp3
1971	BMU	LAM	0	0	0	0	0	0	orchidee	wfdei
1971	BMU	LAM	0	0	0	0	0	0	vic	watch
1971	BMU	LAM	0	0	0	0	0	0	clm40	princeton
1971	BMU	LAM	0	0	0	0	0	0	clm40	gswp3
1971	BMU	LAM	0	0	0	0	0	0	dbh	gswp3
1971	BMU	LAM	0	0	0	0	0	0	mpi-hm	wfdei
1971	BMU	LAM	0	0	0	0	0	0	lpjml	princeton
1971	BMU	LAM	0	0	0	0	0	0	h08	wfdei
1971	BMU	LAM	0	0	0	0	0	0	mpi-hm	gswp3
1971	BMU	LAM	0	0	0	0	0	0	matsiro	gswp3
1971	BMU	LAM	0	0	0	0	0	0	jules-b1	gswp3
1971	BMU	LAM	0	0	0	0	0	0	dbh	wfdei
1971	BMU	LAM	0	0	0	0	0	0	pcr-globwb	watch
1971	BMU	LAM	0	0	0	0	0	0	matsiro	watch
1971	BMU	LAM	0	0	0	0	0	0	vic	wfdei
1971	BMU	LAM	0	0	0	0	0	0	jules-w1	gswp3
1971	BMU	LAM	0	0	0	0	0	0	orchidee	watch
1971	BMU	LAM	0	0	0	0	0	0	jules-w1	wfdei
1971	BMU	LAM	0	0	0	0	0	0	watergap2	princeton
1971	BMU	LAM	0	0	0	0	0	0	lpjml	watch
1971	BMU	LAM	0	0	0	0	0	0	h08	watch
1971	BMU	LAM	0	0	0	0	0	0	pcr-globwb	wfdei
1971	BMU	LAM	0	0	0	0	0	0	watergap2	gswp3
1971	BMU	LAM	0	0	0	0	0	0	pcr-globwb	gswp3
1971	BMU	LAM	0	0	0	0	0	0	orchidee	princeton
1971	BMU	LAM	0	0	0	0	0	0	h08	gswp3
1971	BMU	LAM	0	0	0	0	0	0	jules-b1	watch
1971	BMU	LAM	0	0	0	0	0	0	watergap2	wfdei
1971	BMU	LAM	0	0	0	0	0	0	pcr-globwb	princeton
1971	BMU	LAM	0	0	0	0	0	0	lpjml	wfdei
1971	BMU	LAM	0	0	0	0	0	0	vic	gswp3
1971	BMU	LAM	0	0	0	0	0	0	h08	princeton
1971	BMU	LAM	0	0	0	0	0	0	dbh	watch
1971	BMU	LAM	0	0	0	0	0	0	watergap2	watch
1971	BMU	LAM	0	0	0	0	0	0	jules-b1	princeton
1971	BMU	LAM	0	0	0	0	0	0	clm40	wfdei
1971	BMU	LAM	0	0	0	0	0	0	matsiro	princeton
1971	BMU	LAM	0	0	0	0	0	0	mpi-hm	watch
1971	BMU	LAM	0	0	0	0	0	0	orchidee	gswp3
1971	BMU	LAM	0	0	0	0	0	0	mpi-hm	princeton
1971	BMU	LAM	0	0	0	0	0	0	matsiro	wfdei
1971	BMU	LAM	0	0	0	0	0	0	jules-w1	princeton
1971	BMU	LAM	0	0	0	0	0	0	clm40	watch
1971	BMU	LAM	0	0	0	0	0	0	dbh	princeton
1971	BMU	LAM	0	0	0	0	0	0	vic	princeton
1971	BOL	LAM	0	4632941.53523711	0	6498640.54757695	0	21547393.3210133	lpjml	gswp3
1971	BOL	LAM	0	8398315.27639871	0	12034806.0616273	0	36847597.4770699	orchidee	wfdei
1971	BOL	LAM	0	4005223.36625556	0	5586236.88208463	0	17214960.1305873	vic	watch
1971	BOL	LAM	0	449769.493389582	0	658193.2401047	0	1921176.06223459	clm40	princeton
1971	BOL	LAM	0	3696204.47597715	0	5205209.2759493	0	18381593.2387059	clm40	gswp3
1971	BOL	LAM	0	2993593.26528287	0	4135074.91369116	0	13959226.1554321	dbh	gswp3
1971	BOL	LAM	0	7954275.59264471	0	11340360.9198789	0	34498029.1608163	mpi-hm	wfdei
1971	BOL	LAM	0	3511081.26368725	0	5012258.50940888	0	16115269.7142043	lpjml	princeton
1971	BOL	LAM	0	6236234.18964421	0	8750121.55405213	0	26787731.5898657	h08	wfdei
1971	BOL	LAM	0	7101920.16611969	0	10519485.0898738	0	38997314.1993721	mpi-hm	gswp3
1971	BOL	LAM	0	2562678.35474848	0	3627712.94061196	0	12651174.8679199	matsiro	gswp3
1971	BOL	LAM	0	6458846.30832732	0	9140603.15837347	0	30846880.1186563	jules-b1	gswp3
1971	BOL	LAM	0	6786559.2011531	0	9615233.17331963	0	29394421.7802056	dbh	wfdei
1971	BOL	LAM	0	5341928.2913027	0	7912159.19930391	0	25224856.0474226	pcr-globwb	watch
1971	BOL	LAM	0	1669115.99512502	0	2369068.8951797	0	8016173.1812696	matsiro	watch
1971	BOL	LAM	0	5401750.28685817	0	7586520.30494339	0	23034533.9708121	vic	wfdei
1971	BOL	LAM	0	3048755.97954171	0	4271962.40805499	0	14009425.3411794	jules-w1	gswp3
1971	BOL	LAM	0	6202598.75079497	0	8871771.95756158	0	27327807.0661225	orchidee	watch
1971	BOL	LAM	0	8223877.91206355	0	11728381.0692334	0	35811850.4784076	jules-w1	wfdei
1971	BOL	LAM	0	2848991.47491303	0	4045813.82345882	0	12887260.0780098	watergap2	princeton
1971	BOL	LAM	0	5021060.40317991	0	6963103.33977346	0	21157491.7792212	lpjml	watch
1971	BOL	LAM	0	7096912.35409208	0	9961377.99768521	0	30859717.3118339	h08	watch
1971	BOL	LAM	0	5128617.05769633	0	7606037.63585601	0	23995821.6404121	pcr-globwb	wfdei
1971	BOL	LAM	0	4733349.59397467	0	6688452.64068059	0	21559187.7164449	watergap2	gswp3
1971	BOL	LAM	0	5236635.72361704	0	7347984.56997775	0	23829157.5933077	pcr-globwb	gswp3
1971	BOL	LAM	0	388075.920349196	0	611358.954310375	0	1874073.2692489	orchidee	princeton
1971	BOL	LAM	0	5584852.91996639	0	7933811.38760178	0	25178440.0031764	h08	gswp3
1971	BOL	LAM	0	4847109.5586964	0	7526123.40026432	0	25069590.0712391	jules-b1	watch
1971	BOL	LAM	0	4585132.17513294	0	6487678.51529598	0	19827394.4215482	watergap2	wfdei
1971	BOL	LAM	0	336482.989410265	0	491670.902067464	0	1542324.65102353	pcr-globwb	princeton
1971	BOL	LAM	0	5875154.32318049	0	8276508.44842785	0	24818693.5475212	lpjml	wfdei
1971	BOL	LAM	0	3588825.08398699	0	4969892.39452434	0	16538121.95117	vic	gswp3
1971	BOL	LAM	0	2697495.67452802	0	3886759.89866257	0	12715605.8044956	h08	princeton
1971	BOL	LAM	0	3951768.1618964	0	5629067.54108095	0	17558349.1235319	dbh	watch
1971	BOL	LAM	0	3486244.10916718	0	4912424.74662751	0	15043686.9365532	watergap2	watch
1971	BOL	LAM	0	15706017.1394816	0	23939729.0984991	0	81149569.7377199	jules-b1	princeton
1971	BOL	LAM	0	9143120.37794233	0	13040742.4542563	0	39685546.612256	clm40	wfdei
1971	BOL	LAM	0	288496.947955576	0	390546.39848245	0	1312029.12101637	matsiro	princeton
1971	BOL	LAM	0	4830613.57254568	0	6796622.06078686	0	21178212.7261922	mpi-hm	watch
1971	BOL	LAM	0	3704745.19113842	0	5200899.16130166	0	17148856.0301951	orchidee	gswp3
1971	BOL	LAM	0	111079.160570062	0	176982.186124809	0	567372.123545324	mpi-hm	princeton
1971	BOL	LAM	0	1991158.58652816	0	2985723.76167204	0	9630305.72313151	matsiro	wfdei
1971	BOL	LAM	0	791656.794626717	0	1136828.7055401	0	3316742.50665381	jules-w1	princeton
1971	BOL	LAM	0	5464460.63795235	0	7591413.6001664	0	23111970.9196066	clm40	watch
1971	BOL	LAM	0	361671.820175997	0	474129.61410253	0	1234450.50897269	dbh	princeton
1971	BOL	LAM	0	768512.270327335	0	1097590.19196583	0	3138372.28449714	vic	princeton
1971	BRA	LAM	11302770.2265183	294679018.892892	21181333.3470575	604145382.145699	60835890.3318763	2178964140.96244	lpjml	gswp3
1971	BRA	LAM	19317607.7292245	191666861.014878	39654860.427655	386552292.114037	158260441.891907	1352903272.02591	orchidee	wfdei
1971	BRA	LAM	11348306.3168176	226638490.425071	22136116.5689116	459177991.356242	71085594.5799975	1615972733.47118	vic	watch
1971	BRA	LAM	2753538.82754916	138566007.556286	5538976.71234679	284300916.714974	18270129.344325	1028103050.04587	clm40	princeton
1971	BRA	LAM	4924911.01365273	106368954.182164	10314154.574037	216246785.315619	39960379.7324908	751931326.810168	clm40	gswp3
1971	BRA	LAM	52879365.4434888	72830064.2972519	104985431.281713	152360121.589926	361613327.511048	578206320.278344	dbh	gswp3
1971	BRA	LAM	25695128.5367253	188014480.878631	52026114.9359311	379344180.140837	208766446.366179	1327080628.5343	mpi-hm	wfdei
1971	BRA	LAM	1796130.80730699	153945771.461634	3632561.25115111	304422148.557033	12119429.3450235	1049815181.13436	lpjml	princeton
1971	BRA	LAM	226801741.988114	242089072.604567	474107420.229562	493467277.328334	1644475172.76876	1778019116.73536	h08	wfdei
1971	BRA	LAM	17366105.3604749	322119331.231473	34542760.5953638	658900499.206418	121218062.40666	2340735593.64115	mpi-hm	gswp3
1971	BRA	LAM	17365178.2494718	33342693.8259362	33123903.1295753	67809840.6571527	100947109.659341	241830206.753874	matsiro	gswp3
1971	BRA	LAM	48430258.8718947	314255656.768378	95666669.973523	643006506.607948	326254751.784394	2302265924.24762	jules-b1	gswp3
1971	BRA	LAM	34055240.4799535	176090789.865469	67201775.5477182	356531211.22179	245968819.761746	1250370348.60702	dbh	wfdei
1971	BRA	LAM	14322676.4748049	135184948.534619	28175951.8788387	271488413.020746	97949642.2691048	927716515.574803	pcr-globwb	watch
1971	BRA	LAM	7388909.39314074	375991046.827008	14174857.5571445	808726971.63904	41858870.2617725	3340292722.80952	matsiro	watch
1971	BRA	LAM	18327240.0211434	199231928.172872	37269933.7750164	406279119.272786	145913906.132798	1461662263.90341	vic	wfdei
1971	BRA	LAM	31161191.511085	258927829.82625	62092470.453208	531595698.58412	216772619.174108	1890445490.967	jules-w1	gswp3
1971	BRA	LAM	8136213.16747663	202655028.219338	16867989.9012306	404363651.335668	67602774.0912251	1354044626.6658	orchidee	watch
1971	BRA	LAM	45025747.0613203	190052894.152145	86542538.4117984	381939808.645075	273448819.571405	1330674518.08396	jules-w1	wfdei
1971	BRA	LAM	3752554.29811822	125388719.539243	7355170.01496386	246572100.020857	22416866.3045992	822363100.141128	watergap2	princeton
1971	BRA	LAM	4754575.37304184	232262868.961922	9541622.62884865	469888117.004694	34771153.8632461	1634700417.59081	lpjml	watch
1971	BRA	LAM	15320996.2076486	262058068.07954	30856740.4511717	531478963.503406	112750937.746733	1866008196.00926	h08	watch
1971	BRA	LAM	28536283.231174	143300043.551599	55316957.3782389	287957894.72564	189636410.145345	994370272.899207	pcr-globwb	wfdei
1971	BRA	LAM	28982439.645506	337512545.92309	57778617.661433	694684977.681527	199166676.218212	2537450465.04862	watergap2	gswp3
1971	BRA	LAM	13206183.4135109	329974375.300004	25972847.9124919	673226911.95528	85224138.2464425	2383039330.10482	pcr-globwb	gswp3
1971	BRA	LAM	2745763.91138835	69965433.3369047	5470502.92097782	141884751.550815	17850968.7137631	510367313.58514	orchidee	princeton
1971	BRA	LAM	39573345.531265	290918826.998151	80414243.9252847	596216397.195	296466310.832125	2154129028.79755	h08	gswp3
1971	BRA	LAM	15070739.84646	174127139.651644	31079339.3621466	349458460.278811	121792291.540177	1179877164.73725	jules-b1	watch
1971	BRA	LAM	92548246.6769988	233161689.407528	179223505.109684	474321323.566593	572922510.721268	1705304097.35397	watergap2	wfdei
1971	BRA	LAM	3149328.60871688	150180173.392381	6245964.43804721	301860544.780806	19638941.6090553	1060383723.17088	pcr-globwb	princeton
1971	BRA	LAM	15109765.1466753	223360174.750976	30347832.9902827	453782926.346627	118144372.719651	1631773623.93124	lpjml	wfdei
1971	BRA	LAM	21377673.3378276	286474060.928405	43506498.9868972	591266473.854391	161070599.306095	2158278986.95817	vic	gswp3
1971	BRA	LAM	3378711.80366147	207768819.103151	6655082.92057606	421670304.434528	20858299.3475832	1514773059.00229	h08	princeton
1971	BRA	LAM	18559192.1578183	179838586.990535	36879937.6272972	364126478.571903	131635015.721758	1259691487.27579	dbh	watch
1971	BRA	LAM	12531289.5514192	149031708.619216	23456075.9877186	303781823.516307	71493529.0006232	1087842472.09383	watergap2	watch
1971	BRA	LAM	2501448.79105009	87412254.4008825	4975780.02780904	173002720.509947	15810982.623443	583368687.246787	jules-b1	princeton
1971	BRA	LAM	3849393.90417216	152045046.734272	7534709.67729114	308062687.035129	25546737.816495	1078217748.92159	clm40	wfdei
1971	BRA	LAM	1457229.31500025	86628908.4829296	2922820.52225925	178981643.81078	9561012.52731337	677722581.762937	matsiro	princeton
1971	BRA	LAM	13490907.1899875	188382232.003247	27360295.7973417	378613351.562463	108300431.030367	1294250518.37027	mpi-hm	watch
1971	BRA	LAM	12661633.7716685	96915184.301331	23431020.6532198	198957115.15314	65099548.6408598	712373481.322355	orchidee	gswp3
1971	BRA	LAM	3275601.72725925	148831073.470749	6525906.36432127	305623399.88366	20888178.0980193	1127493249.03475	mpi-hm	princeton
1971	BRA	LAM	8935401.33237336	385911953.577253	15971215.795891	829588936.833462	39868554.5168149	3430179117.72281	matsiro	wfdei
1971	BRA	LAM	2551831.84521879	61084520.4602834	5086155.44229026	124283242.838914	16320375.77841	455320825.41324	jules-w1	princeton
1971	BRA	LAM	2473006.724436	131424208.235143	4879095.73257358	265656555.827627	16562167.4722018	910408714.311611	clm40	watch
1971	BRA	LAM	12211159.4312493	117781267.138307	27441814.3556681	239474355.931996	132195823.388451	866593200.167382	dbh	princeton
1971	BRA	LAM	2840427.37586246	158709897.060394	5619046.93787461	314620192.213183	17824461.4471659	1089597955.97129	vic	princeton
1971	BRB	LAM	0	0	0	0	0	0	lpjml	gswp3
1971	BRB	LAM	0	0	0	0	0	0	orchidee	wfdei
1971	BRB	LAM	0	0	0	0	0	0	vic	watch
1971	BRB	LAM	0	0	0	0	0	0	clm40	princeton
1971	BRB	LAM	0	0	0	0	0	0	clm40	gswp3
1971	BRB	LAM	0	0	0	0	0	0	dbh	gswp3
1971	BRB	LAM	0	0	0	0	0	0	mpi-hm	wfdei
1971	BRB	LAM	0	0	0	0	0	0	lpjml	princeton
1971	BRB	LAM	0	0	0	0	0	0	h08	wfdei
1971	BRB	LAM	0	0	0	0	0	0	mpi-hm	gswp3
1971	BRB	LAM	0	0	0	0	0	0	matsiro	gswp3
1971	BRB	LAM	0	0	0	0	0	0	jules-b1	gswp3
1971	BRB	LAM	0	0	0	0	0	0	dbh	wfdei
1971	BRB	LAM	0	0	0	0	0	0	pcr-globwb	watch
1971	BRB	LAM	0	0	0	0	0	0	matsiro	watch
1971	BRB	LAM	0	0	0	0	0	0	vic	wfdei
1971	BRB	LAM	0	0	0	0	0	0	jules-w1	gswp3
1971	BRB	LAM	0	0	0	0	0	0	orchidee	watch
1971	BRB	LAM	0	0	0	0	0	0	jules-w1	wfdei
1971	BRB	LAM	0	0	0	0	0	0	watergap2	princeton
1971	BRB	LAM	0	0	0	0	0	0	lpjml	watch
1971	BRB	LAM	0	0	0	0	0	0	h08	watch
1971	BRB	LAM	0	0	0	0	0	0	pcr-globwb	wfdei
1971	BRB	LAM	0	0	0	0	0	0	watergap2	gswp3
1971	BRB	LAM	0	0	0	0	0	0	pcr-globwb	gswp3
1971	BRB	LAM	0	0	0	0	0	0	orchidee	princeton
1971	BRB	LAM	0	0	0	0	0	0	h08	gswp3
1971	BRB	LAM	0	0	0	0	0	0	jules-b1	watch
1971	BRB	LAM	0	0	0	0	0	0	watergap2	wfdei
1971	BRB	LAM	0	0	0	0	0	0	pcr-globwb	princeton
1971	BRB	LAM	0	0	0	0	0	0	lpjml	wfdei
1971	BRB	LAM	0	0	0	0	0	0	vic	gswp3
1971	BRB	LAM	0	0	0	0	0	0	h08	princeton
1971	BRB	LAM	0	0	0	0	0	0	dbh	watch
1971	BRB	LAM	0	0	0	0	0	0	watergap2	watch
1971	BRB	LAM	0	0	0	0	0	0	jules-b1	princeton
1971	BRB	LAM	0	0	0	0	0	0	clm40	wfdei
1971	BRB	LAM	0	0	0	0	0	0	matsiro	princeton
1971	BRB	LAM	0	0	0	0	0	0	mpi-hm	watch
1971	BRB	LAM	0	0	0	0	0	0	orchidee	gswp3
1971	BRB	LAM	0	0	0	0	0	0	mpi-hm	princeton
1971	BRB	LAM	0	0	0	0	0	0	matsiro	wfdei
1971	BRB	LAM	0	0	0	0	0	0	jules-w1	princeton
1971	BRB	LAM	0	0	0	0	0	0	clm40	watch
1971	BRB	LAM	0	0	0	0	0	0	dbh	princeton
1971	BRB	LAM	0	0	0	0	0	0	vic	princeton
1971	BRN	SEA	0	0	0	0	0	0	lpjml	gswp3
1971	BRN	SEA	0	0	0	0	0	0	orchidee	wfdei
1971	BRN	SEA	0	0	0	0	0	0	vic	watch
1971	BRN	SEA	0	0	0	0	0	0	clm40	princeton
1971	BRN	SEA	0	0	0	0	0	0	clm40	gswp3
1971	BRN	SEA	0	0	0	0	0	0	dbh	gswp3
1971	BRN	SEA	0	0	0	0	0	0	mpi-hm	wfdei
1971	BRN	SEA	0	0	0	0	0	0	lpjml	princeton
1971	BRN	SEA	0	0	0	0	0	0	h08	wfdei
1971	BRN	SEA	0	0	0	0	0	0	mpi-hm	gswp3
1971	BRN	SEA	0	0	0	0	0	0	matsiro	gswp3
1971	BRN	SEA	0	0	0	0	0	0	jules-b1	gswp3
1971	BRN	SEA	0	0	0	0	0	0	dbh	wfdei
1971	BRN	SEA	0	0	0	0	0	0	pcr-globwb	watch
1971	BRN	SEA	0	0	0	0	0	0	matsiro	watch
1971	BRN	SEA	0	0	0	0	0	0	vic	wfdei
1971	BRN	SEA	0	0	0	0	0	0	jules-w1	gswp3
1971	BRN	SEA	0	0	0	0	0	0	orchidee	watch
1971	BRN	SEA	0	0	0	0	0	0	jules-w1	wfdei
1971	BRN	SEA	0	0	0	0	0	0	watergap2	princeton
1971	BRN	SEA	0	0	0	0	0	0	lpjml	watch
1971	BRN	SEA	0	0	0	0	0	0	h08	watch
1971	BRN	SEA	0	0	0	0	0	0	pcr-globwb	wfdei
1971	BRN	SEA	0	0	0	0	0	0	watergap2	gswp3
1971	BRN	SEA	0	0	0	0	0	0	pcr-globwb	gswp3
1971	BRN	SEA	0	0	0	0	0	0	orchidee	princeton
1971	BRN	SEA	0	0	0	0	0	0	h08	gswp3
1971	BRN	SEA	0	0	0	0	0	0	jules-b1	watch
1971	BRN	SEA	0	0	0	0	0	0	watergap2	wfdei
1971	BRN	SEA	0	0	0	0	0	0	pcr-globwb	princeton
1971	BRN	SEA	0	0	0	0	0	0	lpjml	wfdei
1971	BRN	SEA	0	0	0	0	0	0	vic	gswp3
1971	BRN	SEA	0	0	0	0	0	0	h08	princeton
1971	BRN	SEA	0	0	0	0	0	0	dbh	watch
1971	BRN	SEA	0	0	0	0	0	0	watergap2	watch
1971	BRN	SEA	0	0	0	0	0	0	jules-b1	princeton
1971	BRN	SEA	0	0	0	0	0	0	clm40	wfdei
1971	BRN	SEA	0	0	0	0	0	0	matsiro	princeton
1971	BRN	SEA	0	0	0	0	0	0	mpi-hm	watch
1971	BRN	SEA	0	0	0	0	0	0	orchidee	gswp3
1971	BRN	SEA	0	0	0	0	0	0	mpi-hm	princeton
1971	BRN	SEA	0	0	0	0	0	0	matsiro	wfdei
1971	BRN	SEA	0	0	0	0	0	0	jules-w1	princeton
1971	BRN	SEA	0	0	0	0	0	0	clm40	watch
1971	BRN	SEA	0	0	0	0	0	0	dbh	princeton
1971	BRN	SEA	0	0	0	0	0	0	vic	princeton
1971	BTN	SEA	0	0	0	0	0	0	lpjml	gswp3
1971	BTN	SEA	0	0	0	0	0	0	orchidee	wfdei
1971	BTN	SEA	0	556610.870837554	0	1187096.15636579	0	8131135.07432537	vic	watch
1971	BTN	SEA	0	0	0	0	0	0	clm40	princeton
1971	BTN	SEA	0	0	0	0	0	0	clm40	gswp3
1971	BTN	SEA	0	0	0	0	0	0	dbh	gswp3
1971	BTN	SEA	0	0	0	0	0	0	mpi-hm	wfdei
1971	BTN	SEA	0	529887.402505633	0	1130232.6911451	0	7743171.20524544	lpjml	princeton
1971	BTN	SEA	0	698841.738006465	0	1490336.1598574	0	10206747.6972197	h08	wfdei
1971	BTN	SEA	0	42322.2394846092	0	85073.4241544824	0	532651.053885934	mpi-hm	gswp3
1971	BTN	SEA	0	0	0	0	0	0	matsiro	gswp3
1971	BTN	SEA	0	0	0	0	0	0	jules-b1	gswp3
1971	BTN	SEA	0	591771.484630659	0	1261974.71178537	0	8642425.65659965	dbh	wfdei
1971	BTN	SEA	0	562141.155674987	0	1198892.64877887	0	8211963.67776911	pcr-globwb	watch
1971	BTN	SEA	0	606401.382976857	0	1293307.02335026	0	8858941.93685718	matsiro	watch
1971	BTN	SEA	0	0	0	0	0	0	vic	wfdei
1971	BTN	SEA	0	0	0	0	0	0	jules-w1	gswp3
1971	BTN	SEA	0	648230.741681747	0	1382532.1079137	0	9470306.00859976	orchidee	watch
1971	BTN	SEA	0	0	0	0	0	0	jules-w1	wfdei
1971	BTN	SEA	0	590555.603386882	0	1259636.00140443	0	8629707.22009766	watergap2	princeton
1971	BTN	SEA	0	522089.90331755	0	1113718.38098187	0	7631740.75320012	lpjml	watch
1971	BTN	SEA	0	660564.108469877	0	1408838.05323982	0	9650523.829269	h08	watch
1971	BTN	SEA	0	0	0	0	0	0	pcr-globwb	wfdei
1971	BTN	SEA	0	0	0	0	0	0	watergap2	gswp3
1971	BTN	SEA	0	0	0	0	0	0	pcr-globwb	gswp3
1971	BTN	SEA	0	569567.226342901	0	1214612.84300327	0	8317927.77076973	orchidee	princeton
1971	BTN	SEA	0	0	0	0	0	0	h08	gswp3
1971	BTN	SEA	0	657831.573670716	0	1403010.20601621	0	9610603.83688057	jules-b1	watch
1971	BTN	SEA	0	0	0	0	0	0	watergap2	wfdei
1971	BTN	SEA	0	0	0	0	0	0	pcr-globwb	princeton
1971	BTN	SEA	0	0	0	0	0	0	lpjml	wfdei
1971	BTN	SEA	0	0	0	0	0	0	vic	gswp3
1971	BTN	SEA	0	543701.362028944	0	1159697.42001688	0	7945032.68205266	h08	princeton
1971	BTN	SEA	0	685388.878341534	0	1461645.64932829	0	10010240.2025886	dbh	watch
1971	BTN	SEA	0	654526.076218549	0	1396230.26088892	0	9567649.7441688	watergap2	watch
1971	BTN	SEA	0	531906.660187647	0	1134539.70247103	0	7772678.33801632	jules-b1	princeton
1971	BTN	SEA	0	0	0	0	0	0	clm40	wfdei
1971	BTN	SEA	0	592927.860646755	0	1264446.41509553	0	8659433.1492274	matsiro	princeton
1971	BTN	SEA	0	554538.160240264	0	1182666.08019545	0	8100655.6210514	mpi-hm	watch
1971	BTN	SEA	0	0	0	0	0	0	orchidee	gswp3
1971	BTN	SEA	0	631977.064405088	0	1347726.29212116	0	9229846.4531005	mpi-hm	princeton
1971	BTN	SEA	0	637250.167432241	0	1359111.36086541	0	9309851.60799297	matsiro	wfdei
1971	BTN	SEA	0	550459.237067549	0	1173974.15362936	0	8041222.3628929	jules-w1	princeton
1971	BTN	SEA	0	0	0	0	0	0	clm40	watch
1971	BTN	SEA	0	0	0	0	0	0	dbh	princeton
1971	BTN	SEA	0	567874.741972296	0	1211003.44961136	0	8293207.91543897	vic	princeton
1971	BWA	SSA	0	153014.605246236	0	523496.254479109	0	9045683.40303395	lpjml	gswp3
1971	BWA	SSA	0	250774.706981564	0	740791.654349259	0	9506167.83941753	orchidee	wfdei
1971	BWA	SSA	0	0	0	0	0	0	vic	watch
1971	BWA	SSA	0	0	0	0	0	0	clm40	princeton
1971	BWA	SSA	0	0	0	0	0	0	clm40	gswp3
1971	BWA	SSA	0	0	0	0	0	0	dbh	gswp3
1971	BWA	SSA	0	7004.16006810265	0	20121.7543077545	0	244880.016006933	mpi-hm	wfdei
1971	BWA	SSA	0	73313.9034852952	0	243937.797921232	0	4025348.9757788	lpjml	princeton
1971	BWA	SSA	0	66954.7230800936	0	196239.141183434	0	2522037.40873234	h08	wfdei
1971	BWA	SSA	0	0	0	0	0	0	mpi-hm	gswp3
1971	BWA	SSA	0	0	0	0	0	0	matsiro	gswp3
1971	BWA	SSA	0	0	0	0	0	0	jules-b1	gswp3
1971	BWA	SSA	0	0	0	0	0	0	dbh	wfdei
1971	BWA	SSA	0	0	0	0	0	0	pcr-globwb	watch
1971	BWA	SSA	0	0	0	0	0	0	matsiro	watch
1971	BWA	SSA	0	0	0	0	0	0	vic	wfdei
1971	BWA	SSA	0	0	0	0	0	0	jules-w1	gswp3
1971	BWA	SSA	0	0	0	0	0	0	orchidee	watch
1971	BWA	SSA	0	0	0	0	0	0	jules-w1	wfdei
1971	BWA	SSA	0	0	0	0	0	0	watergap2	princeton
1971	BWA	SSA	0	0	0	0	0	0	lpjml	watch
1971	BWA	SSA	0	63835.2120860886	0	186513.362347618	0	2375657.14708318	h08	watch
1971	BWA	SSA	0	0	0	0	0	0	pcr-globwb	wfdei
1971	BWA	SSA	0	0	0	0	0	0	watergap2	gswp3
1971	BWA	SSA	0	0	0	0	0	0	pcr-globwb	gswp3
1971	BWA	SSA	0	0	0	0	0	0	orchidee	princeton
1971	BWA	SSA	0	0	0	0	0	0	h08	gswp3
1971	BWA	SSA	0	0	0	0	0	0	jules-b1	watch
1971	BWA	SSA	0	0	0	0	0	0	watergap2	wfdei
1971	BWA	SSA	0	0	0	0	0	0	pcr-globwb	princeton
1971	BWA	SSA	0	131659.356945929	0	451190.988245544	0	7805891.57493317	lpjml	wfdei
1971	BWA	SSA	0	0	0	0	0	0	vic	gswp3
1971	BWA	SSA	0	0	0	0	0	0	h08	princeton
1971	BWA	SSA	0	0	0	0	0	0	dbh	watch
1971	BWA	SSA	0	0	0	0	0	0	watergap2	watch
1971	BWA	SSA	0	143412.690679042	0	490935.987503025	0	8464718.69613119	jules-b1	princeton
1971	BWA	SSA	0	0	0	0	0	0	clm40	wfdei
1971	BWA	SSA	0	0	0	0	0	0	matsiro	princeton
1971	BWA	SSA	0	0	0	0	0	0	mpi-hm	watch
1971	BWA	SSA	0	0	0	0	0	0	orchidee	gswp3
1971	BWA	SSA	0	0	0	0	0	0	mpi-hm	princeton
1971	BWA	SSA	0	0	0	0	0	0	matsiro	wfdei
1971	BWA	SSA	0	0	0	0	0	0	jules-w1	princeton
1971	BWA	SSA	0	0	0	0	0	0	clm40	watch
1971	BWA	SSA	0	0	0	0	0	0	dbh	princeton
1971	BWA	SSA	0	0	0	0	0	0	vic	princeton
1971	CAF	SSA	5431759.59678248	4014455.55012528	4377043.36841138	3464627.13237765	7030723.74044037	4461623.85060485	lpjml	gswp3
1971	CAF	SSA	8641826.44749839	11692031.8691053	6947084.32177086	10196387.3854011	10225610.8329585	13655010.4549273	orchidee	wfdei
1971	CAF	SSA	2331732.55248857	1558687.41056259	1837724.50564602	1322568.66841529	3343376.27664969	1624832.56468196	vic	watch
1971	CAF	SSA	1695666.93071918	486858.584719826	1277873.15612355	417062.819287942	2777728.97746171	574251.408929804	clm40	princeton
1971	CAF	SSA	5528054.62853158	2719827.25491198	4306422.84581621	2383004.7729596	8041571.4008832	3245717.82864856	clm40	gswp3
1971	CAF	SSA	2785368.47939352	4295613.98175936	2267513.4311093	3677344.24302156	3135228.28551553	4952077.66017426	dbh	gswp3
1971	CAF	SSA	15454214.9956839	9321684.89035308	12148787.971721	8204510.90658912	20658781.1547764	10299362.5445991	mpi-hm	wfdei
1971	CAF	SSA	1626617.70169225	2096869.1356903	1303443.89659905	1795654.56318994	1991465.3450684	2560500.66346202	lpjml	princeton
1971	CAF	SSA	18580204.0082526	19862088.5201549	14607184.7536138	17193171.7375068	24498220.6395342	23257621.9879062	h08	wfdei
1971	CAF	SSA	3277510.07621424	1760469.46526716	2622926.07308385	1510089.88614101	3763018.85866891	1886683.03067625	mpi-hm	gswp3
1971	CAF	SSA	6249627.85175048	2717744.32553553	4959223.52937457	2298539.56939401	8626013.48503704	3114537.68936069	matsiro	gswp3
1971	CAF	SSA	2635679.24022513	3345796.87509956	2149883.54608467	2854382.12927028	3039678.47883583	3883657.73374472	jules-b1	gswp3
1971	CAF	SSA	9756869.31081263	6386077.61031867	7713695.41591996	5454358.76554059	12779262.9935079	7113396.03489723	dbh	wfdei
1971	CAF	SSA	5349203.67743294	2045324.91517013	4088141.08735826	1731752.32096791	8289425.24082405	2262887.30831126	pcr-globwb	watch
1971	CAF	SSA	3587324.4112164	832762.122909985	2754943.27472417	758409.442494978	5413649.25226886	953295.551302314	matsiro	watch
1971	CAF	SSA	13961201.1506779	14230392.3056539	11006626.0785653	12161106.6162332	17341625.5226354	16718651.9619021	vic	wfdei
1971	CAF	SSA	6233660.22839369	3391629.9270421	4889138.19151527	2903324.92072749	9216779.6244387	3947696.10794453	jules-w1	gswp3
1971	CAF	SSA	845994.086182142	771450.604196166	656610.4695476	653649.446566736	947378.768944406	788095.28778253	orchidee	watch
1971	CAF	SSA	14357615.1209724	14071173.6992268	11398850.6455358	11983614.1153131	18869494.2426314	16441880.5227688	jules-w1	wfdei
1971	CAF	SSA	256556.561228451	2642142.28237787	202229.99486933	2423703.38654656	252676.651056466	3201709.26002097	watergap2	princeton
1971	CAF	SSA	1526212.98476711	2650517.68588436	1187664.46261219	2240167.08471638	2193354.13015818	2889211.7915306	lpjml	watch
1971	CAF	SSA	7144505.59627356	2984304.56895507	5531250.96324588	2593175.26754507	10274645.685408	3174277.43522066	h08	watch
1971	CAF	SSA	5597312.97973248	5656634.73305215	4354103.96544865	4846734.05281966	8128417.63640957	6257110.57148146	pcr-globwb	wfdei
1971	CAF	SSA	9077244.56359009	4477070.66114652	7044041.90223896	3859350.22405723	13665501.0480471	5082361.96673373	watergap2	gswp3
1971	CAF	SSA	8151443.32524113	4393999.34387069	6358290.09100461	3793998.57836031	11175919.2831453	4693479.20218483	pcr-globwb	gswp3
1971	CAF	SSA	41033.1334766249	2124558.71745825	32642.867581348	1825164.60270504	50082.1598048661	2607614.64833906	orchidee	princeton
1971	CAF	SSA	4448716.53320902	4861357.92097164	3430131.01014726	4190721.62172161	6642486.05039912	5391931.64035885	h08	gswp3
1971	CAF	SSA	788872.570092781	1346948.87342284	638804.036666797	1118162.44094741	904631.026983431	1380215.9102252	jules-b1	watch
1971	CAF	SSA	24533055.1118598	21875295.4698198	19275151.1825024	19101724.747912	32219111.5206006	25775239.7609559	watergap2	wfdei
1971	CAF	SSA	1137563.93236109	2865919.15498397	875724.525804141	2444770.41001182	1743508.07090007	3254795.81945912	pcr-globwb	princeton
1971	CAF	SSA	15685974.2105795	19097321.8601265	12470837.4541055	16467458.9063094	19531268.9246906	22512768.8522341	lpjml	wfdei
1971	CAF	SSA	6050617.42020645	4177848.2994332	4693822.43629841	3561202.82684055	9048384.45557252	4766413.54357065	vic	gswp3
1971	CAF	SSA	703834.709060213	1962693.45654532	577341.183089237	1784122.9650324	797661.294730888	2201112.41310235	h08	princeton
1971	CAF	SSA	1310974.13006338	345095.237383039	1056777.82855749	278226.197603088	1610016.44308979	303142.051672685	dbh	watch
1971	CAF	SSA	2445632.97244312	1716964.50608334	1860618.89907624	1445633.70007915	3484006.90240987	1799412.1708023	watergap2	watch
1971	CAF	SSA	281009.968924608	1438920.81251165	223841.547936751	1485593.01950922	282475.950737217	1742694.21727543	jules-b1	princeton
1971	CAF	SSA	15157791.4358436	8056055.77716495	12133210.2892639	7099370.68539916	19899424.8834704	9042495.58524111	clm40	wfdei
1971	CAF	SSA	749245.367009503	949474.567412664	611157.84142763	810240.241855663	858182.662157815	1177935.01246195	matsiro	princeton
1971	CAF	SSA	2006266.84282065	1503311.17391818	1517193.21610244	1274509.91698894	3048957.73736581	1570659.87375374	mpi-hm	watch
1971	CAF	SSA	2864935.75019262	1480823.99042808	2283051.85456501	1264137.45364092	3616052.77494125	1662389.80191659	orchidee	gswp3
1971	CAF	SSA	1354162.0214219	2350963.68559061	1093744.51198871	2024311.79688162	1541283.03287258	2891422.03240302	mpi-hm	princeton
1971	CAF	SSA	13010158.8054316	4887303.78913782	10366770.3056919	4315496.07850192	16703071.8505979	5568376.13909939	matsiro	wfdei
1971	CAF	SSA	395409.087152878	1280396.79838697	316045.867993421	1297182.76614298	427328.8750176	1519684.35048107	jules-w1	princeton
1971	CAF	SSA	3373240.40478942	784239.926748697	2573229.62154779	710093.507074917	5383741.0933158	866292.241891907	clm40	watch
1971	CAF	SSA	885962.859593051	1722142.79747962	689609.996103635	1679193.72854815	1308539.39927235	2069583.00740278	dbh	princeton
1971	CAF	SSA	1059941.20202105	2844899.6511065	854249.421438502	2548670.47410589	1178232.79235203	3324002.61841492	vic	princeton
1971	CAN	NAM	0	27507336.8796465	0	44358272.5231453	0	87433369.8553593	lpjml	gswp3
1971	CAN	NAM	0.613749242023996	101340191.732038	1.1747967897681	169469307.404436	1.80647879809956	436545854.062859	orchidee	wfdei
1971	CAN	NAM	0	44296893.922185	0	71942598.6192294	0	154900424.668737	vic	watch
1971	CAN	NAM	0	42774721.7506511	0	69655119.1982587	0	166256552.526161	clm40	princeton
1971	CAN	NAM	0.632429328989797	39546911.949949	1.21055293364152	63682630.9589163	1.86146083105343	133807896.756178	clm40	gswp3
1971	CAN	NAM	0	154822913.946116	0	243453494.233846	0	526635951.381049	dbh	gswp3
1971	CAN	NAM	0.615484732631185	23885569136.1812	1.1781187470992	39502989742.6015	1.81158695428375	104630826920.432	mpi-hm	wfdei
1971	CAN	NAM	0	526489054.724433	0	818646959.662285	0	1868982661.16326	lpjml	princeton
1971	CAN	NAM	0	545716206.561768	0	858031345.34271	0	1914224106.95265	h08	wfdei
1971	CAN	NAM	0.037011059318632	6690497.00951448	0.070844036450551	11467235.13957	0.108936499430658	21618149.4028065	mpi-hm	gswp3
1971	CAN	NAM	0.036827210806755	142625882.856506	0.070492126213001	228900251.248731	0.108395368923234	510363817.146402	matsiro	gswp3
1971	CAN	NAM	0.633616628583064	237461606.612978	1.21282558125582	375879916.068491	1.86495546924664	830466530.605295	jules-b1	gswp3
1971	CAN	NAM	0	183640023.055143	0	293726096.040143	0	660665680.558748	dbh	wfdei
1971	CAN	NAM	0	165733970.11793	0	270078150.095643	0	623745881.86921	pcr-globwb	watch
1971	CAN	NAM	0.62474037222211	139580464.153052	1.19583525888309	227515405.487486	1.83882954056983	526351244.309408	matsiro	watch
1971	CAN	NAM	0	82759433.8460721	0	131944757.502092	0	282099069.652898	vic	wfdei
1971	CAN	NAM	0	265335815.269798	0	418603563.146094	0	922663710.608592	jules-w1	gswp3
1971	CAN	NAM	0.607823248011331	17693959.9833912	1.16345365764576	28129923.355552	1.78903652394499	52762777.7625478	orchidee	watch
1971	CAN	NAM	0.035218746937605	186590374.315149	0.067413314769253	290071616.090933	0.103661096881534	616200875.232483	jules-w1	wfdei
1971	CAN	NAM	0	25962729.3282855	0	39870608.9716536	0	74456986.5833196	watergap2	princeton
1971	CAN	NAM	0	607169833.712922	0	948349577.196357	0	2147933117.23657	lpjml	watch
1971	CAN	NAM	0	44147921573.3849	0	73383348230.3873	0	195282729888.476	h08	watch
1971	CAN	NAM	0	94820517.6971131	0	154831273.072155	0	359069255.127134	pcr-globwb	wfdei
1971	CAN	NAM	0.036312353382943	21781386.870923	0.069506621372801	36713263.5862476	0.106879963352883	91642457.6788072	watergap2	gswp3
1971	CAN	NAM	0.036551589501086	139681746.20241	0.06996455077515	223189386.195793	0.107584118968197	497923958.868679	pcr-globwb	gswp3
1971	CAN	NAM	0	210565758.720605	0	323635851.488712	0	733445535.592961	orchidee	princeton
1971	CAN	NAM	0.614083918041281	49368968.4296179	1.17543740369281	77460895.8906244	1.80746386673682	168363376.821342	h08	gswp3
1971	CAN	NAM	0.609293411932618	101894168.189196	1.16626774479553	160273465.90035	1.79336373084267	342631978.781889	jules-b1	watch
1971	CAN	NAM	0.036337444137733	21409947.5829684	0.069554648378233	34704239.7808714	0.106953814224628	70179055.5807217	watergap2	wfdei
1971	CAN	NAM	0	98018740.1156739	0	155553219.395929	0	339031265.852264	pcr-globwb	princeton
1971	CAN	NAM	0	717072651.642952	0	1119391753.77639	0	2510502557.65604	lpjml	wfdei
1971	CAN	NAM	0.036608258454998	14419353.5670953	0.070073022607906	22823663.7415234	0.107750915530608	44285196.7049163	vic	gswp3
1971	CAN	NAM	0	7207245.32401611	0	10723253.586455	0	20172976.8850899	h08	princeton
1971	CAN	NAM	0	169312693.161258	0	271887327.538341	0	616047157.362395	dbh	watch
1971	CAN	NAM	0.637934138955777	43927718.8983163	1.22108986409049	74938227.1376244	1.87766341316712	184111673.926168	watergap2	watch
1971	CAN	NAM	0	58932223.2951064	0	92479443.1297468	0	202573661.491389	jules-b1	princeton
1971	CAN	NAM	0.619343983976181	44677225.546152	1.18550586186949	69964110.8988486	1.82294608151995	137733622.562599	clm40	wfdei
1971	CAN	NAM	0	84875715.7353138	0	141524268.974207	0	348336067.186709	matsiro	princeton
1971	CAN	NAM	0.612739982930921	376804921.474362	1.17286493509293	588493662.402703	1.8035081954029	1249602655.05536	mpi-hm	watch
1971	CAN	NAM	0.612232021972698	276780856.653845	1.17189263099512	421004069.6517	1.80201308854417	872839281.114324	orchidee	gswp3
1971	CAN	NAM	0	349964967.666182	0	543424856.05796	0	1239684990.23431	mpi-hm	princeton
1971	CAN	NAM	0.62359588977131	155760967.230064	1.19364456891219	255319038.161483	1.83546092821058	598174212.037828	matsiro	wfdei
1971	CAN	NAM	0	53782355.3025269	0	85031669.9582557	0	188340717.546922	jules-w1	princeton
1971	CAN	NAM	0.617979023082374	21257098.5835408	1.18289314715409	33635604.6795413	1.81892852394747	66695656.9855988	clm40	watch
1971	CAN	NAM	0	66917497.7385055	0	111384478.910456	0	271093407.812959	dbh	princeton
1971	CAN	NAM	0	35463541.2196277	0	57910242.7718675	0	130622115.700304	vic	princeton
1971	CHE	EUR	0	0	0	0	0	0	lpjml	gswp3
1971	CHE	EUR	0	0	0	0	0	0	orchidee	wfdei
1971	CHE	EUR	0	0	0	0	0	0	vic	watch
1971	CHE	EUR	0	0	0	0	0	0	clm40	princeton
1971	CHE	EUR	0	0	0	0	0	0	clm40	gswp3
1971	CHE	EUR	0	0	0	0	0	0	dbh	gswp3
1971	CHE	EUR	0	0	0	0	0	0	mpi-hm	wfdei
1971	CHE	EUR	0	0	0	0	0	0	lpjml	princeton
1971	CHE	EUR	0	0	0	0	0	0	h08	wfdei
1971	CHE	EUR	0	0	0	0	0	0	mpi-hm	gswp3
1971	CHE	EUR	0	0	0	0	0	0	matsiro	gswp3
1971	CHE	EUR	0	0	0	0	0	0	jules-b1	gswp3
1971	CHE	EUR	0	0	0	0	0	0	dbh	wfdei
1971	CHE	EUR	0	0	0	0	0	0	pcr-globwb	watch
1971	CHE	EUR	0	0	0	0	0	0	matsiro	watch
1971	CHE	EUR	0	0	0	0	0	0	vic	wfdei
1971	CHE	EUR	0	0	0	0	0	0	jules-w1	gswp3
1971	CHE	EUR	0	0	0	0	0	0	orchidee	watch
1971	CHE	EUR	0	0	0	0	0	0	jules-w1	wfdei
1971	CHE	EUR	0	0	0	0	0	0	watergap2	princeton
1971	CHE	EUR	0	0	0	0	0	0	lpjml	watch
1971	CHE	EUR	0	0	0	0	0	0	h08	watch
1971	CHE	EUR	0	0	0	0	0	0	pcr-globwb	wfdei
1971	CHE	EUR	0	0	0	0	0	0	watergap2	gswp3
1971	CHE	EUR	0	0	0	0	0	0	pcr-globwb	gswp3
1971	CHE	EUR	0	0	0	0	0	0	orchidee	princeton
1971	CHE	EUR	0	0	0	0	0	0	h08	gswp3
1971	CHE	EUR	0	0	0	0	0	0	jules-b1	watch
1971	CHE	EUR	0	0	0	0	0	0	watergap2	wfdei
1971	CHE	EUR	0	0	0	0	0	0	pcr-globwb	princeton
1971	CHE	EUR	0	0	0	0	0	0	lpjml	wfdei
1971	CHE	EUR	0	0	0	0	0	0	vic	gswp3
1971	CHE	EUR	0	0	0	0	0	0	h08	princeton
1971	CHE	EUR	0	0	0	0	0	0	dbh	watch
1971	CHE	EUR	0	0	0	0	0	0	watergap2	watch
1971	CHE	EUR	0	0	0	0	0	0	jules-b1	princeton
1971	CHE	EUR	0	0	0	0	0	0	clm40	wfdei
1971	CHE	EUR	0	0	0	0	0	0	matsiro	princeton
1971	CHE	EUR	0	0	0	0	0	0	mpi-hm	watch
1971	CHE	EUR	0	0	0	0	0	0	orchidee	gswp3
1971	CHE	EUR	0	0	0	0	0	0	mpi-hm	princeton
1971	CHE	EUR	0	0	0	0	0	0	matsiro	wfdei
1971	CHE	EUR	0	0	0	0	0	0	jules-w1	princeton
1971	CHE	EUR	0	0	0	0	0	0	clm40	watch
1971	CHE	EUR	0	0	0	0	0	0	dbh	princeton
1971	CHE	EUR	0	0	0	0	0	0	vic	princeton
1971	CHL	LAM	20260.0590191581	11245.5718049957	25681.47430772	12868.070159566	87781.2846830848	39246.5587989177	lpjml	gswp3
1971	CHL	LAM	0	990581.665630371	0	1120755.8675578	0	3909672.96265253	orchidee	wfdei
1971	CHL	LAM	26769.4819291262	899352.681956405	33180.9973435573	1041722.35443888	107090.620790456	3443225.39756967	vic	watch
1971	CHL	LAM	0	12734.7565318161	0	13509.967238898	0	39267.8204390085	clm40	princeton
1971	CHL	LAM	0	91551.1328559761	0	104073.335232466	0	327821.155662956	clm40	gswp3
1971	CHL	LAM	139404.880185571	6783.8305330924	167171.838021509	7892.76635016867	479163.016753558	26113.9905724604	dbh	gswp3
1971	CHL	LAM	0	1673227.14178285	0	1843647.45801171	0	5703154.09886365	mpi-hm	wfdei
1971	CHL	LAM	41538.8743569964	983924.547758362	52654.3152496275	1130967.82823008	179976.561366301	3907613.58323483	lpjml	princeton
1971	CHL	LAM	0	26439887.0339233	0	29504445.4705493	0	94436051.6817367	h08	wfdei
1971	CHL	LAM	0	4417.92537520836	0	4926.77706605768	0	13119.1571022174	mpi-hm	gswp3
1971	CHL	LAM	0	4202.28534824641	0	4686.87555434193	0	12485.6707677414	matsiro	gswp3
1971	CHL	LAM	20626.5157862473	134255.662923251	25913.7062577768	151996.954171612	86620.8455682462	468030.102863567	jules-b1	gswp3
1971	CHL	LAM	213254.043514935	28691251.1839983	254782.02676077	32031941.5562265	721648.011155279	102303154.124619	dbh	wfdei
1971	CHL	LAM	0	2386210.49085117	0	2641245.07196982	0	7881582.22082551	pcr-globwb	watch
1971	CHL	LAM	0	27718.5374933036	0	33588.2648054339	0	79283.3573538408	matsiro	watch
1971	CHL	LAM	25982.7642829585	4726422.2340727	32286.2473260238	5418623.96240789	104894.516607466	17558854.5910853	vic	wfdei
1971	CHL	LAM	167010.624449193	4074.6948953583	200050.643270928	4544.40649186878	571052.189480858	12108.8343126275	jules-w1	gswp3
1971	CHL	LAM	0	12643.6772550414	0	14485.7594395386	0	48008.1243886918	orchidee	watch
1971	CHL	LAM	31695.6960449179	790625.577431033	39125.2289761032	895480.478785118	124882.925087347	2921496.43312161	jules-w1	wfdei
1971	CHL	LAM	24905.7084607468	1849087.66152988	31570.2590671334	2082197.94434819	107909.610853521	6788302.9615933	watergap2	princeton
1971	CHL	LAM	24600.8657093309	58646.5727177066	31183.8430512186	66060.2906941461	106588.810735402	206377.273791621	lpjml	watch
1971	CHL	LAM	0	2910355.00174465	0	3254076.55063102	0	9948961.20778038	h08	watch
1971	CHL	LAM	1151.9032130528	3981495.25667539	1314.47608406638	4440508.45412057	3267.48681275454	13664167.3562636	pcr-globwb	wfdei
1971	CHL	LAM	21193.8395910398	106905732.00811	26865.1264255717	125014273.708355	91827.1000548153	458209888.792607	watergap2	gswp3
1971	CHL	LAM	4640.0093804486	63997.3713829999	5294.87312070182	72704.8565641922	13161.8431912285	193970.672137432	pcr-globwb	gswp3
1971	CHL	LAM	0	949310.420744856	0	1094609.3821286	0	3750180.03695965	orchidee	princeton
1971	CHL	LAM	0	50940.1803048477	0	58026.0786755379	0	168922.544442764	h08	gswp3
1971	CHL	LAM	20578.2506792289	2433838.67996376	26084.8112839504	2708486.75075153	89159.9219649427	8176649.29177053	jules-b1	watch
1971	CHL	LAM	0	1119821.65042796	0	1241449.12050656	0	3999270.73692042	watergap2	wfdei
1971	CHL	LAM	0	915665.22024095	0	1040971.63653139	0	3420606.88793329	pcr-globwb	princeton
1971	CHL	LAM	25150.6180656329	100216.134301466	31880.7043486426	114777.941430646	108970.73706879	362796.732298838	lpjml	wfdei
1971	CHL	LAM	19951.6769972024	167054.372003679	25136.4904712315	192548.707773745	84622.1935525313	658748.681058117	vic	gswp3
1971	CHL	LAM	0	771501.560324921	0	878555.33960057	0	2967335.30475316	h08	princeton
1971	CHL	LAM	194371.030874719	31995003.0737626	232188.19023407	36162562.3279101	657533.748953148	116109060.604029	dbh	watch
1971	CHL	LAM	21531.6720684277	0	27293.3599307233	0	93290.8356167276	0	watergap2	watch
1971	CHL	LAM	26892.9066678716	778926.443957573	34089.2142020796	887638.858267465	116519.596213208	3022581.43748749	jules-b1	princeton
1971	CHL	LAM	0	370476.073898257	0	424947.872178463	0	1277685.36619476	clm40	wfdei
1971	CHL	LAM	0	934167.989456175	0	1055730.62058418	0	3493948.01434511	matsiro	princeton
1971	CHL	LAM	0	102361.175297363	0	117237.199130775	0	389808.969842719	mpi-hm	watch
1971	CHL	LAM	0	171117.159870717	0	207429.194867582	0	761155.854855088	orchidee	gswp3
1971	CHL	LAM	0	395432.912959399	0	425971.650344562	0	1242481.10858757	mpi-hm	princeton
1971	CHL	LAM	0	2026699.22539283	0	2244641.04088056	0	7205707.01749207	matsiro	wfdei
1971	CHL	LAM	129920.659605145	1973290.60569227	159761.490287056	2222605.54350476	499491.660366565	7214910.98205694	jules-w1	princeton
1971	CHL	LAM	0	744674.563558618	0	831511.775168708	0	2565543.93021303	clm40	watch
1971	CHL	LAM	128180.917677833	827127.815628822	157644.235028905	987144.107297673	493081.789865042	3288771.93434231	dbh	princeton
1971	CHL	LAM	40063.4238984813	1571664.16764202	49893.9882469537	1864067.06116311	163053.455449934	5726834.25649505	vic	princeton
1971	CHN	EAS	67070292.8017172	531497172.970969	124999432.00043	964066198.200877	1605619848.47053	11645190945.2016	lpjml	gswp3
1971	CHN	EAS	265965740.964409	1937958734.68642	508363763.919577	3479929169.90441	6983634630.25931	41000076752.6916	orchidee	wfdei
1971	CHN	EAS	41027940.8458238	758586556.981093	75093810.4433207	1367984028.12657	918120043.749432	16233796980.3398	vic	watch
1971	CHN	EAS	203936430.239181	1002045262.59799	384774884.631724	1798810108.40897	5154083977.11395	20712892479.9188	clm40	princeton
1971	CHN	EAS	185034375.875985	1768242999.51588	347748688.946172	3169756141.70732	4584072720.55505	36978282694.4928	clm40	gswp3
1971	CHN	EAS	111679278.470013	989022116.351483	204408667.778752	1802674589.98461	2473622401.14147	21867214029.0125	dbh	gswp3
1971	CHN	EAS	224442044.455406	1213723350.02631	425620332.253443	2181237933.39316	5736464735.99322	25778099904.4559	mpi-hm	wfdei
1971	CHN	EAS	44649948.8500555	491729590.74423	86863155.0513349	892989345.034245	1240438130.11127	10822767239.7327	lpjml	princeton
1971	CHN	EAS	252715280.984972	764752550.221815	477281378.858811	1364749833.70557	6352520657.28991	15791864751.1303	h08	wfdei
1971	CHN	EAS	46881395.9985652	1215321132.44409	86391586.855948	2180415939.17257	1087842516.0235	25649211420.975	mpi-hm	gswp3
1971	CHN	EAS	110665879.973544	1894064506.38769	203038239.300022	3396048599.3224	2522175729.95881	39775570285.8042	matsiro	gswp3
1971	CHN	EAS	86370820.0219545	1075277373.79696	157298228.974514	1965782866.64124	1879402062.35908	24124665936.1192	jules-b1	gswp3
1971	CHN	EAS	186426181.904018	1378256719.70777	352218594.429784	2482346111.37599	4671884461.71606	29307953740.139	dbh	wfdei
1971	CHN	EAS	161338934.750774	590439280.103414	301313462.893142	1070931893.51092	3923720519.39132	12937642434.7619	pcr-globwb	watch
1971	CHN	EAS	225728789.868579	1791706184.88549	425725702.318498	3209576810.24594	5789968941.23358	37573430698.9238	matsiro	watch
1971	CHN	EAS	122179884.112806	1118498363.92181	230973083.522131	2017825726.27722	3082428674.45331	23884455096.7268	vic	wfdei
1971	CHN	EAS	94863663.0275421	522187076.475668	172358196.919931	953732359.843841	2056909957.43154	11757149232.4789	jules-w1	gswp3
1971	CHN	EAS	116955747.779285	1887897925.59446	220301073.745426	3380721206.08499	2936590070.30914	39723656991.7959	orchidee	watch
1971	CHN	EAS	156835404.689178	1625923408.15592	298293954.906137	2932862930.53663	4021945034.1291	34757378439.1093	jules-w1	wfdei
1971	CHN	EAS	8774591.40817207	679675858.22467	16740671.6710704	1220233369.28808	211128250.735235	13995554118.5131	watergap2	princeton
1971	CHN	EAS	132857275.332719	921549623.90163	249240176.846989	1656608358.47579	3274665419.98029	19558900487.7311	lpjml	watch
1971	CHN	EAS	165716474.553081	522793015.939209	317162526.704478	932573562.607644	4364976524.52799	10855875811.0968	h08	watch
1971	CHN	EAS	153264125.16749	466571438.181922	288585534.736661	847102766.139408	3823236594.67039	10221328572.8519	pcr-globwb	wfdei
1971	CHN	EAS	56932216.2498823	169356208.954267	105188314.842006	306039240.812403	1307890205.19418	3713345686.30118	watergap2	gswp3
1971	CHN	EAS	79386705.8377067	610780107.777136	144832128.411945	1105059991.6175	1766346713.6431	12899430325.9974	pcr-globwb	gswp3
1971	CHN	EAS	13110700.6483576	1738600544.17598	23537553.6390637	3110821164.5433	282437435.761146	36127984146.8115	orchidee	princeton
1971	CHN	EAS	64325130.115724	787822769.778145	118506087.642569	1402942158.15511	1479334090.9293	16170746314.802	h08	gswp3
1971	CHN	EAS	24429537.6020149	1025243914.81553	45141855.2457226	1844763991.70389	556131641.123796	21889477055.2463	jules-b1	watch
1971	CHN	EAS	232416247.19767	1496926265.11342	436512614.042629	2678988436.42226	5745198006.68794	31356925870.7477	watergap2	wfdei
1971	CHN	EAS	19627706.7574028	479504354.732416	37260145.9364949	862675831.481093	468693888.632029	9867522157.60401	pcr-globwb	princeton
1971	CHN	EAS	222597522.018078	869145312.009899	416925363.265071	1566569280.52719	5460284292.7	18623980345.6928	lpjml	wfdei
1971	CHN	EAS	101373698.940905	237302176.924232	184918084.367085	433137960.161369	2213952168.24088	5180169638.99636	vic	gswp3
1971	CHN	EAS	14771684.4121768	485207649.671881	28320559.887097	868289193.762934	384898490.635119	9702992614.96024	h08	princeton
1971	CHN	EAS	35553252.7829567	882284117.468847	65860379.5538026	1578241330.0159	824095629.83347	18483474465.4594	dbh	watch
1971	CHN	EAS	149616235.836271	1081735832.95593	279882840.838168	1931089821.83099	3653217260.40516	22471252371.813	watergap2	watch
1971	CHN	EAS	8379628.13752536	565357705.43098	16034099.9075475	1019958942.94946	204183639.531277	12094115782.6887	jules-b1	princeton
1971	CHN	EAS	401061571.425084	2668581035.23866	757118183.142753	4782417068.60604	10206343560.6905	56084046011.0902	clm40	wfdei
1971	CHN	EAS	109868566.722374	1850944184.88558	206398155.229982	3306355597.47146	2699473470.13969	37982262042.5952	matsiro	princeton
1971	CHN	EAS	200382390.773725	868387401.175858	378038115.004222	1555758408.22355	5058181808.95036	18398416829.3051	mpi-hm	watch
1971	CHN	EAS	1111994318.01027	1418751007.68988	1979750984.39042	2547847647.4144	24344724951.9142	30126503201.9498	orchidee	gswp3
1971	CHN	EAS	8642558.76690704	728514246.942176	16009448.4360543	1302215564.63142	203470358.19762	14708512832.7581	mpi-hm	princeton
1971	CHN	EAS	231711817.044261	1515945292.06839	440681047.049143	2710516057.94142	6124283327.82379	31487181747.4726	matsiro	wfdei
1971	CHN	EAS	11496494.9526568	359316687.530898	22168306.8694038	658101728.884082	279947311.390285	8062849684.23859	jules-w1	princeton
1971	CHN	EAS	223683230.918793	2051674101.76562	421249091.354801	3673816562.68645	5621343959.55547	43049823813.5735	clm40	watch
1971	CHN	EAS	11748009.5402781	507681524.039851	21982677.6176173	914305320.18035	278075942.290656	10324123501.0278	dbh	princeton
1971	CHN	EAS	13725107.3944369	460296751.083456	26313010.9521106	821166307.44746	323419563.569939	9158123571.67847	vic	princeton
1971	CIV	SSA	4350188.40269797	54203292.254198	8656854.41957398	105642110.479011	16720911.2193544	208147058.5666	lpjml	gswp3
1971	CIV	SSA	11096080.5544057	233965053.418472	22025804.771972	455041488.551814	42562086.7336493	862175255.636465	orchidee	wfdei
1971	CIV	SSA	4694484.32057109	77592565.6465907	9317127.59253763	150771087.20416	18088182.841986	292075614.10856	vic	watch
1971	CIV	SSA	264923.538644277	15282967.7853076	513730.935495763	30395531.1420124	950052.534684782	62631646.4045844	clm40	princeton
1971	CIV	SSA	4210708.10591848	57926914.0933816	8363554.84340532	114680838.798898	16179576.650996	233537837.494592	clm40	gswp3
1971	CIV	SSA	1875137.24895011	51139835.4692489	3710093.98770495	100240398.422054	7013244.72578483	198154328.051106	dbh	gswp3
1971	CIV	SSA	8814556.30081488	214183031.517644	17499217.9873327	416475321.053707	33859469.575995	789031092.210724	mpi-hm	wfdei
1971	CIV	SSA	798241.640007779	13435720.8603077	1567684.42726353	26721068.7648978	2976604.85795237	55360813.519782	lpjml	princeton
1971	CIV	SSA	9007124.00319766	139524627.274483	17929243.8362452	271867425.110033	34947339.7075772	524102561.58275	h08	wfdei
1971	CIV	SSA	1488341.68572925	64754099.6467596	2962967.0158524	126870133.512233	5698822.01396268	241689335.636684	mpi-hm	gswp3
1971	CIV	SSA	7028759.57229731	60337574.7366565	14029892.7335395	117044753.914568	27621052.6140368	221440473.949185	matsiro	gswp3
1971	CIV	SSA	3834430.42778491	48547486.1805604	7519490.6365699	96476525.4256188	14274715.4812289	199814543.729172	jules-b1	gswp3
1971	CIV	SSA	10950812.8184226	206811133.621723	21829376.0506917	400374947.922293	42724302.9802903	754081947.5426	dbh	wfdei
1971	CIV	SSA	4460303.52029584	71064281.78211	8863724.50159063	141844413.634026	17208737.2767105	296691973.245505	pcr-globwb	watch
1971	CIV	SSA	5510496.91889191	114218455.740481	10952727.6968902	221215978.135261	21107998.2846007	416449537.895909	matsiro	watch
1971	CIV	SSA	5650952.55979337	154810176.753952	11171050.621779	299945199.497037	21499856.0028022	559694752.213256	vic	wfdei
1971	CIV	SSA	4976686.09006464	88074544.7878892	9842351.6754985	171816025.367753	19004787.945731	328687378.46976	jules-w1	gswp3
1971	CIV	SSA	6115895.96729461	79218782.9924892	12142395.6521769	153597198.584276	23490087.59488	292447829.101631	orchidee	watch
1971	CIV	SSA	10308608.165254	143822819.623239	20575823.6770196	283480171.602337	40375205.2947617	570857225.533122	jules-w1	wfdei
1971	CIV	SSA	350336.186416878	128795983.081884	678462.996969567	245431068.022315	1261555.1963893	424729875.551325	watergap2	princeton
1971	CIV	SSA	6933061.36737853	85528203.9149053	13731144.9986852	165739000.729878	26407652.9749406	314354812.457567	lpjml	watch
1971	CIV	SSA	4132183.67493674	80616052.5901466	8158010.97833727	156001195.572978	15391160.4728546	295191879.881435	h08	watch
1971	CIV	SSA	5102377.19192488	78616985.9985345	10099045.8405599	156909820.476825	19430150.8116326	328288243.565889	pcr-globwb	wfdei
1971	CIV	SSA	5332251.99500325	52881279.6533741	10561727.9599678	101786787.554071	20467263.0871651	185986460.674596	watergap2	gswp3
1971	CIV	SSA	7265495.35336923	49754122.5516905	14398440.4114662	96918052.4675772	27997745.4149973	192354484.404047	pcr-globwb	gswp3
1971	CIV	SSA	52208.0048969275	21734146.4514403	100725.414995919	43362378.8733175	189504.212275539	90808868.3553883	orchidee	princeton
1971	CIV	SSA	6260525.54743017	22231049.7372663	12478716.7361653	44058860.5571224	24470215.2214025	89738167.1122941	h08	gswp3
1971	CIV	SSA	3736358.98602269	109540325.876701	7384608.4268274	211251009.897354	14075906.0385036	390954322.280721	jules-b1	watch
1971	CIV	SSA	9784577.62133621	167154697.644438	19498433.3725916	328514875.738854	38127096.7069875	654434117.512575	watergap2	wfdei
1971	CIV	SSA	3378647.94237524	57722977.9256279	6671336.32300087	113914837.248237	12777724.9111897	230496237.346815	pcr-globwb	princeton
1971	CIV	SSA	12606865.1008827	188874699.234294	25066493.1355779	368390423.494646	48874305.8212657	710096453.511651	lpjml	wfdei
1971	CIV	SSA	3529270.43116217	66084363.6330616	6970522.61642082	128093851.912359	13386901.175633	242359874.430405	vic	gswp3
1971	CIV	SSA	1474506.46165094	55188929.6941961	2928925.12714267	108844362.358159	5693883.96489951	218849581.304738	h08	princeton
1971	CIV	SSA	4854149.70963157	114356732.037703	9681174.53284086	221352848.569986	18746590.7710575	417410434.428707	dbh	watch
1971	CIV	SSA	5028716.83361618	57637682.4935632	10021435.0022009	113887412.649719	19705222.7889852	234149901.455102	watergap2	watch
1971	CIV	SSA	1816147.2511335	25515755.8644601	3601238.69716027	51068531.5208039	7051163.10989072	107163720.349002	jules-b1	princeton
1971	CIV	SSA	12077355.5815458	224352493.980855	23951886.0835883	438815720.26889	46591258.9386957	851971811.641069	clm40	wfdei
1971	CIV	SSA	2707702.18707959	21784262.4482796	5360941.25594963	42294964.3603447	10319015.4456065	80621058.7438282	matsiro	princeton
1971	CIV	SSA	4344420.53397303	83688459.6483722	8578629.41174982	161773683.264906	16477840.7776118	303064323.774083	mpi-hm	watch
1971	CIV	SSA	2400784.42732769	48057376.6809035	4716659.71677181	93754006.1427334	8833347.31399526	180430624.409733	orchidee	gswp3
1971	CIV	SSA	150239.106651315	14480636.0883235	291218.363649896	28708424.6279242	551929.900790956	58816024.8012357	mpi-hm	princeton
1971	CIV	SSA	7205481.74034014	206726600.226464	14306444.434589	403219148.021873	27536280.8360417	775485039.771866	matsiro	wfdei
1971	CIV	SSA	0	9703318.69704962	0	19376381.6887247	0	40051210.6024584	jules-w1	princeton
1971	CIV	SSA	5606176.71926323	84181859.6117118	11120074.7619185	163082562.373728	21346637.1258257	307067140.843279	clm40	watch
1971	CIV	SSA	341132.745368568	8566389.19392045	675701.408554408	16671064.5978097	1300211.42224714	33335810.7806763	dbh	princeton
1971	CIV	SSA	1327623.13007189	32274712.9317044	2597404.05108523	63240520.8936827	4911301.85168908	126376728.095562	vic	princeton
1971	CMR	SSA	9911985.75192897	10913580.7749905	17255291.5139647	18280732.4234713	73228668.0481223	84367117.9032203	lpjml	gswp3
1971	CMR	SSA	3566158.3633067	20766002.0684849	6286345.07678135	35047960.9602371	26990010.9750964	148587797.52221	orchidee	wfdei
1971	CMR	SSA	0	7837177.26830437	0	13732532.6773042	0	52804259.004673	vic	watch
1971	CMR	SSA	0	4883683.23408976	0	8667307.94824611	0	35228005.4250432	clm40	princeton
1971	CMR	SSA	673032.71140385	7837452.05377181	1183248.45659063	13569942.6517831	5688285.3620587	53111441.4417838	clm40	gswp3
1971	CMR	SSA	1469070.71053039	7300650.03271984	2499212.14688222	12319710.1138332	10214586.359478	58864195.1344296	dbh	gswp3
1971	CMR	SSA	3062347.22993157	16183571.491316	4809568.41265062	28388983.8693157	22420193.7138886	115288924.310663	mpi-hm	wfdei
1971	CMR	SSA	22349662.5222606	10833983.1528273	37667992.154217	18338469.5356061	154626518.591849	85389250.609177	lpjml	princeton
1971	CMR	SSA	7394102.55877497	17162433.7495115	11837163.3612902	29312353.6290838	53910580.1506179	125521922.538711	h08	wfdei
1971	CMR	SSA	707980.586523243	5523470.1815434	1247018.83593351	9522258.95360952	5996090.42446418	43009086.8184336	mpi-hm	gswp3
1971	CMR	SSA	121091.906502357	4320545.86886798	210263.970097425	7623687.28113834	912464.564024436	32069233.5816019	matsiro	gswp3
1971	CMR	SSA	782011.5128176	12891530.0722555	1382874.51292099	21507289.6976431	5833388.86872013	101649136.568679	jules-b1	gswp3
1971	CMR	SSA	3942.9370774995	12906774.1268988	6868.13992416095	22441851.866289	28282.692087139	91265220.7959274	dbh	wfdei
1971	CMR	SSA	59849.7078202023	9409471.7514883	104502.686776981	16486998.0128509	441488.921913074	63659123.6120039	pcr-globwb	watch
1971	CMR	SSA	70198.7688819806	13478339.7158708	122174.6341324	23516383.8610334	529978.87687006	89645950.8404452	matsiro	watch
1971	CMR	SSA	12596243.7064456	15166522.2839968	20355562.4263047	25857518.8613515	88779688.6274126	110719107.285298	vic	wfdei
1971	CMR	SSA	86698.0393035906	11702308.6186951	150657.316105765	19583948.733652	658134.39214782	92749659.8252173	jules-w1	gswp3
1971	CMR	SSA	0	13009535.7828724	0	22281196.4990081	0	92806551.9137914	orchidee	watch
1971	CMR	SSA	14443162.3359768	21115721.9200891	23316323.4419395	36376472.0576934	102472072.48901	153822255.071492	jules-w1	wfdei
1971	CMR	SSA	3942.9370774995	7522728.34343394	6868.13992416095	13232751.2467392	28282.692087139	57752755.6129194	watergap2	princeton
1971	CMR	SSA	2305149.27173555	11422302.8639689	3695972.29004922	19942106.2902945	14719919.4840496	77270714.5451113	lpjml	watch
1971	CMR	SSA	0	13372888.2442298	0	22898084.3187628	0	99150534.9030734	h08	watch
1971	CMR	SSA	111445.007573848	8517391.06645863	194698.754560026	14938158.0242458	821345.232965876	58625771.7562193	pcr-globwb	wfdei
1971	CMR	SSA	571757.578991632	12340128.6891889	1015559.05461835	20678720.1203868	5030780.49387462	96695873.2137147	watergap2	gswp3
1971	CMR	SSA	680184.19569664	14643776.4210862	1205403.76652401	24477627.1616161	5905430.9143432	113487517.033578	pcr-globwb	gswp3
1971	CMR	SSA	0	3915198.70446029	0	6671436.36832493	0	26510565.8800879	orchidee	princeton
1971	CMR	SSA	6163263.46438882	9596689.7840909	9996473.56651984	16155679.9961827	46234100.751536	75684998.9177512	h08	gswp3
1971	CMR	SSA	31305.7483375989	8770264.01065117	43437.4999176889	15404250.6182861	172079.78729192	59733193.9832655	jules-b1	watch
1971	CMR	SSA	47339936.3375107	28562736.5913715	77045576.7240088	49424005.1443336	320977869.368458	206949998.187378	watergap2	wfdei
1971	CMR	SSA	0	4430248.93924896	0	7740214.33364514	0	32288356.5197896	pcr-globwb	princeton
1971	CMR	SSA	6748008.54680346	25494282.1949853	11136846.9081297	44185669.063835	46839211.0936948	186296344.564133	lpjml	wfdei
1971	CMR	SSA	617744.634616633	16183124.7350722	1095906.77932425	26843726.2448157	5396110.14708992	124364677.204926	vic	gswp3
1971	CMR	SSA	42595.5435656921	7306569.48731313	74967.7974817405	12741046.5248627	320830.754839091	53964453.4650251	h08	princeton
1971	CMR	SSA	0	7609115.54323573	0	13049855.6889029	0	49985637.0970187	dbh	watch
1971	CMR	SSA	0	11617567.3775114	0	20448194.4647862	0	79960388.4144112	watergap2	watch
1971	CMR	SSA	2987265.30152451	3494692.74448376	5200218.88001335	6111412.11133918	20870582.7398959	25035159.8235286	jules-b1	princeton
1971	CMR	SSA	184849.013809138	29237471.9515716	320377.142104809	50632949.6379454	1410374.81541335	198695190.637352	clm40	wfdei
1971	CMR	SSA	1106687.77130601	3008186.92788177	2002131.06466027	5077341.72812225	9161990.12683225	19764895.0429929	matsiro	princeton
1971	CMR	SSA	17104.6976430146	8707839.70936297	30127.230184662	15257552.4122627	129291.180769228	58335369.9902925	mpi-hm	watch
1971	CMR	SSA	230004.290734132	8953569.29038584	398128.351008167	15109673.6087105	1763545.14902611	69749084.516208	orchidee	gswp3
1971	CMR	SSA	0	4297709.79769481	0	7638387.76100855	0	31449692.0408479	mpi-hm	princeton
1971	CMR	SSA	107411.766421869	17089242.0022118	185949.968186924	29877850.8334334	812927.651347801	117336900.263292	matsiro	wfdei
1971	CMR	SSA	0	2888749.21395198	0	5058348.58982118	0	20908496.6085731	jules-w1	princeton
1971	CMR	SSA	53871.6365119889	12282802.8657053	92435.4916270083	21449007.8927193	407534.851363748	86423521.6962041	clm40	watch
1971	CMR	SSA	0	5169221.94378311	0	9194337.25256658	0	39190456.8419125	dbh	princeton
1971	CMR	SSA	0	5554451.14357095	0	9856157.98836981	0	42274744.368741	vic	princeton
1971	COD	SSA	0	21535344.154389	0	46590365.9539274	0	166413478.921581	lpjml	gswp3
1971	COD	SSA	531184.709393651	44824710.5047166	1050093.95313877	92377726.348651	3058617.09456962	257790017.558713	orchidee	wfdei
1971	COD	SSA	201378.030189046	9742311.71335248	402372.020914262	21122746.3425387	998174.556502556	77889719.2974392	vic	watch
1971	COD	SSA	0	9108445.02085324	0	18703177.9274584	0	41051748.8340689	clm40	princeton
1971	COD	SSA	5409.1223607319	13304411.364268	10420.9514847559	26840518.3693922	23846.6747497087	69960412.0391247	clm40	gswp3
1971	COD	SSA	0	27487685.8434018	0	58122782.6978401	0	192768625.80435	dbh	gswp3
1971	COD	SSA	698088.523571589	40112011.8112252	1369347.88394277	82626860.5439505	4012228.91406385	236114158.826928	mpi-hm	wfdei
1971	COD	SSA	0	22220333.31606	0	47273971.4066712	0	137732739.664824	lpjml	princeton
1971	COD	SSA	1114012.17472162	32023375.7847659	2180360.33582904	66332248.9966492	6027605.30264086	194796067.798065	h08	wfdei
1971	COD	SSA	188.680787976304	14544909.3265513	351.072276442391	31261896.9495813	754.814090132007	116243584.011376	mpi-hm	gswp3
1971	COD	SSA	0	19601937.3745403	0	42337423.5356691	0	163929692.442062	matsiro	gswp3
1971	COD	SSA	0	22105512.2740783	0	46054567.2500214	0	139051790.958329	jules-b1	gswp3
1971	COD	SSA	1091074.3898415	36795361.6987117	2139763.70783509	76242095.4753647	6383434.96863304	224828672.790859	dbh	wfdei
1971	COD	SSA	136819.746383363	9785854.17540318	268191.600385657	21112185.243714	637473.819132689	78257665.9498281	pcr-globwb	watch
1971	COD	SSA	13464.233142834	8756137.54668615	25829.5394879894	17308586.4561004	58354.9832321834	37344113.2014475	matsiro	watch
1971	COD	SSA	397659.83120932	28041561.3740264	783100.821254012	58682779.0510738	2353964.99036412	179670039.657104	vic	wfdei
1971	COD	SSA	0	22309033.1169706	0	45428597.7698521	0	118604533.460447	jules-w1	gswp3
1971	COD	SSA	262610.73578398	9013631.58640757	521918.21740343	19242337.8528722	1280017.52935016	68115425.4384349	orchidee	watch
1971	COD	SSA	868012.141357265	36117403.0139472	1704934.80167463	74366814.8159975	5029497.81060225	214094168.229753	jules-w1	wfdei
1971	COD	SSA	0	13000438.5919245	0	27370414.2408898	0	91303118.6044946	watergap2	princeton
1971	COD	SSA	83762.9647328416	6475034.40377753	164420.867767764	12818490.7956488	391700.233947207	28320591.3223872	lpjml	watch
1971	COD	SSA	331899.678726773	6998217.89466274	661689.413507378	13817369.3820305	1631558.11921182	31326219.0686105	h08	watch
1971	COD	SSA	570070.219524703	16301476.6153125	1115939.67539065	33471681.2899456	3396811.91333357	103343917.666887	pcr-globwb	wfdei
1971	COD	SSA	41926.0091907345	21744271.0033824	83589.7412580464	46544089.679105	206881.383654372	155021807.976165	watergap2	gswp3
1971	COD	SSA	0	20083074.5400777	0	43136572.0919685	0	147662765.316286	pcr-globwb	gswp3
1971	COD	SSA	0	11135384.0105587	0	22652824.9279923	0	51260520.9447417	orchidee	princeton
1971	COD	SSA	0	14814054.1767961	0	31234821.7909821	0	99772943.5113024	h08	gswp3
1971	COD	SSA	415507.732298049	6048469.29791444	823615.6414437	11878349.3647175	2004875.12157359	25528770.590721	jules-b1	watch
1971	COD	SSA	334256.19717771	48161071.1334145	661982.608574342	99879046.4490788	1610484.27395741	289650061.911275	watergap2	wfdei
1971	COD	SSA	0	8337085.88009225	0	16570089.8240558	0	37217099.2992807	pcr-globwb	princeton
1971	COD	SSA	416811.733128723	39549860.0999448	821214.334910958	81792006.9630392	2470327.04574115	236068760.464258	lpjml	wfdei
1971	COD	SSA	0	25048063.9839276	0	53365150.4382694	0	177850852.034561	vic	gswp3
1971	COD	SSA	4766.81215211746	16221296.7139396	9183.50794479706	34620535.7566003	21014.9838372529	108846168.150392	h08	princeton
1971	COD	SSA	417539.387814682	12482781.7132985	827167.683982617	26659666.8807295	2011490.02923402	89382189.8684979	dbh	watch
1971	COD	SSA	14006.2366172594	7388743.75993031	26708.9798017424	16134152.5308137	59811.5500346978	61906891.3888747	watergap2	watch
1971	COD	SSA	0	16743766.7622469	0	34013263.5189207	0	74192358.6115212	jules-b1	princeton
1971	COD	SSA	608213.342630721	43709628.3640253	1194514.34053298	90310365.7604776	3325531.66144275	260767639.39784	clm40	wfdei
1971	COD	SSA	4881.95392682905	11221633.638241	9405.33447563113	22009814.641407	21522.5982464932	47007872.2886684	matsiro	princeton
1971	COD	SSA	323065.136496657	9117829.40151912	644083.060202195	19414807.0540748	1588539.91155677	69333295.7059859	mpi-hm	watch
1971	COD	SSA	0	12748555.2811262	0	25707026.7283008	0	68947247.7829894	orchidee	gswp3
1971	COD	SSA	0	8390522.312274	0	16688156.2366611	0	37818656.9045467	mpi-hm	princeton
1971	COD	SSA	56982.8957507402	22592434.3147142	112483.301788614	47413464.1001862	271935.348334684	153825078.460077	matsiro	wfdei
1971	COD	SSA	0	13238858.2855551	0	26964773.1194131	0	58930879.076426	jules-w1	princeton
1971	COD	SSA	256294.58455892	10636929.7772321	508481.268202164	22480625.3826485	1243184.97893498	76922703.8431598	clm40	watch
1971	COD	SSA	0	19632820.9717333	0	39730864.1853822	0	84864009.5304463	dbh	princeton
1971	COD	SSA	0	15052074.6174453	0	32124581.3216663	0	98679370.6971148	vic	princeton
1971	COG	SSA	0	12581828.6714735	0	22271034.7070714	0	83235257.1982486	lpjml	gswp3
1971	COG	SSA	368106.663305781	25297061.1954728	710820.049583066	47163109.2874093	2674092.07551019	157180673.50626	orchidee	wfdei
1971	COG	SSA	0	13061943.3815993	0	23638290.7686253	0	89675219.9523599	vic	watch
1971	COG	SSA	0	1528564.71422564	0	3212337.34338849	0	8463139.3994331	clm40	princeton
1971	COG	SSA	0	1187809.3609027	0	2524478.81055206	0	6357395.78297419	clm40	gswp3
1971	COG	SSA	0	13629160.0638967	0	24823653.1469728	0	91348472.0610564	dbh	gswp3
1971	COG	SSA	370171.706197428	23465976.1225111	714944.374458461	43449598.1847981	2690198.02141872	148370773.797553	mpi-hm	wfdei
1971	COG	SSA	0	12445117.0344255	0	22188059.3281352	0	81839247.117542	lpjml	princeton
1971	COG	SSA	516403.149707163	25617863.5758671	1010548.81132084	50477775.8992239	3877497.46578526	190439750.99993	h08	wfdei
1971	COG	SSA	0	9551454.95792827	0	17302006.898005	0	65721745.9715444	mpi-hm	gswp3
1971	COG	SSA	0	12661203.250958	0	23128685.7907364	0	83810306.4635433	matsiro	gswp3
1971	COG	SSA	0	6515314.27097407	0	13090153.0026677	0	49651713.1216354	jules-b1	gswp3
1971	COG	SSA	1327991.2707627	31301366.18162	2491651.53736762	60929408.807466	9106967.95052398	228104313.473955	dbh	wfdei
1971	COG	SSA	0	13844828.0441202	0	25258422.4101391	0	92180659.9158175	pcr-globwb	watch
1971	COG	SSA	0	2785941.74034553	0	5778663.74845789	0	15409323.113884	matsiro	watch
1971	COG	SSA	0	29859518.8635747	0	58220753.8684487	0	216409821.865222	vic	wfdei
1971	COG	SSA	0	3030473.68376759	0	6358990.48304323	0	18885715.8164471	jules-w1	gswp3
1971	COG	SSA	0	9675396.89999617	0	17774837.4248978	0	65073644.2381784	orchidee	watch
1971	COG	SSA	1026484.89159327	24945868.6995267	1911184.10688535	46351039.6317111	6919272.73955125	157913794.164653	jules-w1	wfdei
1971	COG	SSA	0	11239394.8283109	0	20284117.9279625	0	74364838.3493299	watergap2	princeton
1971	COG	SSA	0	2264443.10861047	0	4681614.85245644	0	14141484.6030964	lpjml	watch
1971	COG	SSA	0	646508.189185178	0	1351826.50537601	0	5222423.87037429	h08	watch
1971	COG	SSA	383115.864520493	14637273.7989717	741347.300156118	27546883.3739525	2795620.40251004	96504941.1295705	pcr-globwb	wfdei
1971	COG	SSA	0	13388165.3461196	0	24453409.1077828	0	89152326.2246879	watergap2	gswp3
1971	COG	SSA	0	11324633.0385936	0	20580645.3504831	0	76766284.3795583	pcr-globwb	gswp3
1971	COG	SSA	0	103522.997617634	0	205757.398807174	0	715985.865999894	orchidee	princeton
1971	COG	SSA	0	10210143.2780049	0	18302831.2732149	0	69122887.8159187	h08	gswp3
1971	COG	SSA	0	283917.11987152	0	579028.797307984	0	2235356.99163037	jules-b1	watch
1971	COG	SSA	0	35941089.233482	0	70140869.798891	0	255172591.528485	watergap2	wfdei
1971	COG	SSA	0	1788073.90130633	0	3742362.83795126	0	10412017.6238203	pcr-globwb	princeton
1971	COG	SSA	301263.257832024	29857479.5606466	575412.787139272	58580035.5994326	2137132.11687659	215936344.318236	lpjml	wfdei
1971	COG	SSA	0	12817891.4076617	0	22868663.5231058	0	84985252.6328555	vic	gswp3
1971	COG	SSA	0	10920235.5952264	0	19410558.9519512	0	72391488.78944	h08	princeton
1971	COG	SSA	0	9134701.9052684	0	16769974.6326083	0	62590046.5731016	dbh	watch
1971	COG	SSA	0	10549076.5033178	0	19324168.6847134	0	70149176.6769881	watergap2	watch
1971	COG	SSA	0	234375.187567429	0	484028.477580617	0	1368514.28649389	jules-b1	princeton
1971	COG	SSA	0	25863896.755769	0	48122354.6737119	0	162194254.547023	clm40	wfdei
1971	COG	SSA	0	331878.664846919	0	671752.45346585	0	2412617.91630439	matsiro	princeton
1971	COG	SSA	0	9451352.10473691	0	17117519.3606269	0	64145794.9788639	mpi-hm	watch
1971	COG	SSA	0	1302492.16873884	0	2739172.35307064	0	10579559.8408195	orchidee	gswp3
1971	COG	SSA	0	400470.508044654	0	804826.364060442	0	2911043.06315378	mpi-hm	princeton
1971	COG	SSA	0	14798485.3009624	0	28088359.4075783	0	93465568.583414	matsiro	wfdei
1971	COG	SSA	0	348015.220180901	0	714421.873128178	0	2387637.26388215	jules-w1	princeton
1971	COG	SSA	0	11293806.1076613	0	20701013.1468468	0	73120583.6797669	clm40	watch
1971	COG	SSA	0	524600.15078031	0	1116015.87935411	0	4024106.49658836	dbh	princeton
1971	COG	SSA	0	10222729.5079394	0	18231614.3624939	0	68564521.0567178	vic	princeton
1971	COK	OCE	0	0	0	0	0	0	lpjml	gswp3
1971	COK	OCE	0	0	0	0	0	0	orchidee	wfdei
1971	COK	OCE	0	0	0	0	0	0	vic	watch
1971	COK	OCE	0	0	0	0	0	0	clm40	princeton
1971	COK	OCE	0	0	0	0	0	0	clm40	gswp3
1971	COK	OCE	0	0	0	0	0	0	dbh	gswp3
1971	COK	OCE	0	0	0	0	0	0	mpi-hm	wfdei
1971	COK	OCE	0	0	0	0	0	0	lpjml	princeton
1971	COK	OCE	0	0	0	0	0	0	h08	wfdei
1971	COK	OCE	0	0	0	0	0	0	mpi-hm	gswp3
1971	COK	OCE	0	0	0	0	0	0	matsiro	gswp3
1971	COK	OCE	0	0	0	0	0	0	jules-b1	gswp3
1971	COK	OCE	0	0	0	0	0	0	dbh	wfdei
1971	COK	OCE	0	0	0	0	0	0	pcr-globwb	watch
1971	COK	OCE	0	0	0	0	0	0	matsiro	watch
1971	COK	OCE	0	0	0	0	0	0	vic	wfdei
1971	COK	OCE	0	0	0	0	0	0	jules-w1	gswp3
1971	COK	OCE	0	0	0	0	0	0	orchidee	watch
1971	COK	OCE	0	0	0	0	0	0	jules-w1	wfdei
1971	COK	OCE	0	0	0	0	0	0	watergap2	princeton
1971	COK	OCE	0	0	0	0	0	0	lpjml	watch
1971	COK	OCE	0	0	0	0	0	0	h08	watch
1971	COK	OCE	0	0	0	0	0	0	pcr-globwb	wfdei
1971	COK	OCE	0	0	0	0	0	0	watergap2	gswp3
1971	COK	OCE	0	0	0	0	0	0	pcr-globwb	gswp3
1971	COK	OCE	0	0	0	0	0	0	orchidee	princeton
1971	COK	OCE	0	0	0	0	0	0	h08	gswp3
1971	COK	OCE	0	0	0	0	0	0	jules-b1	watch
1971	COK	OCE	0	0	0	0	0	0	watergap2	wfdei
1971	COK	OCE	0	0	0	0	0	0	pcr-globwb	princeton
1971	COK	OCE	0	0	0	0	0	0	lpjml	wfdei
1971	COK	OCE	0	0	0	0	0	0	vic	gswp3
1971	COK	OCE	0	0	0	0	0	0	h08	princeton
1971	COK	OCE	0	0	0	0	0	0	dbh	watch
1971	COK	OCE	0	0	0	0	0	0	watergap2	watch
1971	COK	OCE	0	0	0	0	0	0	jules-b1	princeton
1971	COK	OCE	0	0	0	0	0	0	clm40	wfdei
1971	COK	OCE	0	0	0	0	0	0	matsiro	princeton
1971	COK	OCE	0	0	0	0	0	0	mpi-hm	watch
1971	COK	OCE	0	0	0	0	0	0	orchidee	gswp3
1971	COK	OCE	0	0	0	0	0	0	mpi-hm	princeton
1971	COK	OCE	0	0	0	0	0	0	matsiro	wfdei
1971	COK	OCE	0	0	0	0	0	0	jules-w1	princeton
1971	COK	OCE	0	0	0	0	0	0	clm40	watch
1971	COK	OCE	0	0	0	0	0	0	dbh	princeton
1971	COK	OCE	0	0	0	0	0	0	vic	princeton
1971	COL	LAM	6905220.73993258	6657.30008286117	12267559.3173002	10976.2323967741	20495058.4539668	15907.3212049142	lpjml	gswp3
1971	COL	LAM	430500656.666278	85173105.4390677	768392392.777264	156842877.874071	1269850993.76474	298007707.308754	orchidee	wfdei
1971	COL	LAM	110500845.948495	4524953.40053504	198132017.912076	7662715.51931225	337822119.281476	12377296.2585836	vic	watch
1971	COL	LAM	73568980.3794584	0	138087661.088576	0	303624662.225532	0	clm40	princeton
1971	COL	LAM	187779449.965392	6641.54992106396	370190782.147999	10950.26429649	779985482.080009	15869.6868967684	clm40	gswp3
1971	COL	LAM	33743758.7058979	0	58939127.8714209	0	94391508.574755	0	dbh	gswp3
1971	COL	LAM	245098653.176958	56368850.4263678	435571244.948633	105499616.176047	733954960.089099	207986640.484295	mpi-hm	wfdei
1971	COL	LAM	65664399.7229689	0	124319286.858047	0	278981062.622382	0	lpjml	princeton
1971	COL	LAM	240547737.013383	83822591.1282042	428604735.435734	155155450.817241	726989198.879992	298430173.969911	h08	wfdei
1971	COL	LAM	27959011.8069279	0	49282756.6476307	0	82134512.6780578	0	mpi-hm	gswp3
1971	COL	LAM	207768195.360949	0	404943099.946116	0	846947417.512349	0	matsiro	gswp3
1971	COL	LAM	19450216.9181685	6635.10946771293	34473421.6572642	10939.6455904317	56385146.9823114	15854.2977211439	jules-b1	gswp3
1971	COL	LAM	676264439.607712	111423311.81295	1270486482.53557	205831400.84549	2387596252.83833	399067932.885002	dbh	wfdei
1971	COL	LAM	147585325.144617	19589778.2742773	260661630.659724	36227350.1442313	435703404.120308	70043113.0730048	pcr-globwb	watch
1971	COL	LAM	193119639.146471	42784710.4593089	341100270.814205	78470988.7747723	573921434.103808	147110086.735056	matsiro	watch
1971	COL	LAM	108848662.999145	5796437.88873381	191299758.082995	9762040.44202121	312846076.831774	15781600.8162038	vic	wfdei
1971	COL	LAM	19347232.6080177	6687.89526046056	34189330.6450292	11026.6762366749	56060401.3636145	15980.4270152783	jules-w1	gswp3
1971	COL	LAM	133140207.851037	52275619.8040917	234627260.733717	97482132.3598737	390571510.061197	190366148.905804	orchidee	watch
1971	COL	LAM	300789582.600934	50501234.0488854	536469331.670228	93709156.6947161	923808472.545749	180474255.99976	jules-w1	wfdei
1971	COL	LAM	63724720.5145244	0	120458645.078801	0	269782796.440673	0	watergap2	princeton
1971	COL	LAM	102684417.868527	50298553.3127892	181812714.3074	94146869.4281901	306076342.993782	184703096.267894	lpjml	watch
[truncated: 394,949 more rows]
