# Supplementary material for: Climate signals in river flood damages emerge under sound regional disaggregation
Source: Nat Commun. 2021 Apr 9;12:2128. doi: 10.1038/s41467-021-22153-9 (PMC8035337; doi:10.1038/s41467-021-22153-9)
Supplement: Supplementary file 4 — Supplementary Data 1 [file 41467_2021_22153_MOESM4_ESM.zip › supplementary_data/region_damages_modelmedian_R.csv]

Year	Region	ratios_D_Obs_D_CliExp	vulnerability_function	D_Full	D_CliExp	D_1980	D_2010	D_Full_1thrd_quantile	D_Full_2thrd_quantile	D_CliExp_norm_for_trend	D_1980_norm_for_trend	D_2010_norm_for_trend
1971	NAM				309446686.42399	481454793.033071	1060496583.3292			328682434.056344	773242911.923889	841372306.509687
1972	NAM				513478490.05489	718105082.970909	1488545600.78188			545397211.704424	1153316310.18913	1180976030.62802
1973	NAM				1191020768.29953	1364038671.86499	2439442469.99269			1265056703.82256	2190721226.31715	1935394578.20045
1974	NAM				2038214433.26609	2574464136.44336	5323326196.57616			2164913409.79095	4134731182.06209	4223398086.07038
1975	NAM				233975245.038214	275833816.68796	491380729.667533			248519555.781314	443004300.111366	389849570.846233
1976	NAM				622461027.113145	704739345.111661	1370283949.01291			661154294.011208	1131850199.11941	1087150100.13031
1977	NAM				185740517.546556	207948641.706244	471871653.180784			197286473.206695	333976970.569922	374371542.025054
1978	NAM				322521515.614988	337189970.402697	658271553.740989			342570017.513871	541545661.936741	522256708.967486
1979	NAM				3751873623.02352	3691427888.16878	7133359272.95048			3985096654.08898	5928636479.91269	5659434494.17179
1980	NAM	3.3630069039253	1.47741198357513	431840762.250347	431840762.250347	431840762.250347	761511469.966172	186779426.059679	785265619.241905	458684739.854391	693560046.180604	604164758.275443
1981	NAM	0.312612047063874	1.2806061806421	167939336.139063	193748547.739398	189941741.434835	357458041.783922	88580875.3287312	279036668.395028	205792296.572254	305056897.0717	283598553.568195
1982	NAM	0.108876375741664	1.16047458336473	944843421.093445	1202889759.87581	1207893284.19919	2398142821.84865	435410178.031279	2165460155.80477	1277663492.68874	1939943134.60565	1902628437.54217
1983	NAM	2.75262463753225	1.25818755287764	520643728.815975	611359794.783131	599789806.251326	1069730045.04105	316736955.925796	933938575.474519	649362989.649801	963295460.008398	848697911.419398
1984	NAM	7.48046391465002	1.37267113612717	564432970.811851	607501689.993342	552951375.230722	1198817058.70976	302578944.893504	1154467734.71868	645265058.313691	888070360.338801	951112421.883852
1985	NAM	0.043121141008491	1.25512752242193	661356474.324786	778483431.465992	671037203.181026	1396801936.70331	371773575.902369	2575420341.06786	826875324.094409	1077722703.16004	1108188829.36132
1986	NAM	0.300908354552138	1.29470935552143	5297516731.08351	6045074648.07841	5082652626.28782	10225041681.1989	2685473727.57361	9105389688.96637	6420847068.50063	8163020025.80424	8112300443.6851
1987	NAM	0.378851114403388	1.37734614598738	876035387.568126	939680401.618442	791233610.360373	1440108721.22401	211256703.894533	2334415122.94156	998092580.044018	1270764752.45534	1142547383.41277
1988	NAM	0.000762092796827	1.39911141388733	197149453.865422	208182824.330474	151309304.999816	301709126.665125	63343193.456151	289509040.532904	221123833.059599	243011076.620855	239368714.419006
1989	NAM	0.217482669934024	1.42470817687442	146272095.5547	151683095.768606	112522464.032558	214629898.871706	75088728.5213547	255395890.996088	161111982.482557	180717273.987984	170282163.939392
1990	NAM	0.25852014153369	1.49008727633662	1725048172.01915	1710374205.63124	1360629774.98319	2568251621.05123	1424076997.65032	3091649246.62869	1816694059.80907	2185246350.19279	2037588639.19917
1991	NAM	2.0406318683913	1.4999224647058	1356906107.57652	1336541982.06375	1033466644.51602	2005273631.12618	776941128.75464	1784935422.84616	1419623770.9306	1659804345.38303	1590935535.9799
1992	NAM	0.322099054628973	1.50832742652174	969584600.132612	949711503.044911	673740045.551169	1388973307.48762	663083123.080867	1697926950.38046	1008747232.29194	1082063616.85537	1101977784.53236
1993	NAM	3.15985611604216	1.56968319171825	17806067445.5758	16759367471.8807	12568093935.8749	24945134798.9078	5244620534.26204	31546461582.5642	17801159086.7545	20185051001.541	19790865837.6478
1994	NAM	4.86968771265236	1.55964668133913	592566845.916558	561322875.046773	398118096.842537	770825693.494585	440181835.083692	1361470701.98131	596215687.406292	639399588.386638	611554437.654556
1995	NAM		1.46110609784567	496792014.678686	502336193.732214	328830329.56571	645581701.123925	182782076.107741	998913015.929117	533562290.7407	528119618.376747	512188887.21914
1996	NAM	2.94248068061284	1.56521327472166	2688660406.19745	2537838879.87179	1506723541.22545	3393235745.46375	1319962967.5355	3811585908.23146	2695595386.45756	2419880984.34283	2692111064.35569
1997	NAM	3.4238616926441	1.59970208636606	5300797456.79165	4895575089.83361	2929140876.95161	6361011637.37586	2443458163.54465	10532485995.1394	5199892605.82165	4704361559.80646	5046672584.52875
1998	NAM	0.887418409372834	1.55531670772389	3473793833.31111	3299793934.13314	1939632202.1022	4134136876.54726	2024384960.88048	4846346811.79266	3504914900.49176	3115156134.52794	3279924078.895
1999	NAM	0.045432790356942	1.5486371006122	1489833623.73288	1421313003.7799	817390519.293052	1591258425.77212	740013090.10353	2034099973.73957	1509664307.72579	1312774188.69465	1262465898.51507
2000	NAM	0.065624959261752	1.55595694998549	357809229.185777	339746959.604361	169073969.309132	364780024.769968	102679278.509396	498649598.54232	360866225.250188	271542105.823721	289407637.54832
2001	NAM	0.021316318531673	1.49981999279164	1942225603.57047	1913207848.4835	1099030022.24355	2128638624.43296	936813917.385181	4253344704.19754	2032136196.90745	1765102740.67	1688810334.06291
2002	NAM	0.787539288404142	1.51978832153741	809380323.999692	786812329.718005	515703312.16385	829461484.303461	177005880.061351	1770731906.67603	835721961.239292	828247919.756359	658074654.062994
2003	NAM	1.18074314966385	1.58638673818712	317818875.513138	295986725.044153	165451194.328928	331306009.278369	170869416.172055	885618113.083447	314385777.919049	265723729.694799	262850164.318286
2004	NAM	0.786527351671143	1.59058935414454	1572787856.80449	1460877140.41952	772990417.530077	1545154023.26724	823374859.490035	2674749773.78428	1551687820.34543	1241465180.09462	1225887782.10662
2005	NAM	1.02120790903477	1.64796779246769	3042630023.46242	2727734169.80295	1181682734.5481	2784709479.21381	1243224947.98123	4168076081.40321	2897294899.97211	1897847548.41851	2209321061.77111
2006	NAM	9.36827116233352	1.89242213863681	280471323.203142	218963668.564977	119602955.691268	219507978.99042	120543950.378012	767553531.775446	232574833.440723	192088933.523334	174152314.570087
2007	NAM	0.303966689252156	1.80600431948055	1631209166.2729	1334419826.11777	669987292.119452	1312492344.45532	779708692.114518	3026063466.94937	1417369698.05675	1076036488.17525	1041299640.64946
2008	NAM	1.87063549155671	1.77403334801156	11185683346.8905	9315418247.18	4437846108.87819	9293712446.95079	4714532858.40345	19624782099.4844	9894480949.59028	7127425248.54948	7373406383.81051
2009	NAM	1.2203234457301	1.86775376169842	2192874165.09244	1734585487.88242	879523181.482245	1790981920.81401	1314455609.27579	4153491934.95614	1842410357.7404	1412562665.89329	1420921682.65352
2010	NAM	0.662995750290603	1.94719943325243	1488142834.90854	1129108821.63364	556675766.237624	1129108821.63364	962034670.460549	2449849177.88056	1199296202.1915	894051937.402719	895807594.755286
1971	OCE				106048773.059515	136429822.13081	350512554.654258			246943965.718532	443182643.578285	456024948.694058
1972	OCE				1939204.35788279	2206375.27202178	4644604.85186546			4515609.19243723	7167254.27408987	6042738.44446269
1973	OCE				17723599.8214081	20947421.199383	47487154.7398379			41270972.7839147	68046218.6221223	61781887.7421437
1974	OCE				3646613012.41184	4635944780.84764	14494491094.2509			8491461548.73865	15059539266.1955	18857668490.9964
1975	OCE				1424944060.49324	1712908710.40201	3963796453.32345			3318108518.12299	5564262993.44119	5156990955.84038
1976	OCE				126850366.146032	149093487.21399	368234900.261477			295382318.580616	484319665.391392	479082130.637918
1977	OCE				27183017.4433716	31027044.8757074	72063390.9746594			63298064.9752074	100789164.389981	93756140.0742245
1978	OCE				34202827.2307951	35387092.0339971	83933770.7742671			79644314.1347643	114952469.711043	109199779.017299
1979	OCE				26396509.9462417	27030404.4728592	57970513.0936222			61466612.5707594	87806360.2530103	75420979.6717936
1980	OCE		4.57145335003669	3273937.08726694	3273937.08726694	3273937.08726694	7274706.12362834	1204639.08955689	7964809.39198314	7623652.63187868	10635153.4479959	9464561.09129745
1981	OCE	0.728002091211408	5.20111795844451	1690917709.55474	1486209597.57894	1417766307.38216	3435113581.93726	210574207.2391	3964097173.34522	3460770750.352	4605513737.89375	4469162300.06762
1982	OCE	3.84134085240212	5.3747710025746	10567206.3220345	8987823.05669458	8662667.11366952	19324337.3074866	4334500.98185512	28026869.3851898	20928942.4551006	28140062.4285335	25141410.2353215
1983	OCE	27.415443066514	5.336271442887	84052790.8975606	72005972.0801432	64555207.4000982	168854205.423495	47817912.7314418	180194743.856455	167672286.891141	209703032.852221	219683230.579227
1984	OCE	37.8093586576349	4.93562770770958	48347953.6822614	44780609.0566663	39744138.7359884	93107876.9663189	22998014.0160537	128985001.039622	104275616.480149	129106028.261688	121135503.572646
1985	OCE		4.88462337518601	8085083.50493205	7566720.95984073	6659658.21989592	14654467.4911215	565135.143607941	26384988.0422831	17619780.2897726	21633429.4740299	19065801.4871087
1986	OCE		4.81826054112105	416214.528977045	394894.64851217	315199.525888281	881956.981755118	6.55511611295719	36996339.6494319	919547.183161602	1023903.40290742	1147446.45238732
1987	OCE		4.68283820945733	162513.338799456	158647.835746286	124020.82689006	240367.85067128	1.77365406347575	2726595.25979671	369425.54431878	402872.898765502	312724.13873504
1988	OCE		4.74484688137435	112517241.140946	108405462.138259	77082539.9712674	187590505.348478	70231778.4003387	203242987.182615	252431725.079445	250397188.126805	244059590.565632
1989	OCE		5.05309072781031	21894206.8299508	19807351.6884085	13782500.8686565	35239411.4929236	4210629.36237134	73979232.3640093	46123173.660597	44771480.8587423	45847290.2173807
1990	OCE	1.20041943000352	5.3410920815525	712552400.1332	609875285.227955	412064809.617065	1161769832.05388	408158043.353304	1221932768.52494	1420148646.54202	1338563437.22691	1511489448.87084
1991	OCE	1.98995128721257	5.41817054506552	241724872.882601	203949648.822469	143850676.728115	343321441.795883	97702036.2879442	771777461.535038	474914830.545544	467288765.734554	446669144.376212
1992	OCE	0.012339404122001	5.56312393638921	189934045.759534	156076808.588414	109627380.520357	265835852.005507	40020822.1721611	408534994.403077	363438679.746773	356116804.586834	345858598.10765
1993	OCE	0.712855026013443	5.69342812482157	142262205.297781	114227319.768356	77640377.2303061	188982517.9868	28001202.2224691	318924377.955737	265988436.482584	252209283.072661	245870631.236054
1994	OCE	0.047375890657632	5.98762025769156	97097931.1001291	74132734.4263559	41435584.8465458	112361382.931762	8985435.41165937	138230598.93117	172624641.480098	134600571.515056	146184760.592077
1995	OCE	0.358686434643258	7.1430797684976	20311636.5658332	12999112.7122938	8266422.01320738	17934701.9146475	10817087.7269365	91125844.0323353	30269585.8837945	26852888.1994315	23333462.4163112
1996	OCE	3.74955544262582	8.80113898229066	71580435.6109611	37180031.2242821	22275488.687628	53088005.7603709	48466609.3232028	253681055.658687	86576997.4623888	72360352.0798822	69068724.5911147
1997	OCE	11.7421786268827	10.3435407133424	19235993.9742597	8501580.98971696	4954809.74743243	11229950.151734	3888942.44094381	75515117.4130247	19796684.7131724	16095349.5943806	14610425.1439232
1998	OCE	7.69213623511746	11.9257195056652	376188683.397471	144203376.253006	82459507.1947814	203207789.477662	62023855.3187612	1398155739.38192	335790340.374182	267863886.472757	264378038.790052
1999	OCE	33.6124757826775	13.6633732136888	18319974.5764064	6129446.06285035	3772065.22647871	7106542.82071651	5793733.48156961	70734156.6509219	14272958.3261529	12253287.5342878	9245776.74088171
2000	OCE	18.9915387335215	15.3121352313186	180617515.028029	53923540.491033	29356984.9966566	65479665.8123266	90741021.7932094	315956077.740495	125565742.53779	95364092.7995327	85190561.2112075
2001	OCE	29.2310537400697	17.070644815125	79332704.8718029	21244994.7486661	12665867.837446	25544814.4102309	34220998.2561308	382259059.259035	49470852.9250097	41144177.3048008	33234394.9628717
2002	OCE	4.60063510027854	18.0915959554246	23725356.0724757	5995013.30703839	3651326.70242052	6590913.96667286	10524795.3437949	41205547.716912	13959919.7413119	11861076.9645009	8574931.66389904
2003	OCE	7.20795568311407	19.6707908328715	19797401.5264229	4600877.42780273	2723644.98197322	5248404.57265995	5842381.94664656	62387642.2962031	10713550.8033541	8847568.40130062	6828295.86042571
2004	OCE	4.39937616330888	22.1611631264316	671465057.5556	138511285.228258	60396339.8340957	158316088.146258	261442167.991677	935860715.813654	322535802.011033	196193245.230965	205972896.022382
2005	OCE	91.7438199576565	25.3075925292716	16726963.8207023	3021485.93176725	1535385.76188377	3228310.44745548	32451.3084146473	243595339.874442	7035797.74501138	4987592.23047055	4200106.63418756
2006	OCE	4.59705286037072	25.4078861291553	33274895.9142577	5986906.33396714	3202139.99820179	6451070.68068582	8818084.72596907	272356009.019103	13941041.9361056	10401925.6739201	8392992.31116928
2007	OCE	1.17741327898965	25.7295847162859	644220282.219943	114460571.353561	57403645.8359168	121394147.342007	142205822.59622	811497785.365322	266531583.468625	186471690.098671	157936596.21694
2008	OCE	43.0840458705624	28.4964876785161	515501686.131102	82697627.0409021	27881203.6205033	86110915.2743322	108235060.272739	945513200.568528	192568752.922127	90570121.2073091	112032294.417271
2009	OCE	24.6998831825826	30.2531871823416	174355526.005869	26346253.9881475	12654276.8400347	27672085.9780642	107068325.301442	280157511.117827	61349587.1188402	41106524.7681763	36002024.523349
2010	OCE		28.1212172073802	3375554901.88764	548738400.996996	206726302.688128	548738400.996996	1057700587.37172	7196138236.80658	1277785993.88601	671535796.877646	713921364.12331
1971	LAM				224837377.806413	431967803.382073	1148696256.83727			134832272.24105	468913280.090561	416377135.358841
1972	LAM				200839913.526138	328759985.316647	931467442.856889			120441281.434713	356878271.645168	337636466.758088
1973	LAM				360370993.046829	553339085.313854	1642834673.89116			216110151.774247	600665242.792024	595491446.334436
1974	LAM				827007759.690198	1227241014.59257	4164199531.31453			495946610.336376	1332204865.98458	1509430766.91596
1975	LAM				292775030.091724	415517849.221952	1108928945.76436			175573665.499238	451056389.132095	401962359.505866
1976	LAM				321760894.543777	443516351.999606	1031297146.92679			192956139.91284	481449556.567961	373822539.409524
1977	LAM				195994134.898414	238926802.851772	761367947.459608			117535326.252672	259361808.795922	275979139.855579
1978	LAM				359605661.833081	423750213.246193	1682345976.92176			215651191.846972	459992853.348369	609813424.901227
1979	LAM				1089528142.96065	1140060991.88467	3748920696.77909			653376927.889817	1237568483.16562	1358901320.6243
1980	LAM	0.000791188098001	0.140263807053176	959964653.650614	959964653.650614	959964653.650614	3375159800.77869	837075426.486776	1067762489.52641	575679261.097988	1042068809.27226	1223421214.14751
1981	LAM	0.072300664114204	0.149376051576585	1140058093.45371	1070512219.07293	1019902631.29546	2645531478.5855	991148008.343895	1214812613.03524	641973306.963621	1107133180.92076	958946990.554283
1982	LAM		0.153602147794621	619807603.71818	565985407.01566	544577110.066944	1629494364.22408	550294116.885259	686746089.256883	339414643.720419	591153870.599623	590655877.409301
1983	LAM	0.294708066502068	0.1589134343924	1536991340.89265	1356614421.59152	1238821139.79326	4750986291.73294	1342747866.24119	1632438214.24153	813545357.994945	1344775419.73697	1722128065.19237
1984	LAM	0.110469983705628	0.153859427777276	1094845599.55174	998100760.850642	913536997.443074	2586427883.53927	968994599.92779	1337722214.38572	598549026.073788	991670274.037123	937523236.930748
1985	LAM	0.153518857662436	0.147247362809582	1886425983.17563	1796957752.42112	1486691139.86869	5284564377.82787	1537420624.24287	2107925836.63453	1077613959.22667	1613845322.31166	1915538388.98864
1986	LAM	0.277245593754745	0.139511170630722	735824243.237605	739793876.088373	574604751.476292	1999171736.65959	586248462.25575	887516751.654669	443645492.916632	623749725.467507	724655796.383086
1987	LAM	0.218940193650991	0.130635938156807	381215241.954676	409310806.028564	301360132.193759	1134162829.15847	339870382.047008	459550002.524256	245458769.213918	327134955.35803	411109087.38896
1988	LAM	0.095283039903331	0.119869827502977	874702103.623422	1023519009.30695	760620489.337582	2601872255.19851	751907545.658829	1103777783.61436	613792044.068344	825675075.241442	943121482.063538
1989	LAM	0.005579572555709	0.1105063738771	601131323.300035	763005471.872147	563929013.170671	1687417486.83395	543863518.333473	741179569.583161	457565207.834147	612160909.29398	611651735.731102
1990	LAM	0.072811474546422	0.104745706040697	500132961.416985	669722472.192507	479317539.862298	1353547264.93772	400859750.40692	618677050.15747	401624514.471781	520312759.566877	490631121.493592
1991	LAM	0.034030351295812	0.1009210790646	268267522.493982	372848015.127182	259954681.330116	764162188.547606	197379031.994406	381020982.683793	223592471.904062	282188166.20827	276991990.809691
1992	LAM	0.069190204828141	0.097400234248213	975088121.296444	1404201675.29399	928559356.443258	2692691490.99478	693840753.516593	1153966918.57004	842082861.896718	1007977470.03257	976041458.089619
1993	LAM	0.186154802344656	0.094274846088168	676089867.553245	1005898632.22272	616276101.800597	1878073791.28526	552194098.175879	774556107.463133	603225315.781479	668985156.009744	680760453.908795
1994	LAM	0.081739259799371	0.089342768689053	185366816.8225	291016898.29362	162764241.412519	512288289.163608	140249286.68052	216255829.393972	174519334.998009	176685192.101435	185693240.532639
1995	LAM	0.020822948473902	0.08565978735405	683162352.475172	1118645695.41266	587975798.205915	1720358357.68305	618481926.607551	818082169.401921	670838374.0137	638264375.242657	623592077.103972
1996	LAM	0.078955896359513	0.082759149369776	420254650.225514	712265865.723833	325387534.04197	963903941.37521	347518039.574743	527067465.673051	427137276.071469	353217380.308422	349393984.251281
1997	LAM	0.247940170866027	0.0809749997693	617467381.067292	1069568704.494	459785944.13628	1392844086.60587	552671696.001937	770746424.584707	641407492.614554	499110659.443713	504875355.282552
1998	LAM	0.035182049676423	0.077630387081173	2040235588.41212	3686329821.03814	2026130460.00701	5574333484.18029	1802443647.07531	2212599402.32382	2210647672.77471	2199421976.48685	2020573318.54496
1999	LAM	0.036397212743856	0.075547124251655	635444274.65789	1179791210.01032	748165923.873878	1706806150.24734	524577515.94244	808512244.530627	707506603.962767	812155291.827115	618679699.896958
2000	LAM	0.023794856764213	0.07453661437023	426500374.003316	802593016.502794	333954167.133356	1069744832.82188	343125349.594284	636153599.485127	481305382.386396	362516703.060635	387758980.151702
2001	LAM	0.141558888055312	0.072855282746075	350464725.148124	674728238.423709	230235910.026478	903021664.771596	224099543.770732	471460096.00248	404626412.296091	249927598.584612	327325497.673172
2002	LAM	0.054549891708585	0.070106920605661	652490885.076155	1305446806.35834	492594546.659518	1855445230.38107	598917514.918063	733266165.414804	782860754.330041	534725326.333022	672558098.141988
2003	LAM	0.086113180994949	0.06665824541959	335428922.123868	705817222.11083	337968595.396847	989814642.85455	303450175.515821	402852027.291232	423270102.02907	366874478.593865	358786043.80827
2004	LAM	0.046985407001476	0.061822952053754	805971992.377259	1828587867.02346	854528730.043906	2276993888.73976	661136425.800653	856221480.784362	1096582158.66346	927615129.181499	825360217.707543
2005	LAM	0.031340401882315	0.058568426415012	753472335.470189	1804468802.58349	876300257.309598	2127892595.28464	677914970.611885	877843656.227316	1082118245.70336	951248738.40609	771314277.296742
2006	LAM	0.013796805314259	0.055775010174341	386714897.554987	972516250.659426	413150261.246397	1073823369.48225	299949943.825362	457448239.788168	583206302.915781	448486305.355416	389237360.011471
2007	LAM	0.180690796813899	0.052813222523901	949364974.699015	2521367552.86921	863829071.617108	2725004671.78225	847796475.536211	1036274775.87339	1512033806.94522	937710913.262877	987754275.616912
2008	LAM	0.050705483058472	0.047620731343945	945411883.842611	2784650011.00704	1165224291.68449	2813210700.30743	854924917.432144	1360597097.91048	1669921131.63417	1264883957.5011	1019727021.4669
2009	LAM	0.030819883322084	0.048962487582459	810183881.264493	2320949796.67632	778275835.28994	2483801061.20023	636934821.825434	985113206.835997	1391845688.18764	844840453.116448	900323270.410302
2010	LAM	0.101429712024508	0.05497745006781	2096092419.54425	5347754440.01031	2043297644.44823	5347754440.01031	1886272904.37561	2253864634.32935	3206984041.39273	2218057441.2211	1938443397.09506
1971	EUR				292576262.779458	464012322.544092	1414016584.25478			291000028.512474	813153489.373471	1005616079.98256
1972	EUR				770655498.528333	1427804430.49861	4054618761.10037			766503645.629263	2502140780.30766	2883551628.57609
1973	EUR				387615931.901176	551422226.156719	1239169879.36559			385527678.026828	966334050.91266	881269123.994627
1974	EUR				608195552.294725	879970097.645098	3138001315.28196			604918941.056866	1542094295.08509	2231674378.35747
1975	EUR				1197371766.48857	1665615540.00016	4289332439.44209			1190921009.37407	2918890345.15266	3050474599.46662
1976	EUR				1418657978.71581	1735678433.33719	4214852504.46735			1411015057.52344	3041671321.91689	2997506182.34857
1977	EUR				4037369001.41615	4716155043.62855	9478269808.72046			4015617956.72088	8264776049.75338	6740727538.9813
1978	EUR				1279256526.36425	1394445442.342	3933335287.2697			1272364620.80102	2443681174.16448	2797297610.85215
1979	EUR				3337026842.43344	3443401432.11149	12242680628.6273			3319048842.41075	6034352438.06269	8706712947.59034
1980	EUR	0.020256767518476	0.465879052221768	1356904253.32079	1356904253.32079	1356904253.32079	4391973604.44789	1102674257.57847	1835001331.86791	1349594026.029	2377892514.32792	3123470635.82667
1981	EUR	0.04711583169112	0.459928792809464	2658114769.88481	2692503728.94926	2714004961.21127	7932971688.97299	2192465162.30346	3395768054.50774	2677998052.37375	4756129303.38967	5641747049.72216
1982	EUR	0.570742031610616	0.461787813370431	2781673612.22816	2806318028.61286	2838506067.44845	7591603265.26356	2266675083.79632	3419077282.87473	2791199185.41372	4974309950.8616	5398973676.40885
1983	EUR	1.79471629142014	0.465596809207289	1812450595.6486	1813549296.30461	1831291283.05322	3765377461.34998	976336370.374704	3567453656.55721	1803778925.6035	3209227049.6382	2677849867.18032
1984	EUR	0.101411493580444	0.444643192449975	1827513009.69953	1914793801.72352	1839286896.25648	3947236003.27958	1155617667.99601	2688648790.55643	1904477983.29104	3223238877.47128	2807183480.43703
1985	EUR	0.19585877255099	0.436402766673584	1779269725.82481	1899448300.55158	1726767242.57012	4851749330.41229	1310040548.56772	2836584702.81766	1889215154.93939	3026054999.86108	3450452559.7757
1986	EUR	0.004966746316927	0.431263660202404	1335170331.87773	1442337822.9408	1294903032.44435	2909968026.72019	1068296227.72406	1848655337.99505	1434567328.23461	2269239130.24391	2069502347.06558
1987	EUR	0.938609631540651	0.448908665665326	3082845626.82875	3199388447.18973	2629987006.21461	6261430484.01505	2430877681.0463	4148733766.12452	3182151964.44863	4608892926.34483	4452985381.17001
1988	EUR	0.03095895168183	0.449567527847064	3326643175.71973	3447342776.74864	2591789631.17113	6272443045.57985	2391987312.65027	4492376596.75177	3428770457.30232	4541954340.25035	4460817261.72549
1989	EUR	0.226379802470764	0.451906484011113	1329857607.38118	1370975685.53899	1017423596.99102	2374602928.08346	1045362845.60677	1845071059.00039	1363589649.3848	1782973226.93524	1688762999.41906
1990	EUR	0.775852305479742	0.463119817382674	1443389701.05023	1451989313.93667	1040285977.8012	2131467561.40039	917836269.436635	1905898490.25904	1444166822.494	1823038164.49823	1515850717.43347
1991	EUR	0.151733053970915	0.467684782003729	1499248167.54953	1493459574.09755	956912844.181706	2378495326.83724	1115197321.40644	2084940411.01907	1485413664.51253	1676931797.85912	1691531183.90861
1992	EUR	0.073892022730842	0.475710538099782	880349562.050916	862155421.720131	638558923.114071	1269320910.01278	587158638.761024	1629927490.57413	857510619.348705	1119035834.33699	902711843.68015
1993	EUR	0.497943826627028	0.488337473816086	6064138888.79787	5785251858.67325	3878881775.51397	9217515542.19766	3823261294.81518	7625353163.90548	5754084216.65013	6797505362.21296	6555285100.56918
1994	EUR	1.34490609946066	0.497688867120834	7038179923.53565	6588334215.93689	4509478052.31364	9264521802.22948	3727039104.6645	9446658669.95084	6552840023.56856	7902587141.19275	6588714871.81388
1995	EUR	0.336370931839616	0.506195406580719	5816492272.77836	5353232905.8484	3552773402.77078	7254079555.16827	3972151830.71884	7733036854.17535	5324392735.88661	6226020191.82758	5158934575.01028
1996	EUR	0.288525343379058	0.511761160032864	3497769076.48944	3184175489.48197	1850138225.77366	4462652272.64802	2392627883.72368	4850701096.55675	3167020965.49246	3242255175.16971	3173735679.42322
1997	EUR	1.35839547797519	0.517420006537644	5555781319.44752	5002361916.33866	1767447288.63653	6631360540.17552	2744450182.87543	7288351392.20955	4975412039.42971	3097344316.54433	4716071130.71932
1998	EUR	0.264727258034267	0.501145454269336	4118468259.93366	3828645103.3279	1615987549.63896	4783941989.29167	2978076184.85302	5734943822.45219	3808018544.11679	2831920298.08248	3402229537.9731
1999	EUR	0.192736435728739	0.492783858526105	7757655218.31819	7334106014.31433	3093061714.84557	8731961960.90528	6348247161.28271	9068989307.96308	7294594028.25082	5420403304.12814	6209970558.66226
2000	EUR	0.96059962060753	0.48656312347981	11869696022.2468	11365108587.4663	6158031225.81779	12211286943.2361	8719023808.04604	16021181119.062	11303879855.397	10791576722.5529	8684386480.42521
2001	EUR	0.152725557299159	0.475658185684225	6288306841.9451	6159024525.96475	3722404304.67434	7183455219.62762	3253094314.98951	9364961642.46481	6125843209.69256	6523288072.62904	5108708171.5518
2002	EUR		0.470849356113445	5904377249.87873	5842050416.8015	2857004831.58908	6615987199.95401	3965607480.32185	9265393145.43303	5810576776.49681	5006727914.52166	4705137964.65752
2003	EUR	0.673999096405444	0.463028117851226	2165951707.18749	2179287800.45891	1204350024.68403	2499310825.60076	1842882205.7869	3118324056.15596	2167547039.00386	2110550469.06818	1777452388.52569
2004	EUR	0.033091080131132	0.442244906361229	4643243837.17056	4891384857.07888	951582828.832037	5561534459.31214	2790748147.44587	5095843433.96944	4865032861.3582	1667591268.80542	3955235422.22731
2005	EUR	0.938121342133666	0.430033415455923	4229532101.27492	4582086730.61935	2295545300.2327	5263811289.79223	2700536326.37303	6383477243.03496	4557401057.04323	4022804094.2204	3743501550.08862
2006	EUR	0.073424491300421	0.419172446446875	5369803313.10732	5968137694.48178	2467012083.38299	6473724698.07092	4476469492.62419	8718714463.84272	5935984767.73799	4323289245.70484	4603964144.58695
2007	EUR		0.410130562801514	1719829979.03641	1953604128.26349	891562382.049439	1969926739.65289	942402657.032353	2151525784.60379	1943079221.89605	1562409071.34257	1400966599.57251
2008	EUR	0.405556839035195	0.382464857812784	1514510751.95126	1844820038.45725	705353979.904408	1794723079.58484	1188560190.90424	1991883640.80821	1834881198.80768	1236090125.49065	1276365785.26942
2009	EUR	0.326617924054586	0.390742290615887	2131931671.41671	2541885867.83292	1001952300.31265	2572287973.94847	1199801817.01416	3135662808.11698	2528191634.50867	1755860716.6248	1829352058.35057
2010	EUR	0.370510955918566	0.412457594111009	10028661820.9972	11327572897.0123	3949134375.52982	11327572897.0123	7690211596.64185	12433320137.3454	11266546385.8647	6920618788.44103	8055909371.39793
1971	NAF				41961077.6270917	81459157.0314343	328364833.436467			37327633.3415405	143084954.335314	159586423.862338
1972	NAF				265820588.352768	554709891.724988	1946058314.48826			236468032.228476	974361169.686405	945790947.789903
1973	NAF				176555830.03698	345169805.090872	851062180.287867			157060105.712745	606299004.300991	413619109.011268
1974	NAF				323595449.837015	501784492.003156	1782238710.527			287863252.937723	881396441.369192	866174064.090387
1975	NAF				82722353.4456126	102245727.475615	622716488.266311			73587949.9094067	179597061.643835	302642327.445706
1976	NAF				553927800.219362	684186448.271803	2663897554.68915			492761744.77761	1201789832.78742	1294663255.6215
1977	NAF				53194925.4738033	54368539.6540999	266919447.771108			47321012.3763527	95499638.0662598	129723757.819343
1978	NAF				108865409.178245	110928807.954897	509901573.648939			96844225.8203261	194849099.832599	247813895.930354
1979	NAF				127128232.03652	130204619.220151	589513092.380413			113090423.343982	228707522.570765	286505364.318255
1980	NAF	0.024381356277986	0.282599571340989	290476033.481561	290476033.481561	290476033.481561	1421997978.89156	196510034.464755	399517703.826052	258400963.117883	510228088.539802	691095845.483354
1981	NAF	0.001689750085096	0.31984642622232	293538676.627331	259355419.932768	239615772.703981	971889455.234855	249075633.962982	329363342.665705	230716763.435578	420890826.087725	472341574.849109
1982	NAF	0.275833224813632	0.306274997386377	146509612.168286	135184242.753776	125155053.080676	408294313.792188	101969963.158652	197652997.584637	120256869.757053	219837839.07771	198432422.679116
1983	NAF	0.011801386841323	0.281370885625654	41903993.1419828	42086978.8040373	35884875.5625222	179731808.927507	19746100.2239132	72648636.7961892	37439632.2042022	63032640.7528441	87350269.3357066
1984	NAF	0.000121543640116	0.28622402514062	269639758.252619	266225310.964869	218755791.080876	503193282.612056	164876468.223969	314856649.628543	236828064.385033	384249770.290576	244553643.711503
1985	NAF	0.000584223857613	0.313563165494707	168609596.228078	151959811.806519	119997044.71868	357356266.296111	129899263.330726	248755756.489659	135180039.658967	210777674.231508	173676358.65924
1986	NAF	1.00163576919543	0.328527611504831	158681457.035056	136497847.266061	104262668.892781	489116052.676497	115928332.684927	194222378.435251	121425422.863009	183139867.401828	237712062.170042
1987	NAF	0.004047126757187	0.31043920948232	225462189.728696	205243140.121315	161122111.818551	539154680.401597	181917347.396273	401825227.916499	182579693.21952	283014836.540358	262031005.127655
1988	NAF	0.006403111581393	0.300600774294821	2605888284.3436	2449837043.31961	1379067566.5524	3485918429.08548	2287273297.5366	2961191807.22611	2179320076.38709	2422365108.80314	1694168191.37305
1989	NAF	0.134507055948122	0.31924815619366	109425467.911594	96863802.4234818	63989615.3098957	231603681.345403	69390635.5938893	144296609.068167	86167865.6840957	112399287.179188	112560175.43796
1990	NAF	1.45927863740824	0.334926203616677	37761097.3635042	31861555.8085891	21690362.8368102	76146202.3707749	20481865.1272547	65000204.6407443	28343325.2950152	38099640.2261289	37007312.8717087
1991	NAF	0.387323366648698	0.333658252810844	121766210.969238	103132707.594771	65351366.8519486	207122677.285252	79488884.2098109	191139061.946142	91744543.0937268	114791236.277501	100662324.350704
1992	NAF		0.320296401931818	189264006.167768	166988847.488444	109172753.088006	493044787.967702	135241912.258735	265341167.661654	148549532.654295	191764547.529381	239621440.859787
1993	NAF	0.223789968832101	0.32018888190089	938927211.858016	828699691.307825	428935913.788363	2189740665.62566	352283136.772412	1458825168.03506	737192655.114618	753436174.321082	1064221397.75436
1994	NAF	0.126355110429565	0.32919545902747	243276789.926791	208842238.448939	96545835.1425948	502511641.609519	160864749.501354	375399373.843814	185781370.352973	169585064.663905	244222363.87007
1995	NAF	0.654770241851288	0.325081489359614	99779172.3456353	86739947.5410988	50615751.3373084	223295372.419739	75765453.5337081	167995142.730121	77161911.4898076	88907775.7820601	108522309.093034
1996	NAF	0.119228153585376	0.298692370459252	576262863.780442	545215259.545105	217518602.628404	902216681.519578	465107488.58821	662918989.279494	485011264.04277	382076619.23332	438480370.281531
1997	NAF	0.02121469935833	0.277160381402988	256240661.147069	261269307.805594	97214349.6081073	453096746.025053	199651910.499076	297895973.635681	232419315.152876	170759326.284773	220206556.850402
1998	NAF	0.32728886254045	0.279723084855048	1087944516.61334	1099132215.69479	655035606.803982	2078580005.8413	744990277.806357	1221938462.70255	977763362.179261	1150585683.71122	1010196939.70411
1999	NAF	1.16121712505049	0.274476675068719	153732796.41798	158282383.586495	66508994.9541684	275313996.51608	87900572.8713379	330386889.867134	140804457.679779	116824637.679868	133803537.00924
2000	NAF	0.00260108401757	0.239392652453514	171942518.611229	202975661.770817	74551586.3002225	296578908.87077	117709883.799418	232853403.900866	180562595.345403	130951641.413085	144138356.608878
2001	NAF	0.272819967688146	0.216456903204115	252934385.873995	330223466.968774	126755065.45683	558117507.084737	137847117.520906	433248808.292963	293759388.291408	222648299.020102	271247003.275243
2002	NAF	0.149613650898311	0.209601623959141	311401946.200039	419853886.857458	171592266.272319	751794496.218843	241827943.508972	436719382.725476	373492599.139477	301405912.835476	365374677.535822
2003	NAF	0.004102041302958	0.209364575141996	447920231.709243	604601162.303307	374437464.046526	1083182169.56558	326324540.755981	626773140.786207	537839630.928737	657708346.083834	526430211.857219
2004	NAF	0.001783761046017	0.200553850567821	207490187.45918	292373533.928219	99167942.938576	427393200.350141	178531552.449814	224501765.842841	260088936.948482	174190859.615913	207714546.387792
2005	NAF	7.71E-05	0.182066154779876	323538341.815926	502189969.465216	97760394.4975264	561411220.238123	119611312.790901	456482160.360621	446736931.176766	171718467.171014	272847759.050082
2006	NAF	0.017126160149542	0.165406993524824	153805166.173099	262777728.464208	77406385.687527	280507712.596697	95896653.7898282	253142527.649878	233761172.332282	135966164.701256	136327700.657302
2007	NAF	0.011044245011388	0.169470475250407	96396847.483421	160746039.905686	34775707.7731443	172161459.45478	73827541.6846222	167940284.778518	142996071.073972	61084361.0470758	83671053.7903112
2008	NAF	0.533107379645588	0.175806194687354	58875640.4805908	94639616.0375911	36992452.5487629	100962271.914592	39516981.9711597	94219464.4348124	84189279.3705219	64978126.1749182	49068006.9215882
2009	NAF	0.001660829960628	0.146607287349084	166616202.749113	321168669.898706	110277333.223456	352221215.565094	110034926.134592	228673424.568342	285704443.944712	193704768.911486	171180706.570256
2010	NAF	0.000986761983031	0.086717430864489	354814124.485976	1156287939.874	261711442.099809	1156287939.874	275507597.340863	402028864.20494	1028607812.23109	459702396.962321	561959864.424227
1971	SSA				38361798.3236547	53340214.3373468	129749190.496194			51016467.1509856	92805439.5263993	90937339.9333603
1972	SSA				14949357.8235582	17879883.1759824	63532162.6679666			19880804.7500633	31108806.6938251	44527798.9877547
1973	SSA				28974320.9454392	35010481.0649137	107943300.265646			38532278.394875	60913948.7650137	75654241.4811733
1974	SSA				60165346.9460458	69580871.4397727	185047938.895025			80012501.504861	121062193.634207	129694584.289204
1975	SSA				78039386.5137968	89232062.3871813	310745342.965075			103782772.772392	155252858.890206	217792147.895925
1976	SSA				56837779.968329	56278365.2320949	144619784.463562			75587247.2459459	97917462.2014012	101359695.968492
1977	SSA				52811053.1907233	57238179.8373714	167416297.947873			70232196.5613423	99587422.0508909	117337092.729816
1978	SSA				136354620.522399	140347279.199884	302418857.26254			181334851.929417	244187075.2544	211956362.270705
1979	SSA				77587962.8798316	77341306.7469195	258794422.027354			103182434.936322	134564400.52526	181381296.012397
1980	SSA	7.64E-05	0.013660809902469	71281150.8153479	71281150.8153479	71281150.8153479	196667324.174879	56538003.7209977	91144297.5624815	94795151.6343094	124020471.487572	137838265.070331
1981	SSA	0.078783963338129	0.013692697655679	52741149.5528717	52618325.1976415	47263015.0688523	121712032.735553	44901586.798616	61906473.1298721	69975892.0668247	82231857.1700334	85304335.6380548
1982	SSA	0.005781195652282	0.010306858579344	27091708.6378314	35907612.2744332	33968691.6242045	114347416.643914	24595915.5294471	30437122.0731137	47752701.9618205	59101362.7426271	80142695.7508008
1983	SSA	0.008449586315701	0.008822305242761	15117592.9517999	23408684.8975093	20452440.5517923	69317110.7037788	12935031.0356429	18095746.1818751	31130667.9120194	35584741.4259013	48582296.622905
1984	SSA	0.000799016418655	0.008110856901924	25000542.2368648	42107468.9254386	37963883.8765689	101908011.159536	20653016.597051	30702173.4328739	55997747.7364813	66052507.9072903	71424287.2522527
1985	SSA	0.003141707835952	0.007593123411593	35273930.4358863	63461428.4632629	49612190.9387328	139937534.118	32144518.8343388	38387946.0000756	84395883.9790447	86319135.4428623	98078046.2741928
1986	SSA	5.95E-06	0.008263228670306	20298067.5494761	33556864.1803774	27718292.3230429	71047927.3074141	17562757.7698062	23522433.1039305	44626496.5136602	48226433.5439709	49795374.3865902
1987	SSA		0.009631761107584	38054296.7700288	53972737.5233759	58762767.1917334	126368942.26489	31625336.8199804	44534108.6253612	71777093.6513215	102240017.307129	88568224.7096453
1988	SSA		0.010747933531056	46909404.3461997	59622666.3999997	58414223.3897936	199723507.573421	37265921.0635857	56325295.0975667	79290803.2148784	101633593.783431	139980252.912792
1989	SSA	0.008095874022639	0.011496327995579	82740137.656826	98318114.4682598	87233380.724458	222167176.171005	74325191.6727105	88144735.7169538	130750983.434057	151775397.607256	155710351.210939
1990	SSA	0.014341555458223	0.012320947670509	34239509.5375355	37962942.7422723	50351274.6688934	114387179.472971	30825083.0960787	37908590.5908232	50486038.3505965	87605050.6060554	80170564.3323991
1991	SSA	0.004318576124916	0.012225723424589	48269996.7773944	53936051.6403124	80888814.9909841	161112968.151623	41130504.0456554	52474844.800017	71728305.9450617	140736630.35043	112919276.771184
1992	SSA	0.004563106437246	0.011969440446993	22128247.1096196	25255130.2275216	27084290.108554	75244503.7790335	18764207.271203	24526062.5669507	33586212.7936725	47123347.3470495	52736629.7400653
1993	SSA	0.013359247962635	0.012907446649392	23996566.7068712	25397163.7457768	33935480.6116164	93502873.5814879	17953566.5761917	29354070.4154208	33775099.8801765	59043579.6486024	65533376.8720137
1994	SSA	0.011392289852401	0.013654612074037	57378069.9885261	57404113.8945427	69072368.8925283	184291928.40791	44938657.4044937	67444846.0328953	76340401.6184133	120177461.48636	129164719.074654
1995	SSA	0.001414427902701	0.014558050222147	47039746.3596454	44140597.3378162	45903384.2455746	114391053.778791	37622994.1169101	57379240.258959	58701558.1258873	79866266.0730442	80173279.7178595
1996	SSA	0.047635246514081	0.015911698346751	99427687.1407548	85362524.0670418	78321061.7996	185597566.555251	87117745.6943572	115942015.436287	113521643.80433	136269054.31081	130079801.93244
1997	SSA	0.039524233813875	0.016805813149838	100026832.913667	81308029.3941528	73675834.853566	171833059.354198	86965088.1275124	113578574.841212	108129665.238879	128186928.399203	120432669.140548
1998	SSA	0.040794564721999	0.016815204748699	114457907.740776	92986540.6249122	92633110.795145	239890675.96319	105094961.838252	124780654.611939	123660646.856315	161170266.539815	168132223.896596
1999	SSA	0.010629808183369	0.016334876258029	135216323.577688	113081021.424797	99341359.9054327	288547004.007618	110492305.105999	168544783.092608	150383831.494177	172841798.326236	202233993.829527
2000	SSA		0.016697827211273	112145245.151675	91748157.1763185	60296065.9621888	194443080.965529	97628178.4209061	124990747.241301	122013749.388358	104907769.360344	136279359.307224
2001	SSA	0.003734275441014	0.016413857245522	135748802.486345	112980060.537552	94434531.2963719	231531849.488684	114489401.500721	154395332.599527	150249565.948432	164304517.56346	162273771.588345
2002	SSA	0.009702307050649	0.016273436556234	56302648.1442599	47263512.5744059	35892470.018884	98433592.2994169	52316766.0345648	63359522.9638369	62854650.7739071	62448501.5137704	68989170.6419274
2003	SSA	0.010660892613938	0.016821929428475	118260223.823865	96037166.4588377	85066197.59314	194071184.195913	98688213.4262824	128865731.954873	127717603.501917	148004764.407993	136018707.947247
2004	SSA	0.000851065556114	0.01733314236802	100484044.690596	79194724.3958546	48718599.0133642	122879747.535678	79403363.6937817	126940759.954005	105319229.864706	84764394.9450723	86122752.1331255
2005	SSA	0.008056795563982	0.018532918568967	56704155.6675528	41797231.6865176	24253950.3171161	65820068.450409	49101047.6432671	71053450.6908359	55585170.417376	42198902.7864744	46131323.9506297
2006	SSA	0.014743428581402	0.020137451246826	226813165.870386	153865129.422518	114912752.256277	199953150.064647	173681084.136466	268234123.022212	204621672.181248	199934113.741742	140141202.489493
2007	SSA	0.051804537280784	0.0218873074054	421462362.094388	263052786.849269	128340146.624027	317898469.600711	358965621.782716	493336695.601759	349827809.062743	223296135.276043	222805561.127743
2008	SSA	0.007984161834745	0.021369210385408	504960593.974955	322808871.180396	183357149.781133	378069532.129127	450695161.287195	575390520.225012	429296041.694337	319018981.965948	264977665.218508
2009	SSA	0.029631415331188	0.024176282312189	330882084.450673	186964943.470011	80010508.9796343	223718532.483559	305359244.713096	369130387.282119	248640348.308232	139208485.470725	156797650.606126
2010	SSA	0.075567843670296	0.033067737930453	502612340.436254	207637173.482364	106198318.878653	207637173.482364	436921562.363198	563377895.738515	276131868.243379	184772067.059308	145526705.450403
1971	CAS				7951779.72530266	10397692.7248515	106622295.48501			38017076.3330693	214918807.132154	341026508.483877
1972	CAS				6512723.52680341	8128567.62654356	59170409.174603			31137017.8762387	168016319.025694	189253832.461467
1973	CAS				7278488.24548787	8274637.79297401	44060604.4033904			34798102.1578824	171035568.272385	140925816.809956
1974	CAS				3064992.65585628	3411909.66642171	20362576.1201345			14653582.4410742	70523680.1042794	65128763.2328541
1975	CAS				1757323.98866427	1987604.00198143	16257189.4598405			8401681.45080759	41083487.6987621	51997872.8091604
1976	CAS				9201364.79900715	9638869.94668149	42017944.7570439			43991282.45708	199234049.886038	134392463.87429
1977	CAS				3170013.75589335	3217873.37923856	28302475.913918			15155683.2681366	66512978.0682324	90524167.5623969
1978	CAS				6036670.97527907	6049456.69320216	37359243.4925211			28861033.5287014	125041396.269883	119491822.136249
1979	CAS				84050389.57349	84024809.5254592	600590854.228875			401840869.166928	1736780679.19401	1920962225.70838
1980	CAS	0.001756895668759	0.013819198479612	3723721.61414022	3723721.61414022	3723721.61414022	24218197.2222721	2760006.16630768	4699478.93376305	17802933.9013764	76968788.0360656	77460790.0056558
1981	CAS	0.000953645121256	0.01490325775824	12258804.395345	11367101.9994499	11240902.3050122	86184997.3985424	9308488.64515155	16621754.8538497	54345567.826003	232347827.389448	275658750.478214
1982	CAS	0.040053138116755	0.019460384112182	4591334.47884099	3260396.20202933	3148244.97410763	30586663.3680532	3745707.28029722	6549615.79928045	15587797.3951146	65073768.9889443	97830036.0832629
1983	CAS	0.002729669302739	0.023738164253527	10432401.427401	6073233.9874521	5668864.14877376	41437613.6681443	7787294.82342523	13350739.3871692	29035839.5309761	117174603.336443	132536301.576228
1984	CAS	5.10E-05	0.033325749430187	49102307.2778712	20361268.4390269	18623928.7161883	164013606.397882	40984913.1023824	55310360.9075738	97346244.8942693	384953917.154216	524589976.977019
1985	CAS	0.000190417312282	0.041392142233786	15761470.4548493	5262131.33197814	4849086.80212676	32861505.8275603	10580586.8279236	35507676.6413908	25157996.7545987	100229923.96212	105106015.068593
1986	CAS		0.047821388865015	52274765.6841122	15106114.2223001	7146834.41419431	60596716.4555289	33772259.1660508	86705802.4910619	72221605.3920416	147724035.294725	193815810.70276
1987	CAS	0.000596764191129	0.053354140613472	370346184.010817	95922966.1309561	41580581.4032482	250724712.89336	308381042.446167	417419872.460358	458603086.538112	859464613.114463	801931463.205701
1988	CAS	0.004837235482543	0.060418805213045	392558779.181089	89787404.1912741	49345504.100243	161922998.905064	327476116.616846	514380622.086938	429269260.065914	1019964443.95894	517903265.059565
1989	CAS	0.110485342115111	0.066270976672787	67228691.4631172	14018906.5786757	2292563.80628771	20923184.5132838	45245530.9888166	127854231.841361	67023717.9498073	47386962.8157091	66921843.3956173
1990	CAS		0.070175199955541	253739596.852357	49967479.2983973	7157799.36919871	66390482.479332	184919025.989524	308874309.138789	238892114.756854	147950679.33126	212346904.871032
1991	CAS		0.079439453792739	263193726.855622	45784886.1787996	6134073.56221876	43831860.9197176	172698562.601566	331233090.027836	218895338.262663	126790414.733262	140194191.297482
1992	CAS	0.169291142839662	0.0884400795806	203333626.012076	31771881.580898	5251990.49151349	31035089.6772336	130359552.516235	283496800.847915	151899837.399012	108557885.039983	99264307.0097747
1993	CAS	0.104751732189091	0.095082380875969	806744456.608574	117251605.03441	17498960.1647773	118757602.13736	638088554.731735	951410516.485372	560574283.085838	361700979.6489	379840728.701202
1994	CAS	0.457708374400349	0.100260286689037	621455611.854102	85657230.0966645	21585432.5367353	119776780.990571	488193818.733141	959844630.100823	409523096.408487	446167773.465627	383100525.390535
1995	CAS	0.037485995846459	0.099242680114045	370018539.247979	51523796.3054586	5610906.94645714	48998171.8837941	206231935.571663	590913321.57149	246332791.498393	115976636.333933	156718399.314263
1996	CAS		0.096899601477813	134334829.165081	19157970.0911572	5269317.59000904	24672410.4300449	112746836.240524	224617000.023192	91593333.3797749	108916033.663747	78913570.0611723
1997	CAS	0.031275893191588	0.094061666702233	316959405.889696	46566524.8505056	7056376.71422901	61354970.6493777	197295388.286153	461314880.743432	222632315.15006	145854287.699089	196241051.869209
1998	CAS	0.290485961649129	0.090141665212088	978418928.670215	149996844.851826	51913653.719749	213915611.691685	738345874.939749	1307029855.48043	717127699.388624	1073047725.73759	684199245.88534
1999	CAS	0.000520975809258	0.082032836706496	738709193.044124	124442471.664304	17831746.7291835	168909578.100784	353321318.913213	2673295616.54896	594953470.514751	368579629.878758	540249517.300004
2000	CAS	0.004867909812329	0.073806509602639	260434502.243241	48762583.3658113	5681364.42291378	56890294.662033	171076798.639501	440954996.050013	233131565.266686	117432982.197801	181960991.05688
2001	CAS	0.167310852634742	0.070570952051444	468236850.419443	91690104.5446813	11722391.5865674	116995994.994866	320689465.176876	648250997.84263	438365978.922986	242300141.309191	374206309.27333
2002	CAS		0.065419533797762	424808813.935007	89736459.0491344	16270517.6318556	119571374.240398	346769334.380252	503387868.706444	429025693.792145	336309249.888035	382443541.346891
2003	CAS	0.016542864470655	0.059253382847481	591947377.133457	138055211.381751	39513038.2041049	163063270.234891	336765532.871685	898757303.992663	660035324.240358	816728793.754075	521550370.466237
2004	CAS	0.062614190244549	0.052997334942112	259202562.464917	67587769.4800907	10985094.6705186	82500249.7550104	204653376.081346	343768432.886292	323133874.462135	227060320.524655	263873254.604187
2005	CAS	0.008236466290713	0.045743762929055	327747038.336037	99012435.4416363	17317335.9273903	116882000.805383	192675426.324072	425977930.352739	473373690.688408	357946832.889763	373841704.100931
2006	CAS	0.002600766895019	0.042399930017287	94603277.016739	30833575.9371061	4156370.44773464	34366482.1045561	73958072.4002886	168532741.157969	147413843.254798	85911576.9493203	109919612.47578
2007	CAS	0.00926113606593	0.038633665844079	484371280.640047	173258807.279723	12230985.4218347	174851585.022582	249195561.217477	563111880.453654	828342022.700969	252812702.440102	559254753.16282
2008	CAS	0.011093673356603	0.033304842739919	42827877.5913065	17770597.0725211	2028279.36203705	16304283.0693713	33742838.7803736	67888497.1396155	84960369.7195645	41924241.5173407	52148499.5533805
2009	CAS	0.013254493308928	0.02613636409343	38506162.293357	20359538.0565506	3844353.31624939	21924810.5814896	28697010.8060605	66013338.1817312	97337972.0188932	79462227.8987055	70125498.3093746
2010	CAS	0.006773324033302	0.025329998731729	139233770.046895	75961279.103125	8920521.31270308	75961279.103125	114797590.114181	190127810.800512	363167221.14824	184385887.355648	242958657.705412
1971	SEA				1158338412.87569	1664426065.7868	7728913265.48034			1896404922.50718	6810176649.16313	7289988477.39234
1972	SEA				555099321.50773	950962679.578348	3909695539.68899			908795801.02523	3890965160.79171	3687664029.26811
1973	SEA				940831831.230096	1222346405.55457	5522038537.03331			1540308165.69982	5001360600.75526	5208442108.73512
1974	SEA				368300684.094011	541687182.46779	2605633346.91442			602973381.971059	2216370842.19134	2457659495.30744
1975	SEA				560891971.742332	714991245.106199	2774611097.9599			918279394.331946	2925462885.89667	2617041004.16186
1976	SEA				1093578482.23452	1248083089.11869	4419046525.87254			1790381458.30707	5106664984.67358	4168088985.88014
1977	SEA				409499278.694296	460650267.488236	1767688940.77921			670422770.450197	1884799667.32326	1667301930.71891
1978	SEA				1382599245.49438	1514715992.54547	6012187869.30711			2263559583.16272	6197621927.81497	5670755872.87535
1979	SEA				241328242.006788	248284841.20304	1210975094.22152			395097029.498919	1015883890.94521	1142203849.37071
1980	SEA	0.203818621502034	0.115686380058602	474186968.344699	474186968.344699	474186968.344699	2746356424.15849	359850465.345746	1487572234.0041	776327963.367084	1940186521.67165	2590390912.56816
1981	SEA	0.046382861856305	0.118019790257177	340993505.910165	334251605.059428	322769371.104384	1366828792.71886	278041970.275377	554637802.230333	547229015.410931	1320645283.88713	1289206620.28794
1982	SEA	0.001290837239952	0.132498494974501	715850542.38213	625019611.936823	599853524.708306	2878142876.78498	467312908.700004	1293835946.9478	1023267687.20198	2454364631.06314	2714693215.89643
1983	SEA	0.011653434173059	0.141338851632425	1316791520.68718	1077798797.43422	946655157.323397	4022907577.78097	1098730192.41245	1531133808.26511	1764547322.44637	3873340474.37312	3794446758.59162
1984	SEA	0.02202205453667	0.151923611615232	556910118.039871	424074407.454266	339519811.933464	1639194659.26833	418530373.171506	631980347.142236	694284834.95513	1389181497.86637	1546104836.1922
1985	SEA	0.233321524761354	0.15944613020389	302066927.65117	219165114.579463	176432752.616476	1032104072.61677	190135835.962764	564674833.68798	358812068.65834	721893412.21853	973490908.540857
1986	SEA	0.380473769059015	0.165764660538777	570280287.591122	397995941.208243	317365285.712456	1599988689.3452	375804189.026468	675488274.968469	651589771.741594	1298533892.51764	1509125372.30546
1987	SEA		0.167513526583513	1317331348.79831	909761129.076436	756540503.408918	3787863783.42061	1055903858.38291	1612186031.98053	1489439929.04723	3095466104.72362	3572751095.34457
1988	SEA	0.263348862914536	0.172158805988429	2903182250.25366	1950865326.08042	1362406503.16181	4996143904.62617	2345425890.16603	3637036371.29119	3193911698.34624	5574431418.26463	4712413019.14846
1989	SEA	0.02125487788098	0.173457272375579	395069982.906916	263489766.47894	175814186.884146	781524514.045029	269618530.595143	527940817.545273	431379366.018274	719362484.595563	737141756.737496
1990	SEA	0.047921808274956	0.175882881851852	1083203591.80448	712473556.738101	456342837.820929	2158640056.57778	788686131.829765	1428170226.2369	1166445267.75211	1867175359.73689	2036050942.57861
1991	SEA	0.271783579085276	0.181607128432739	971307684.358385	618737110.686389	409701410.560252	1372899751.67264	698697225.80368	1243011244.82635	1012982121.11478	1676336988.87531	1294932809.6369
1992	SEA	0.528633122461507	0.186027438116335	1360698288.74061	846188395.487629	501794188.466887	1700135274.32982	971845019.449349	1836803626.855	1385360116.46832	2053144405.28636	1603584635.2718
1993	SEA		0.183194103252578	552182013.838547	348700843.423854	201580329.452444	807648600.224616	368705778.580281	858808341.234327	570884975.065028	824787403.169332	761782256.726307
1994	SEA	0.131911690247182	0.183166610356341	1592887049.71541	1006053102.50217	499824482.846389	2678760436.65492	1321963502.16855	1890190313.34143	1647086926.13605	2045085144.80121	2526633699.47847
1995	SEA	0.038992586535086	0.183039994671703	10005578784.0525	6323804761.87335	2347965028.62432	8964086668.76574	7012837541.34919	11296712893.0342	10353187243.1118	9606949169.85104	8455016414.46966
1996	SEA	0.133540048359631	0.184614246728773	3093495206.16565	1938502951.26854	845905804.870344	3079283577.19276	2832040909.45287	4076760769.82695	3173672303.54888	3461113760.55406	2904411141.03557
1997	SEA	0.102696214015976	0.186338740236907	1638699492.62825	1017368755.7671	443122947.985789	1715841634.78288	1094677843.77463	2124787084.4532	1665612652.56839	1813084771.4492	1618399031.91355
1998	SEA	0.45941257224039	0.190785453655714	3555034103.98423	2155662387.22254	972895938.167918	4265525233.1526	2748546992.03448	4367548672.25015	3529200721.43988	3980707426.04285	4023286163.47543
1999	SEA	0.127953468929224	0.189639081414217	1169719557.41248	713569272.070176	245618075.660637	1257462226.96152	832142298.373384	1915095882.33177	1168239147.61167	1004972535.49423	1186050979.02284
2000	SEA	0.164364161178976	0.190928076972574	4290549936.33455	2599712930.99291	811706412.639611	4100468503.45121	3303939708.00999	5482517873.34463	4256190025.85008	3321183302.13792	3867603001.26253
2001	SEA	0.083472818673919	0.193210905174204	1284769427.95308	769264675.799973	251429332.777397	1142866688.15429	1025147648.33186	1583248460.43372	1259422377.50387	1028749913.37382	1077963317.95457
2002	SEA	0.101071482409047	0.19634801337588	2598784458.9307	1531179060.26738	452882635.957203	2140234416.27168	2345735611.08857	3079124101.15563	2506811027.63584	1853017575.00969	2018690558.11813
2003	SEA	0.098642265222025	0.200256468722342	789451457.501062	456059082.300676	151000571.387894	648957918.143396	559207958.441899	1319118255.32525	746649406.611646	617834932.061106	612103614.450882
2004	SEA	0.54958387551	0.210707142474232	2304020480.44928	1264996458.27932	418772003.820073	1907647192.67705	1550185824.21763	3451761264.16132	2071023013.45548	1713450287.97693	1799311957.0454
2005	SEA	0.339089981535898	0.214015142038626	3948892968.4726	2134583228.12978	597493953.775893	2552570677.63087	2177303012.05919	4922210442.35666	3494690408.54558	2444710195.10094	2407610253.66509
2006	SEA	0.213077194630786	0.215141687150945	8473697414.92534	4556492015.2219	1276833793.02401	5487421565.0555	6881410264.80777	11938972621.9205	7459783592.58539	5224301554.06394	5175791033.71691
2007	SEA	0.157740783081644	0.209782144985971	4615511072.90416	2545267940.60755	672852203.474506	2954877418.06711	3536793561.17573	6211597871.19253	4167053943.83384	2753046505.71783	2787070004.52764
2008	SEA	0.07027569974183	0.20240059276096	3947328810.18228	2256180057.19151	545547824.993216	2517088310.86192	3247477074.14816	4934048719.07673	3693765931.4072	2232167072.56639	2374142929.60396
2009	SEA	0.052073161246065	0.187645227656481	3812382257.18522	2350396587.4411	628226319.863436	2501407207.04374	3175169792.67099	4199964336.20119	3848015060.81602	2570454946.52309	2359352355.27343
2010	SEA	0.19820006378876	0.191794768450938	10087987207.5773	6084851696.15374	1366007613.90918	6084851696.15374	7570252827.53958	12895818670.0235	9961978797.42635	5589165746.70785	5739293122.8405
1971	EAS				372527928.568898	692667279.952226	7827379694.76969			273176551.925616	2227935040.3477	2212659533.17814
1972	EAS				151962448.468217	286871364.200512	2453782275.75849			111434806.657842	922709622.459353	693640139.678996
1973	EAS				481237160.280905	787676233.831738	9184155585.67911			352893563.199513	2533527326.31441	2596195687.86513
1974	EAS				787200513.258459	1233406407.74244	13776450351.2871			577257986.299539	3967199598.32415	3894354866.099
1975	EAS				554954254.86881	821168079.424027	9363025651.764			406950669.185794	2641252432.61092	2646759040.14347
1976	EAS				405394723.577128	573204935.519396	5626879729.33393			297277933.445347	1843689456.83703	1590617749.57423
1977	EAS				348504718.29642	461511680.976974	4884179522.08318			255560214.343544	1484432822.71004	1380669751.91099
1978	EAS				187628786.688642	214400361.854952	2040840691.17164			137589106.90668	689609705.359286	576908976.836296
1979	EAS				356749449.484981	374966353.925788	4113473585.80606			261606116.046262	1206063434.8432	1162805038.08856
1980	EAS	0.13826481605577	0.427348877937701	301001719.005591	301001719.005591	301001719.005591	3182006545.0456	269417335.057519	382753292.828976	220726032.642739	968159311.673709	899496049.902245
1981	EAS	0.454170906497588	0.453780964143305	1178786218.41303	1110123622.56815	1051945485.01661	11177189781.3244	1087769017.5276	1367685625.89153	814059081.662261	3383538207.21213	3159590627.79518
1982	EAS	0.021050153378735	0.467018753926199	2949587562.70582	2699041365.47913	2329181361.64989	27127664254.6366	2554366412.3467	3795340464.67397	1979220233.38937	7491713440.40166	7668503032.50093
1983	EAS	0.080664689791877	0.50833273551343	1768199764.6705	1486503096.51695	1200294491.57169	14121523455.2948	1422005354.77902	2324043441.46114	1090059990.65154	3860696518.95976	3991900829.49925
1984	EAS	0.049867501329803	0.544826296547538	2794600628.39419	2192018723.02441	1479194614.15363	15983621146.8222	2552367250.47729	3267695649.97354	1607418050.00387	4757766979.54285	4518282373.45581
1985	EAS	0.194302246398024	0.576911180069551	3670071801.06897	2718617909.17025	1657875243.30328	18588407209.7311	3375799526.40701	4268724112.76866	1993575808.62022	5332485673.83622	5254608569.28814
1986	EAS	0.72860806171738	0.605590795887355	2724141346.327	1922352115.65713	1158940134.13992	11904038972.5543	2063320979.21828	3364992711.06487	1409670207.97476	3727681975.52752	3365057828.17036
1987	EAS	0.565039008088821	0.621454184313801	697382576.290837	479561758.523305	257652023.6049	2417635435.37979	465395543.1976	870164084.184908	351664982.896851	828726847.968681	683422077.686723
1988	EAS	1.24834226838513	0.629459057063933	1257533822.65969	853757940.332155	449142972.969361	4612464218.59101	946524430.89167	1563164714.76326	626064873.082178	1444649395.98907	1303860720.02206
1989	EAS	1.02699521059948	0.622260014800592	1953256097.88053	1341435705.17175	733148878.295488	5585052117.82135	1274925251.83119	2185379795.77652	983681363.103359	2358142391.04637	1578793835.70108
1990	EAS	0.584866686956208	0.604116845897911	1980324579.55655	1400870531.5411	692834984.262645	7216874961.90804	1712771553.87554	2405443559.40344	1027265211.95531	2228474454.17655	2040080819.75258
1991	EAS	0.339120950126934	0.605316691170969	17383704085.4049	12272759934.8496	5663462251.56953	67751487858.7892	11486906858.8686	19255817738.3288	8999674882.0753	18216287047.4097	19152127703.4669
1992	EAS	0.380614653060021	0.601324387103515	1321390866.63185	939085319.47672	393972777.511678	4132337760.10341	1116376210.18566	1511005234.19262	688635857.515767	1267196793.27413	1168137601.05627
1993	EAS	1.61381507498499	0.592200724270441	1165011659.8518	840705533.137179	349370108.555773	2231084677.66227	911544313.068907	1502961657.741	616493479.051265	1123734193.06766	630687531.953481
1994	EAS	0.438694999439233	0.563344936146436	5228765307.39994	3966498753.68029	1290185881.26276	15358874658.9799	4660904486.07586	6841921601.13435	2908652934.85568	4149828375.9346	4341677771.90984
1995	EAS	0.356038634775824	0.527692876895908	6983313948.1541	5655394474.12141	1619800690.71827	19143461825.1121	5680270828.49937	8923273922.96692	4147128426.46357	5210020484.1198	5411512531.28426
1996	EAS	0.794431386237771	0.487439714376432	3448278267.01352	3023179697.43263	810782457.728799	9292215266.03734	2557159286.04293	4034466760.07342	2216912457.46003	2607847519.22713	2626742217.00011
1997	EAS	0.336405971309445	0.440283194684173	1756834321.17228	1705223331.1198	430314490.469147	4521463968.46809	1332353136.52142	2105364753.69404	1250448608.3713	1384088377.5421	1278136585.15089
1998	EAS	0.340030933577263	0.39426109156563	20201325446.3374	21896692184.523	5343255444.03956	62277050928.1892	12635814598.0798	23629187059.3459	16056951468.1052	17186355379.9241	17604602792.7527
1999	EAS	0.225941261145058	0.34977499153313	5668318957.68006	6925451518.81772	1542072627.09367	18785780858.4517	4481748323.75623	6472713864.32216	5078467468.7518	4960011451.52976	5310402551.75352
2000	EAS	0.073425591504041	0.312059314879342	4177693260.16627	5721131983.48285	1175929420.62239	13840705909.7736	2475412500.05914	5977986267.07202	4195334063.57787	3782327297.69058	3912518757.41242
2001	EAS	0.049046429595983	0.29235627490594	2436431978.06478	3561430218.42956	713050418.929288	7210831386.01644	1968375926.97111	2666391636.13049	2611614196.90536	2293496545.66726	2038372409.48855
2002	EAS	0.398530703824084	0.272685845694725	3241485739.48299	5080004391.46341	820022654.295454	9637243910.87482	2457599526.50657	4125727743.40973	3725192064.81535	2637568221.07979	2724275612.59216
2003	EAS	0.162059989678555	0.250358067455275	12858744628.1754	21949243115.6422	3412556406.93364	40936429809.6082	10890759798.6818	19472074283.6604	16095487322.9035	10976343500.2948	11571992825.777
2004	EAS	0.453699364872479	0.226142246028604	3575710133.71023	6757143967.15707	1113131138.20789	9984622089.06523	2035742757.70795	4892643272.2935	4955046717.98466	3580339275.5704	2822473179.02741
2005	EAS	0.041283229878345	0.208842401867644	11526862592.8041	23587124794.2205	3008477123.63108	34883114515.8774	6015380003.76737	13083295668.7814	17296553968.1212	9676639558.15038	9860829407.83824
2006	EAS	0.054186055189213	0.191062869596051	3970439609.83244	8880652299.25954	941662721.217132	11202355914.6792	3123394177.72949	4718807796.63801	6512225763.2647	3028818356.96571	3166704641.30318
2007	EAS	0.23347496925905	0.17236953954088	3552275845.01283	8807014861.99309	948704038.652043	10300653283.6172	2577210374.97113	6188630635.84215	6458227070.38183	3051466456.99511	2911809516.68767
2008	EAS	0.077180388278235	0.158823729856136	3000102938.36323	8072412262.12515	800202331.771203	9290590296.34199	1604156374.05264	3167494527.77039	5919539391.20987	2573816991.10135	2626282867.27801
2009	EAS	0.222566096946428	0.145669367742197	706478742.634827	2072590158.32451	251876255.237209	2223976291.16583	575539472.524653	1006829397.37657	1519840499.42537	810149333.043768	628678118.872707
2010	EAS	0.143348600323652	0.134474953880523	7608550001.63727	24179263216.7135	1923928300.55478	24179263216.7135	2797724242.38221	8394932902.77694	17730771969.2808	6188234091.58033	6835043060.12317
1971	GLB				3641824752.07141	5581012027.21516	27205512172.4949			3796668909.40279	14345666811.8945	14222314876.1872
1972	GLB				2579286740.69001	4504108870.40114	17493323514.3083			2688953599.76965	11577549882.3849	9145042139.77041
1973	GLB				3819548876.59058	5390624496.8483	25087151893.3243			3981949559.61227	13856286738.4484	13114892721.4214
1974	GLB				4869596289.93319	6950408972.57467	32431121429.0625			5076643192.34931	17865622012.7716	16954123775.6338
1975	GLB				3634081221.13397	4742439194.26351	21630989542.8863			3788596136.779	12190164118.0518	11308103387.7198
1976	GLB				5233502962.16307	6242704713.81481	23237989655.4136			5456022553.64162	16046509377.2818	12148200110.0869
1977	GLB				3745131658.01446	4344621066.53968	15154058051.262			3904368248.22943	11167595758.7241	7922136657.10609
1978	GLB				5542800762.71448	6023978622.81737	22050825404.7429			5778471167.46696	15484286681.9684	11527582358.9585
1979	GLB				6124587086.56681	6276345553.37905	26346162059.7459			6384994050.37875	16132981198.7557	13773069597.6969
1980	GLB	0.102093058791453	0.284219387453805	4577036894.9577	4577036894.9577	4577036894.9577	20013479162.9829	3681808577.33504	7447407795.34636	4771644672.46573	11765007127.8515	10462512178.3859
1981	GLB	0.143468428225432	0.295046092913266	5933452122.03823	5715724316.02386	5477435368.46358	23798057814.125	4946170935.20592	7406723861.38849	5958747134.39254	14079429034.8222	12440988779.3395
1982	GLB	0.228862659611225	0.31045547213874	7001049339.83049	6409402099.41362	5987562270.3038	37043189560.0043	5625305510.46897	9611317666.66061	6681918910.2561	15390680565.8883	19365189767.4367
1983	GLB	0.386197130855583	0.318718080603555	7680358795.18884	6849021141.38067	6113731955.77259	30931880382.8335	6160361818.64897	9708181306.622	7140229801.70368	15714992404.0765	16170360613.9782
1984	GLB	0.201062813181138	0.327320888835056	7192992380.99658	6245821633.20762	5160418296.96128	26064935770.7368	5854733619.39515	8874478479.06063	6511383282.5116	13264555090.943	13626052007.7178
1985	GLB	0.157062543032369	0.332689586149134	8812676690.9178	7528740529.3122	5751587114.03958	31075533410.3343	7309960856.74006	11313434734.0251	7848849695.0168	14784120151.5506	16245458578.5775
1986	GLB	0.411921458180891	0.339005201954505	6929587408.70968	5809713471.22686	4350558700.9162	21312608490.4341	4992568304.0766	9129294176.77598	6056732547.66024	11182858102.5429	11141662280.1282
1987	GLB	0.694038173118424	0.345988572360993	7231860531.87509	5940759709.18576	4556090122.30133	18255065995.3318	5736114617.79431	9398156987.92697	6193350647.43831	11711164667.0492	9543260756.31376
1988	GLB	0.177567736713994	0.345685908142805	15811967990.3747	13000436959.6893	8617237358.0042	29584898744.9572	13007360923.3861	19458319422.2517	13553193295.5942	22150107431.0752	15466194602.8826
1989	GLB	0.291715969287843	0.345042129270605	5703522015.63192	4698126391.22934	3273265659.21831	12716982316.5404	4484440968.72816	6989929897.99795	4897882686.9359	8413738996.61582	6648098577.74332
1990	GLB	0.36721953110456	0.344624636266249	6599385929.00269	5442656237.91129	3528669800.52254	15779079976.4098	5112003650.816	8511901156.6565	5674068668.81544	9070240486.96591	8248881419.99135
1991	GLB	0.348676178803926	0.349280737565586	17433177896.6012	14185858566.606	7539275892.73133	65309403703.3935	11811023754.2436	20287484723.0659	14789017000.9922	19379270181.2256	34142011293.7543
1992	GLB	0.343094376709927	0.354514257011818	7591172485.16793	6085956632.53873	3722184261.63109	13876604266.9018	5522168380.22287	9831671607.19218	6344721095.54173	9567658154.01435	7254317950.15612
1993	GLB		0.356492874529291	13176660332.0633	10505293642.1544	6369287261.97634	19559928618.5152	7597446947.96001	18646563479.8958	10951960753.3636	16371882455.0087	10225408071.8804
1994	GLB	0.61113126691533	0.358809222184992	12925083217.4442	10238196255.0491	5264897547.24793	26691062937.5643	9741417449.7439	16954593930.0466	10673506842.3597	13533112927.0594	13953374561.4229
1995	GLB	0.174621226007275	0.355644940475669	28090689307.948	22449127204.1767	9082663621.8746	41843300115.7059	20751714115.7541	33803756721.6562	23403625682.6602	23346458572.1282	21874559314.7124
1996	GLB	0.399269037024035	0.352266591143747	13788827812.4677	11125245178.2075	5014001069.20135	21349771892.3868	11183545963.4058	17513366504.5557	11598271567.9987	12888198122.9374	11161090313.7227
1997	GLB	0.681005226265036	0.345913493326105	11683890037.4275	9600053578.66929	4068861325.90241	16073900072.3949	8049255960.30908	15380537317.6985	10008231431.2361	10458771384.2153	8403005489.05286
1998	GLB	0.299320640184277	0.333664589621757	41107540567.4043	35015882305.7749	13150756903.3024	80766522431.7256	29055124498.9691	48414285879.2069	36504697709.5827	33803255742.6927	42222579975.5381
1999	GLB	0.170200478899767	0.32288003409508	16844958467.1243	14827995762.0452	5616790224.35597	29650464052.5037	12917659351.0579	23618771542.4801	15458456771.291	14437632586.7055	15500470393.8682
2000	GLB	0.344054810106362	0.311839024498017	19438306021.2421	17716651850.7121	6483846947.00998	29567988920.7998	13867725330.7333	26409843394.2435	18469933574.3855	16666351462.3418	15457354598.6165
2001	GLB	0.108875505315685	0.306595492782801	11682132299.1237	10829541087.1008	4368246738.18602	17171058730.9776	8100463342.31861	15389355942.0295	11289994644.885	11228324173.5694	8976570721.44258
2002	GLB	0.684608098127374	0.302608005286402	14814823178.7105	13914568998.6105	4421431126.8034	21493928039.1482	11910085300.2859	19074550638.3428	14506192664.7393	11365031551.1882	11236451295.6288
2003	GLB	0.159020704286127	0.292780196150255	25451335336.4411	24707145614.0848	5994660082.64758	43776005709.2391	21047288027.2428	37801108209.9369	25757651171.9101	15408925079.6934	22884926160.222
2004	GLB	0.292403677437006	0.282905275253985	15251325955.7466	15322169291.8558	4413656197.28687	21123726301.1788	10165843117.4566	19550152957.9783	15973641714.063	11345046547.0731	11042919718.2143
2005	GLB	0.145666490362762	0.269614578061281	30031075170.6477	31657834865.445	6862087184.89477	43415222537.58	17092165143.8962	35770154207.0659	33003871837.6764	17638595994.5319	22696318357.6256
2006	GLB	0.125937336251022	0.259047692561939	20784183999.438	22803785614.2456	6269315708.66078	27481313588.3209	16547202842.6909	27843825775.1116	23773363561.5081	16114911391.7788	14366496487.4102
2007	GLB	0.25149013647822	0.245581075678148	18826572113.016	21788636518.6746	5378956983.96444	24746892839.4505	14294535388.5393	26520480368.2414	22715052063.3037	13826296075.1889	12937014379.2317
2008	GLB	0.211274089425849	0.228908479700128	17228094272.7551	21390900012.1507	6406982807.05852	23471532160.1757	12546288298.5376	21592784145.0203	22300404481.0457	16468776661.1858	12270289891.6959
2009	GLB	0.110672926456089	0.222380810045672	10946930181.1793	13990999447.9981	4243005872.58705	15108402838.6269	8716518299.92065	13527563333.1252	14585872806.0631	10906399812.8343	7898269331.77442
2010	GLB	0.176937460434711	0.222770243163353	39911239175.3909	50920391295.8605	10970921254.7247	50920391295.8605	25076693398.2817	46311229614.737	53085439209.4668	28200114992.1094	26619820058.3988
