# Supplementary material for: Climate signals in river flood damages emerge under sound regional disaggregation
Source: Nat Commun. 2021 Apr 9;12:2128. doi: 10.1038/s41467-021-22153-9 (PMC8035337; doi:10.1038/s41467-021-22153-9)
Supplement: Supplementary file 4 — Supplementary Data 1 [file 41467_2021_22153_MOESM4_ESM.zip › supplementary_data/region_result_metrics_R.csv]

Region	R2_D_1980_D_Obs	R2_D_CliExp_D_Obs	R2_D_Full_D_Obs	total_observed_damages	annual_mean_damage_obs	std_dev_obs	mean_vulnerability	C_1980_80	p_val_C_1980_80	C_2010_80	p_val_C_2010_80	C_1980_71	p_val_C_1980_71	C_2010_71	p_val_C_2010_71	E_exposure	V_vulnerability	M_damage_modeled	p_val_M_damage_modeled	N_damage_observed	p_val_N_damage_observed	delta_2010_since80	delta_2010_since71	pval_ENSO_amo_run	gammaAbs_ENSO_amo_run	pval_ENSOlag_amo_run	gammaAbs_ENSOlag_amo_run	gammaAbs_AMO_amo_run	pval_AMO_amo_run	gammaAbs_PDO_amo_run	pval_PDO_amo_run	pval_PDOlag_amo_run	gammaAbs_PDOlag_amo_run	pval_NAO_amo_run	gammaAbs_NAO_amo_run	pval_NAOlag_amo_run	gammaAbs_NAOlag_amo_run	pval_residual_trend_amo_run	residual_trend_amo_run	R2_D_1980_bm_amo_run	oose_bm_amo_run	pval_ENSO_gmt_run	gammaAbs_ENSO_gmt_run	pval_ENSOlag_gmt_run	gammaAbs_ENSOlag_gmt_run	gammaAbs_GMT_gmt_run	pval_GMT_gmt_run	gammaAbs_PDO_gmt_run	pval_PDO_gmt_run
OCE	2.65834753687068	10.4264032282974	62.5714059886145	9604015327.21949	309806946.039338	557789522.079451	15.0268705332572	-0.412836432753174	0.475320239393938	-0.37699526466417	0.475320239393938	-1.21380152149088	0.105341058564677	-1.22232566943658	0.110445992364054	0.388786640155365	1.04141141393504	1.01736162133723	0.102751967977004	0.773562584370225	0.376796799181964	-11.6868532045893	-48.8930267774633			0.23463356017715	8.07390480849863	-68.4354686003579	2.68E-07					0.000991119714643	-34.4298085024709			0.105341058564677	0.000525078898458	86.9897189353316	0.018315135456795					-36.4213919748312	3.35E-09	5.2080499891411	0.478326555057747
CAS	2.41517163090735	5.22150118012036	15.0995475901129	8797105886.30786	283777609.235737	511951094.789424	0.059835762459164	0.282710218777681	0.733910494397011	0.661473924191699	0.563346369955916	0.505065020662408	0.435026427854838	0.806640310384799	0.204097893101901	3.75929383402262	-0.95974288362342	3.08226116917688	0.024862848209155	0.137119599863996	0.110117954012905	20.5056916499427	32.265612415392					2.72834995735646	1.14E-01			0.005378241588048	5.89693039426419			0.306782203979782	1.50473714525089	0.7179633437776	-0.000400782093781	32.570216096096	0.030298630322301					1.33522071337062	0.352774008713235
EAS	53.8765984156471	45.2367413800297	68.2904988796032	141086604446.503	4551180788.59687	4936996112.28305	0.381486026877594	0.675825880706052	0.78566610008593	1.02386722938551	0.733910494397011	1.50395671499667	0.095693908351639	1.69600042317093	0.095693908351639	6.24728814953521	-3.58002715446724	3.34308687577402	0.020804552083621	4.76351933063344	0.00801491036728	31.7398841109508	67.8400169268372			0.206044574122406	-2.01403223460444	2.41191281172339	0.075897903812789									0.753082135935896	-0.000425285013637	32.7655627752183	0.039091485132098			0.150136545785373	-2.24796364492611	2.12067842520144	0.060177172125052
EUR	27.5454189306519	29.1152544476668	32.1005008331155	120827760394.578	3897669690.14767	5636981547.16444	0.453473999396335	-0.65627893346638	0.658556619985632	-0.095467204330837	1	0.961547602179896	0.448859820864049	1.13041011732467	0.40811042046106	5.36819131856567	-0.601483747991095	4.11042863710819	0.035069438571896	3.46622142161137	0.041393169010263	-2.95948333425594	45.2164046929868															0.448859820864049	0.002040833722587	0	0.046866173036138
GLB	20.9557457811163	23.9726614606284	30.0517242707774	470481907926.863	15176835739.5762	11669150941.0941	0.29331563891979	0.692208809157661	0.358720170204966	0.322043061151942	0.683336808799522	0.223947632015806	0.568066960851392	0.37236041265798	0.536901795304878	4.76019708815092	-0.639047901894664	4.81335799541391	2.50E-05	4.39110898797285	0.002483355213678	9.98333489571019	14.8944165063192			0.332045276998918	-0.81399566119089			-0.45960726156943	0.644039030309462			0.310526529774082	-0.502222316927444			0.7179633437776	-0.000572363154109	59.5276058258507	0.011765196127331			0.332045276998918	-0.81399566119089			-0.45960726156943	0.644039030309462
LAM	25.7144043336243	28.6873296125409	32.7098420249115	25344573014.0837	817566871.422054	868792235.603556	0.095128227927377	-0.387884518230542	0.865038315074349	-0.416984736360026	0.78566610008593	0.390581010261306	0.477262035081051	0.344988456262261	0.448859820864049	3.23090801689733	-3.51001531512166	-0.66699181645487	0.610126770312758	-0.163646411987165	0.918773739187913	-12.9265268271608	13.7995382504904			0.319080865296026	-0.960353589886175							0.048315825759128	-1.03183373543203			0.916487445993529	0.000221156302123	41.5308561489943	0.033330044757538			0.319080865296026	-0.960353589886175
NAF	2.39095147336484	1.08481162596197	2.83040437534775	10560825988.5504	340671806.082271	582936788.008239	0.231213123868147	-0.857081610321554	0.376796799181964	-0.522740701625857	0.634145853696663	-1.00130714978941	0.110445992364054	-1.0849341031546	0.121240531890668	2.40671799772695	-1.3569764911094	0.192659896296	0.865038315074349	0.003100340059493	0.89184394125225	-16.2049617504016	-43.3973641261839			0.071227052680841	-0.123028446615748	-0.138530099982502	0.12990238630545							0.000382591670372	-0.307857758125647	0.80671062228309	-0.000446079745174	7.76242412611023	0.034519026885926					-0.146640681565758	0.031299102401385
NAM	84.1449587800146	84.5452053594674	84.8593516261066	70529113616.3432	2275132697.30139	5442384434.96084	1.67326164111912	0.263045269128712	0.733910494397011	0.393332591736256	0.610126770312758	0.160797089182413	0.824804616833755	0.208404312226812	0.700619648328836	1.0466427248956	0.43872400019375	1.74841199421806	0.056962468233153	0.483939805277289	0.208487662226541	12.1933103438239	8.33617248907246															0.824804616833755	0.00020239202422	0	0.030117742544672
SSA	6.34791062560042	12.3399049040925	15.997737811635	3663064535.59656	118163372.116018	191969768.152496	0.018065838304638	4.80458341163177	0.001979119822383	3.34701969878325	0.006539518436157	2.58393724413701	0.013956996067476	1.68217820263645	0.07465008977428	1.88261355873668	1.29668030344425	7.98387727381271	9.83E-07	2.20173353657328	0.019001296136927	103.757610662281	67.2871281054579					1.11308317650979	0.181513059033074	-1.41507573426385	0.172009629907979							0.824804616833755	0.000576705530526	40.0615471314206	0.025941309213677	0.444869260028436	1.20108863939489			0.659092220317012	0.26797543410346	-0.663245862782887	0.637116458036946
SEA	8.12813178129328	13.9146109616313	15.7669480337054	80068844717.6813	2582865958.63488	3107494771.46845	0.174275980037658	1.49035475521097	0.221049562123566	1.34649764355573	0.341198751706362	-0.69892460103172	0.521648148844523	-0.673225268785526	0.448859820864049	3.82631947346691	0.743407140150953	6.06008136882884	9.91E-06	3.44094645470302	0.011887389113116	41.7414269502276	-26.929010751421			0.177458021409379	-3.85689560052372					0.142630015833636	-5.76914964623269	0.336789077423455	-4.56713593265527			0.187983838138654	-0.002777591964349	25.7186776459139	0.037222618477241			0.127771989635253	-0.301542471343949	-0.17336482656965	0.35091679882913
[truncated: 10 more columns]
