# Supplementary material for: Climate signals in river flood damages emerge under sound regional disaggregation
Source: Nat Commun. 2021 Apr 9;12:2128. doi: 10.1038/s41467-021-22153-9 (PMC8035337; doi:10.1038/s41467-021-22153-9)
Supplement: Supplementary file 4 — Supplementary Data 1 [file 41467_2021_22153_MOESM4_ESM.zip › supplementary_data/country_damages_multimodel_R.csv]

Year	Country	Region	D_CliExp_raw	D_1980_raw	D_2010_raw	GHM	clim_forc
1971	ABW	LAM	0	0	0	lpjml	gswp3
1971	ABW	LAM	0	0	0	orchidee	wfdei
1971	ABW	LAM	0	0	0	vic	watch
1971	ABW	LAM	0	0	0	clm40	princeton
1971	ABW	LAM	0	0	0	clm40	gswp3
1971	ABW	LAM	0	0	0	dbh	gswp3
1971	ABW	LAM	0	0	0	mpi-hm	wfdei
1971	ABW	LAM	0	0	0	lpjml	princeton
1971	ABW	LAM	0	0	0	h08	wfdei
1971	ABW	LAM	0	0	0	mpi-hm	gswp3
1971	ABW	LAM	0	0	0	matsiro	gswp3
1971	ABW	LAM	0	0	0	jules-b1	gswp3
1971	ABW	LAM	0	0	0	dbh	wfdei
1971	ABW	LAM	0	0	0	pcr-globwb	watch
1971	ABW	LAM	0	0	0	matsiro	watch
1971	ABW	LAM	0	0	0	vic	wfdei
1971	ABW	LAM	0	0	0	jules-w1	gswp3
1971	ABW	LAM	0	0	0	orchidee	watch
1971	ABW	LAM	0	0	0	jules-w1	wfdei
1971	ABW	LAM	0	0	0	watergap2	princeton
1971	ABW	LAM	0	0	0	lpjml	watch
1971	ABW	LAM	0	0	0	h08	watch
1971	ABW	LAM	0	0	0	pcr-globwb	wfdei
1971	ABW	LAM	0	0	0	watergap2	gswp3
1971	ABW	LAM	0	0	0	pcr-globwb	gswp3
1971	ABW	LAM	0	0	0	orchidee	princeton
1971	ABW	LAM	0	0	0	h08	gswp3
1971	ABW	LAM	0	0	0	jules-b1	watch
1971	ABW	LAM	0	0	0	watergap2	wfdei
1971	ABW	LAM	0	0	0	pcr-globwb	princeton
1971	ABW	LAM	0	0	0	lpjml	wfdei
1971	ABW	LAM	0	0	0	vic	gswp3
1971	ABW	LAM	0	0	0	h08	princeton
1971	ABW	LAM	0	0	0	dbh	watch
1971	ABW	LAM	0	0	0	watergap2	watch
1971	ABW	LAM	0	0	0	jules-b1	princeton
1971	ABW	LAM	0	0	0	clm40	wfdei
1971	ABW	LAM	0	0	0	matsiro	princeton
1971	ABW	LAM	0	0	0	mpi-hm	watch
1971	ABW	LAM	0	0	0	orchidee	gswp3
1971	ABW	LAM	0	0	0	mpi-hm	princeton
1971	ABW	LAM	0	0	0	matsiro	wfdei
1971	ABW	LAM	0	0	0	jules-w1	princeton
1971	ABW	LAM	0	0	0	clm40	watch
1971	ABW	LAM	0	0	0	dbh	princeton
1971	ABW	LAM	0	0	0	vic	princeton
1971	AFG	SEA	4461468.87903614	5462646.72655052	18581379.0081189	lpjml	gswp3
1971	AFG	SEA	4512475.88871007	5233407.58748723	16110172.446676	orchidee	wfdei
1971	AFG	SEA	29964.7453200062	32813.1407706284	87526.1104368911	vic	watch
1971	AFG	SEA	3035493.02977298	3611512.78987752	9336684.82426292	clm40	princeton
1971	AFG	SEA	808744.031358368	988165.090204397	3359844.63522124	clm40	gswp3
1971	AFG	SEA	558102.738225031	635050.082179972	2016313.21595788	dbh	gswp3
1971	AFG	SEA	99039.6274200462	108373.549434874	282828.488599739	mpi-hm	wfdei
1971	AFG	SEA	2471842.8951972	3009697.63286047	7586805.03747712	lpjml	princeton
1971	AFG	SEA	1503700.07536447	1888331.04667345	7050212.87890875	h08	wfdei
1971	AFG	SEA	0	0	0	mpi-hm	gswp3
1971	AFG	SEA	36452.2534626979	43634.0305142068	143955.378862433	matsiro	gswp3
1971	AFG	SEA	1136330.49399741	1314806.67634448	4133545.53406792	jules-b1	gswp3
1971	AFG	SEA	4082349.9002758	5010560.70343571	16962046.7781964	dbh	wfdei
1971	AFG	SEA	1387691.42728651	1767587.86333444	6615857.83060786	pcr-globwb	watch
1971	AFG	SEA	327496.329561103	415593.852046626	1461812.13342744	matsiro	watch
1971	AFG	SEA	75190.8290822512	83537.9800766407	243644.392322914	vic	wfdei
1971	AFG	SEA	163440.739926795	196064.867477643	631283.93973092	jules-w1	gswp3
1971	AFG	SEA	3519278.1024021	3981749.73658496	11225459.8875612	orchidee	watch
1971	AFG	SEA	10185725.0819686	12971126.7686897	44109794.6530996	jules-w1	wfdei
1971	AFG	SEA	1786357.12420344	2222183.99637553	5246590.91353005	watergap2	princeton
1971	AFG	SEA	2095461.07819231	2573398.68262321	6129833.93952323	lpjml	watch
1971	AFG	SEA	3362527.89701506	3948547.47147573	10801616.5221611	h08	watch
1971	AFG	SEA	393301.910253934	436574.863297231	1390968.59596833	pcr-globwb	wfdei
1971	AFG	SEA	860354.041505528	1078202.79869718	3978380.40245926	watergap2	gswp3
1971	AFG	SEA	0.266462176299537	0.286645790348332	0.770618779898658	pcr-globwb	gswp3
1971	AFG	SEA	4466562.34042442	5577956.17333563	18749982.3180752	orchidee	princeton
1971	AFG	SEA	386445.575586973	428946.783477575	1366529.7900805	h08	gswp3
1971	AFG	SEA	289527.216111764	321879.683970305	746834.363241677	jules-b1	watch
1971	AFG	SEA	4328576.20963098	5245779.21267398	17148449.9429765	watergap2	wfdei
1971	AFG	SEA	2752120.14815582	3288503.71557775	8504645.89850551	pcr-globwb	princeton
1971	AFG	SEA	649289.708684276	760058.550228835	1903620.81045356	lpjml	wfdei
1971	AFG	SEA	6.79195136384236	7.32199830489844	20.0077793035113	vic	gswp3
1971	AFG	SEA	1283115.8853115	1648274.94942083	5600557.48865081	h08	princeton
1971	AFG	SEA	3839805.76171384	4711768.85512204	15844464.7995073	dbh	watch
1971	AFG	SEA	4610895.32789003	5420619.93267591	16766502.5103698	watergap2	watch
1971	AFG	SEA	12591682.8402847	15314330.8973625	46576341.6888159	jules-b1	princeton
1971	AFG	SEA	3475953.83923754	4163779.51760541	10983843.4065239	clm40	wfdei
1971	AFG	SEA	1019661.56727519	1101209.03652189	2907267.20055127	matsiro	princeton
1971	AFG	SEA	101903.725593862	111507.572584112	291007.523384129	mpi-hm	watch
1971	AFG	SEA	16947380.8843773	22243265.2956273	82381428.1744336	orchidee	gswp3
1971	AFG	SEA	2653.09505403456	3374.78906400946	12797.6695638552	mpi-hm	princeton
1971	AFG	SEA	10842.0314801498	12536.5460565325	35547.0469141984	matsiro	wfdei
1971	AFG	SEA	27318425.6569793	32738839.0848433	91909449.4058375	jules-w1	princeton
1971	AFG	SEA	1763605.02421484	2035132.4839993	5925640.03761571	clm40	watch
1971	AFG	SEA	23198522.9973339	27793965.8080362	78751187.8348456	dbh	princeton
1971	AFG	SEA	0	0	0	vic	princeton
1971	AGO	SSA	38404314.6626603	68274637.8832708	207898602.190099	lpjml	gswp3
1971	AGO	SSA	65606504.5205221	127946127.727893	549218576.415993	orchidee	wfdei
1971	AGO	SSA	31259870.6179804	58168645.9506016	207426030.892655	vic	watch
1971	AGO	SSA	67618040.7283847	127053356.696904	453204446.790555	clm40	princeton
1971	AGO	SSA	14258308.772347	25015270.7098716	76347105.3677872	clm40	gswp3
1971	AGO	SSA	37394232.5853454	63233833.5233873	193613723.255079	dbh	gswp3
1971	AGO	SSA	56509046.4729814	103338238.03154	372809159.951251	mpi-hm	wfdei
1971	AGO	SSA	43314763.5678617	76116106.0107437	228751535.35716	lpjml	princeton
1971	AGO	SSA	68006956.4085702	129601922.443286	463789915.80015	h08	wfdei
1971	AGO	SSA	33277433.15372	57948031.0822886	172963376.794663	mpi-hm	gswp3
1971	AGO	SSA	15370204.2229076	26009364.4100532	78045751.9561701	matsiro	gswp3
1971	AGO	SSA	47834215.4757874	83661906.303348	251550989.414158	jules-b1	gswp3
1971	AGO	SSA	56608104.0494379	107036993.166637	430063337.679744	dbh	wfdei
1971	AGO	SSA	44442243.1232027	85285802.0563106	322817974.110744	pcr-globwb	watch
1971	AGO	SSA	7962908.19303461	13569784.2682362	53025051.6083797	matsiro	watch
1971	AGO	SSA	38951020.1090913	71076848.8288605	254889393.106248	vic	wfdei
1971	AGO	SSA	39638029.5218545	67277493.081607	200245539.270067	jules-w1	gswp3
1971	AGO	SSA	4817155.87331795	7961867.2979331	23203975.5772703	orchidee	watch
1971	AGO	SSA	42448875.0872779	77827384.0462115	263476599.391019	jules-w1	wfdei
1971	AGO	SSA	44185413.7136602	76702468.7772671	227993867.015463	watergap2	princeton
1971	AGO	SSA	24669920.9093856	45781069.6673157	162463244.382432	lpjml	watch
1971	AGO	SSA	38694312.8338461	72750536.0185641	255481431.335776	h08	watch
1971	AGO	SSA	74387111.9359589	148115971.653047	627087572.122982	pcr-globwb	wfdei
1971	AGO	SSA	35044183.1070567	62325267.1651392	192718041.597632	watergap2	gswp3
1971	AGO	SSA	48797048.1506309	86468848.6227057	264629821.869165	pcr-globwb	gswp3
1971	AGO	SSA	47320684.8806614	82322383.4401202	258959519.743812	orchidee	princeton
1971	AGO	SSA	42768187.046883	76458310.5041968	233136487.612794	h08	gswp3
1971	AGO	SSA	20420428.4993766	39873806.8122069	151330526.084979	jules-b1	watch
1971	AGO	SSA	72304010.450105	134721817.398095	471937582.12757	watergap2	wfdei
1971	AGO	SSA	75508091.8443057	131744180.946369	392122853.203903	pcr-globwb	princeton
1971	AGO	SSA	87749883.1854021	171747029.476251	696609495.521149	lpjml	wfdei
1971	AGO	SSA	36946337.8594448	65646726.9250572	201881212.632306	vic	gswp3
1971	AGO	SSA	55873310.7438254	97718003.0653492	306799465.438415	h08	princeton
1971	AGO	SSA	5999696.68928663	10028262.2355083	30214241.4536283	dbh	watch
1971	AGO	SSA	19801966.4611402	37784572.9611384	138086161.043144	watergap2	watch
1971	AGO	SSA	67342140.0533328	116513679.760803	375943825.836422	jules-b1	princeton
1971	AGO	SSA	49715838.4399239	90410049.8399382	324101665.544953	clm40	wfdei
1971	AGO	SSA	28000664.299761	52103305.040474	189149196.864857	matsiro	princeton
1971	AGO	SSA	8837806.14463749	15089927.7179874	48282035.3259422	mpi-hm	watch
1971	AGO	SSA	8012579.96757691	13504243.3804962	41060243.0466323	orchidee	gswp3
1971	AGO	SSA	25883501.1405844	46234901.1642131	157496489.562417	mpi-hm	princeton
1971	AGO	SSA	30849321.1663713	57555124.3529027	218434655.653541	matsiro	wfdei
1971	AGO	SSA	63899070.1851421	110434653.66129	358679725.074093	jules-w1	princeton
1971	AGO	SSA	16184783.958287	27704253.6007473	96171987.6368336	clm40	watch
1971	AGO	SSA	41870048.8593964	75682631.2603638	274002102.723622	dbh	princeton
1971	AGO	SSA	46669476.5722476	81091530.7006441	240967637.010751	vic	princeton
1971	AIA	LAM	0	0	0	lpjml	gswp3
1971	AIA	LAM	0	0	0	orchidee	wfdei
1971	AIA	LAM	0	0	0	vic	watch
1971	AIA	LAM	0	0	0	clm40	princeton
1971	AIA	LAM	0	0	0	clm40	gswp3
1971	AIA	LAM	0	0	0	dbh	gswp3
1971	AIA	LAM	0	0	0	mpi-hm	wfdei
1971	AIA	LAM	0	0	0	lpjml	princeton
1971	AIA	LAM	0	0	0	h08	wfdei
1971	AIA	LAM	0	0	0	mpi-hm	gswp3
1971	AIA	LAM	0	0	0	matsiro	gswp3
1971	AIA	LAM	0	0	0	jules-b1	gswp3
1971	AIA	LAM	0	0	0	dbh	wfdei
1971	AIA	LAM	0	0	0	pcr-globwb	watch
1971	AIA	LAM	0	0	0	matsiro	watch
1971	AIA	LAM	0	0	0	vic	wfdei
1971	AIA	LAM	0	0	0	jules-w1	gswp3
1971	AIA	LAM	0	0	0	orchidee	watch
1971	AIA	LAM	0	0	0	jules-w1	wfdei
1971	AIA	LAM	0	0	0	watergap2	princeton
1971	AIA	LAM	0	0	0	lpjml	watch
1971	AIA	LAM	0	0	0	h08	watch
1971	AIA	LAM	0	0	0	pcr-globwb	wfdei
1971	AIA	LAM	0	0	0	watergap2	gswp3
1971	AIA	LAM	0	0	0	pcr-globwb	gswp3
1971	AIA	LAM	0	0	0	orchidee	princeton
1971	AIA	LAM	0	0	0	h08	gswp3
1971	AIA	LAM	0	0	0	jules-b1	watch
1971	AIA	LAM	0	0	0	watergap2	wfdei
1971	AIA	LAM	0	0	0	pcr-globwb	princeton
1971	AIA	LAM	0	0	0	lpjml	wfdei
1971	AIA	LAM	0	0	0	vic	gswp3
1971	AIA	LAM	0	0	0	h08	princeton
1971	AIA	LAM	0	0	0	dbh	watch
1971	AIA	LAM	0	0	0	watergap2	watch
1971	AIA	LAM	0	0	0	jules-b1	princeton
1971	AIA	LAM	0	0	0	clm40	wfdei
1971	AIA	LAM	0	0	0	matsiro	princeton
1971	AIA	LAM	0	0	0	mpi-hm	watch
1971	AIA	LAM	0	0	0	orchidee	gswp3
1971	AIA	LAM	0	0	0	mpi-hm	princeton
1971	AIA	LAM	0	0	0	matsiro	wfdei
1971	AIA	LAM	0	0	0	jules-w1	princeton
1971	AIA	LAM	0	0	0	clm40	watch
1971	AIA	LAM	0	0	0	dbh	princeton
1971	AIA	LAM	0	0	0	vic	princeton
1971	ALB	EUR	2790342.69436825	6546212.7299291	11552499.510179	lpjml	gswp3
1971	ALB	EUR	4167346.08307081	9719729.85333239	16946999.4301759	orchidee	wfdei
1971	ALB	EUR	23074070.5556827	55087307.6944194	102608980.575059	vic	watch
1971	ALB	EUR	2785185.93248705	6534114.83946567	11531149.6275187	clm40	princeton
1971	ALB	EUR	2846341.02503447	6670886.24058847	11727863.0157118	clm40	gswp3
1971	ALB	EUR	2933857.40774316	6882901.78447538	12146675.1500792	dbh	gswp3
1971	ALB	EUR	10033564.4677671	23853613.0913288	43780442.4297006	mpi-hm	wfdei
1971	ALB	EUR	2826205.49638209	6630347.74730448	11700977.6894129	lpjml	princeton
1971	ALB	EUR	2737860.50150422	6423088.21202867	11335214.1894266	h08	wfdei
1971	ALB	EUR	2832536.86304832	6645201.28954213	11727190.6382589	mpi-hm	gswp3
1971	ALB	EUR	3409120.78184855	8014952.46527843	14359603.5760396	matsiro	gswp3
1971	ALB	EUR	4193998.7880079	9774913.49177408	17139385.6683156	jules-b1	gswp3
1971	ALB	EUR	10320767.9622876	24212675.7001622	32861915.2996997	dbh	wfdei
1971	ALB	EUR	4204864.03645756	9800236.14520883	17183784.8833914	pcr-globwb	watch
1971	ALB	EUR	5031791.90553832	11709307.1877219	20507117.7744454	matsiro	watch
1971	ALB	EUR	39736193.8074641	94765730.7069875	176628873.3412	vic	wfdei
1971	ALB	EUR	4148099.76420078	9719294.8947258	17316283.1893122	jules-w1	gswp3
1971	ALB	EUR	2971636.90099984	6971533.40674395	12303088.7612902	orchidee	watch
1971	ALB	EUR	11961949.8741188	28074017.3451308	38682162.5243499	jules-w1	wfdei
1971	ALB	EUR	2397355.59663995	5645532.62461265	10019240.4692321	watergap2	princeton
1971	ALB	EUR	22714941.670337	54060445.0375664	100030678.70704	lpjml	watch
1971	ALB	EUR	2414210.94535883	5685225.28481918	10089683.8328465	h08	watch
1971	ALB	EUR	4206646.55298174	9804390.49551133	17191068.8709505	pcr-globwb	wfdei
1971	ALB	EUR	996283.207526749	2371671.12617942	4283697.06702794	watergap2	gswp3
1971	ALB	EUR	2745143.31103975	6440173.86268631	11365366.2756781	pcr-globwb	gswp3
1971	ALB	EUR	1064734.19381404	2534620.0010672	4578014.27219489	orchidee	princeton
1971	ALB	EUR	1072205.08508841	2552404.59985235	4610136.69963152	h08	gswp3
1971	ALB	EUR	2197978.85850931	5176020.34980329	9185987.5775452	jules-b1	watch
1971	ALB	EUR	2369754.93442845	5580535.82597573	9903889.34143336	watergap2	wfdei
1971	ALB	EUR	5643164.13111739	13121124.8510831	22960506.9045285	pcr-globwb	princeton
1971	ALB	EUR	25414482.9710682	60460143.6730661	111690014.53126	lpjml	wfdei
1971	ALB	EUR	3966267.45173274	9259064.51206413	16259752.6172375	vic	gswp3
1971	ALB	EUR	2415122.61528448	5687372.1763005	10093493.9644042	h08	princeton
1971	ALB	EUR	1099510.86034746	2617406.51724952	4727542.74291965	dbh	watch
1971	ALB	EUR	2115459.78131239	4981696.17731878	8841116.55428362	watergap2	watch
1971	ALB	EUR	740275.514708384	1762239.9438107	3182946.40238003	jules-b1	princeton
1971	ALB	EUR	3055986.58294808	7169419.83942103	12652310.9773849	clm40	wfdei
1971	ALB	EUR	267525557.160149	648536629.836592	1164903119.51141	matsiro	princeton
1971	ALB	EUR	3717642.02734635	8694086.12292607	15301579.5636822	mpi-hm	watch
1971	ALB	EUR	3054716.15172179	7166439.37645395	12647051.1732221	orchidee	gswp3
1971	ALB	EUR	2773347.95622019	6506342.65539267	11482138.3661778	mpi-hm	princeton
1971	ALB	EUR	15553173.86484	36459685.4680794	54804990.1627851	matsiro	wfdei
1971	ALB	EUR	792811.298504983	1887302.37644058	3408833.3602885	jules-w1	princeton
1971	ALB	EUR	2946547.10241333	6912672.12091342	12199212.6723546	clm40	watch
1971	ALB	EUR	1555939.52308253	3662388.89230302	6494764.02243995	dbh	princeton
1971	ALB	EUR	2951840.29516004	6925090.08154974	12221127.4023041	vic	princeton
1971	AND	EUR	0	0	0	lpjml	gswp3
1971	AND	EUR	0	0	0	orchidee	wfdei
1971	AND	EUR	0	0	0	vic	watch
1971	AND	EUR	0	0	0	clm40	princeton
1971	AND	EUR	0	0	0	clm40	gswp3
1971	AND	EUR	0	0	0	dbh	gswp3
1971	AND	EUR	0	0	0	mpi-hm	wfdei
1971	AND	EUR	0	0	0	lpjml	princeton
1971	AND	EUR	0	0	0	h08	wfdei
1971	AND	EUR	0	0	0	mpi-hm	gswp3
1971	AND	EUR	0	0	0	matsiro	gswp3
1971	AND	EUR	0	0	0	jules-b1	gswp3
1971	AND	EUR	0	0	0	dbh	wfdei
1971	AND	EUR	0	0	0	pcr-globwb	watch
1971	AND	EUR	0	0	0	matsiro	watch
1971	AND	EUR	0	0	0	vic	wfdei
1971	AND	EUR	0	0	0	jules-w1	gswp3
1971	AND	EUR	0	0	0	orchidee	watch
1971	AND	EUR	0	0	0	jules-w1	wfdei
1971	AND	EUR	0	0	0	watergap2	princeton
1971	AND	EUR	0	0	0	lpjml	watch
1971	AND	EUR	0	0	0	h08	watch
1971	AND	EUR	0	0	0	pcr-globwb	wfdei
1971	AND	EUR	0	0	0	watergap2	gswp3
1971	AND	EUR	0	0	0	pcr-globwb	gswp3
1971	AND	EUR	0	0	0	orchidee	princeton
1971	AND	EUR	0	0	0	h08	gswp3
1971	AND	EUR	0	0	0	jules-b1	watch
1971	AND	EUR	0	0	0	watergap2	wfdei
1971	AND	EUR	0	0	0	pcr-globwb	princeton
1971	AND	EUR	0	0	0	lpjml	wfdei
1971	AND	EUR	0	0	0	vic	gswp3
1971	AND	EUR	0	0	0	h08	princeton
1971	AND	EUR	0	0	0	dbh	watch
1971	AND	EUR	0	0	0	watergap2	watch
1971	AND	EUR	0	0	0	jules-b1	princeton
1971	AND	EUR	0	0	0	clm40	wfdei
1971	AND	EUR	0	0	0	matsiro	princeton
1971	AND	EUR	0	0	0	mpi-hm	watch
1971	AND	EUR	0	0	0	orchidee	gswp3
1971	AND	EUR	0	0	0	mpi-hm	princeton
1971	AND	EUR	0	0	0	matsiro	wfdei
1971	AND	EUR	0	0	0	jules-w1	princeton
1971	AND	EUR	0	0	0	clm40	watch
1971	AND	EUR	0	0	0	dbh	princeton
1971	AND	EUR	0	0	0	vic	princeton
1971	ANT	LAM	0	0	0	lpjml	gswp3
1971	ANT	LAM	0	0	0	orchidee	wfdei
1971	ANT	LAM	0	0	0	vic	watch
1971	ANT	LAM	0	0	0	clm40	princeton
1971	ANT	LAM	0	0	0	clm40	gswp3
1971	ANT	LAM	0	0	0	dbh	gswp3
1971	ANT	LAM	0	0	0	mpi-hm	wfdei
1971	ANT	LAM	0	0	0	lpjml	princeton
1971	ANT	LAM	0	0	0	h08	wfdei
1971	ANT	LAM	0	0	0	mpi-hm	gswp3
1971	ANT	LAM	0	0	0	matsiro	gswp3
1971	ANT	LAM	0	0	0	jules-b1	gswp3
1971	ANT	LAM	0	0	0	dbh	wfdei
1971	ANT	LAM	0	0	0	pcr-globwb	watch
1971	ANT	LAM	0	0	0	matsiro	watch
1971	ANT	LAM	0	0	0	vic	wfdei
1971	ANT	LAM	0	0	0	jules-w1	gswp3
1971	ANT	LAM	0	0	0	orchidee	watch
1971	ANT	LAM	0	0	0	jules-w1	wfdei
1971	ANT	LAM	0	0	0	watergap2	princeton
1971	ANT	LAM	0	0	0	lpjml	watch
1971	ANT	LAM	0	0	0	h08	watch
1971	ANT	LAM	0	0	0	pcr-globwb	wfdei
1971	ANT	LAM	0	0	0	watergap2	gswp3
1971	ANT	LAM	0	0	0	pcr-globwb	gswp3
1971	ANT	LAM	0	0	0	orchidee	princeton
1971	ANT	LAM	0	0	0	h08	gswp3
1971	ANT	LAM	0	0	0	jules-b1	watch
1971	ANT	LAM	0	0	0	watergap2	wfdei
1971	ANT	LAM	0	0	0	pcr-globwb	princeton
1971	ANT	LAM	0	0	0	lpjml	wfdei
1971	ANT	LAM	0	0	0	vic	gswp3
1971	ANT	LAM	0	0	0	h08	princeton
1971	ANT	LAM	0	0	0	dbh	watch
1971	ANT	LAM	0	0	0	watergap2	watch
1971	ANT	LAM	0	0	0	jules-b1	princeton
1971	ANT	LAM	0	0	0	clm40	wfdei
1971	ANT	LAM	0	0	0	matsiro	princeton
1971	ANT	LAM	0	0	0	mpi-hm	watch
1971	ANT	LAM	0	0	0	orchidee	gswp3
1971	ANT	LAM	0	0	0	mpi-hm	princeton
1971	ANT	LAM	0	0	0	matsiro	wfdei
1971	ANT	LAM	0	0	0	jules-w1	princeton
1971	ANT	LAM	0	0	0	clm40	watch
1971	ANT	LAM	0	0	0	dbh	princeton
1971	ANT	LAM	0	0	0	vic	princeton
1971	ARE	NAF	0	0	0	lpjml	gswp3
1971	ARE	NAF	0	0	0	orchidee	wfdei
1971	ARE	NAF	0	0	0	vic	watch
1971	ARE	NAF	0	0	0	clm40	princeton
1971	ARE	NAF	0	0	0	clm40	gswp3
1971	ARE	NAF	0	0	0	dbh	gswp3
1971	ARE	NAF	0	0	0	mpi-hm	wfdei
1971	ARE	NAF	0	0	0	lpjml	princeton
1971	ARE	NAF	0	0	0	h08	wfdei
1971	ARE	NAF	0	0	0	mpi-hm	gswp3
1971	ARE	NAF	0	0	0	matsiro	gswp3
1971	ARE	NAF	0	0	0	jules-b1	gswp3
1971	ARE	NAF	0	0	0	dbh	wfdei
1971	ARE	NAF	0	0	0	pcr-globwb	watch
1971	ARE	NAF	0	0	0	matsiro	watch
1971	ARE	NAF	0	0	0	vic	wfdei
1971	ARE	NAF	0	0	0	jules-w1	gswp3
1971	ARE	NAF	0	0	0	orchidee	watch
1971	ARE	NAF	0	0	0	jules-w1	wfdei
1971	ARE	NAF	0	0	0	watergap2	princeton
1971	ARE	NAF	0	0	0	lpjml	watch
1971	ARE	NAF	0	0	0	h08	watch
1971	ARE	NAF	0	0	0	pcr-globwb	wfdei
1971	ARE	NAF	0	0	0	watergap2	gswp3
1971	ARE	NAF	0	0	0	pcr-globwb	gswp3
1971	ARE	NAF	0	0	0	orchidee	princeton
1971	ARE	NAF	0	0	0	h08	gswp3
1971	ARE	NAF	0	0	0	jules-b1	watch
1971	ARE	NAF	0	0	0	watergap2	wfdei
1971	ARE	NAF	0	0	0	pcr-globwb	princeton
1971	ARE	NAF	0	0	0	lpjml	wfdei
1971	ARE	NAF	0	0	0	vic	gswp3
1971	ARE	NAF	0	0	0	h08	princeton
1971	ARE	NAF	0	0	0	dbh	watch
1971	ARE	NAF	0	0	0	watergap2	watch
1971	ARE	NAF	0	0	0	jules-b1	princeton
1971	ARE	NAF	0	0	0	clm40	wfdei
1971	ARE	NAF	0	0	0	matsiro	princeton
1971	ARE	NAF	0	0	0	mpi-hm	watch
1971	ARE	NAF	0	0	0	orchidee	gswp3
1971	ARE	NAF	0	0	0	mpi-hm	princeton
1971	ARE	NAF	0	0	0	matsiro	wfdei
1971	ARE	NAF	0	0	0	jules-w1	princeton
1971	ARE	NAF	0	0	0	clm40	watch
1971	ARE	NAF	0	0	0	dbh	princeton
1971	ARE	NAF	0	0	0	vic	princeton
1971	ARG	LAM	151832985.941852	241855389.971598	1363130287.5488	lpjml	gswp3
1971	ARG	LAM	66343919.6741679	105680943.596797	612287290.532177	orchidee	wfdei
1971	ARG	LAM	35986181.8162744	56415960.4920709	307293330.775711	vic	watch
1971	ARG	LAM	55433497.2966862	90879986.1895933	546562649.800676	clm40	princeton
1971	ARG	LAM	155542532.823564	252817964.048276	1422626474.12282	clm40	gswp3
1971	ARG	LAM	888368844.255518	1443118684.60183	8489862475.91462	dbh	gswp3
1971	ARG	LAM	74647106.6353754	121148328.54194	737332521.103878	mpi-hm	wfdei
1971	ARG	LAM	12205111.554117	19092969.9285353	102688405.464001	lpjml	princeton
1971	ARG	LAM	27817131.8819304	43531881.5226907	286327236.683348	h08	wfdei
1971	ARG	LAM	41627817.7617226	69669157.9922021	432790285.913933	mpi-hm	gswp3
1971	ARG	LAM	1130539432.08626	1810572644.48905	10430812783.6668	matsiro	gswp3
1971	ARG	LAM	779326308.732155	1273210323.63623	7609906091.74154	jules-b1	gswp3
1971	ARG	LAM	71339593.3097714	113437115.515911	678052307.48794	dbh	wfdei
1971	ARG	LAM	68351196.2008825	109541705.213286	632678027.985829	pcr-globwb	watch
1971	ARG	LAM	128858472.88996	201761285.886767	1126121467.97472	matsiro	watch
1971	ARG	LAM	100326241.80915	159695963.91105	1074410746.96073	vic	wfdei
1971	ARG	LAM	753358426.059402	1223052832.70876	7262002035.28047	jules-w1	gswp3
1971	ARG	LAM	32367766.8568433	50755091.0190218	283370753.48962	orchidee	watch
1971	ARG	LAM	137539428.1812	224571824.871921	1428326031.17309	jules-w1	wfdei
1971	ARG	LAM	7115009.62896702	11255602.8302217	62895941.0005287	watergap2	princeton
1971	ARG	LAM	5728246.0490805	8704790.48682539	46749051.907064	lpjml	watch
1971	ARG	LAM	10614741.4456857	16390260.1660584	90164944.7428608	h08	watch
1971	ARG	LAM	60337515.6027887	94398517.6134064	516924781.201992	pcr-globwb	wfdei
1971	ARG	LAM	161987767.707663	257811140.039592	1452534348.58237	watergap2	gswp3
1971	ARG	LAM	378214318.222006	591610699.375496	3245877358.09263	pcr-globwb	gswp3
1971	ARG	LAM	20984671.96791	32912556.2596355	188127248.057096	orchidee	princeton
1971	ARG	LAM	81312192.4584915	131000828.000886	755702257.479552	h08	gswp3
1971	ARG	LAM	77788032.7762076	123438460.697363	701321378.988298	jules-b1	watch
1971	ARG	LAM	8441985.08763886	12994703.3094974	71545513.7688067	watergap2	wfdei
1971	ARG	LAM	37918058.70801	60702774.7863702	332439081.915423	pcr-globwb	princeton
1971	ARG	LAM	14282960.3570858	21953559.941529	130655171.930234	lpjml	wfdei
1971	ARG	LAM	180889736.847227	294392795.055803	1682321936.57745	vic	gswp3
1971	ARG	LAM	15888547.7476022	25068698.8204681	137567036.015721	h08	princeton
1971	ARG	LAM	66741065.9400948	104909790.476285	608681313.130775	dbh	watch
1971	ARG	LAM	2670067.72722171	4122102.42956749	21337405.057593	watergap2	watch
1971	ARG	LAM	70701765.3308582	109741548.459786	595508075.53533	jules-b1	princeton
1971	ARG	LAM	77877430.9777489	124319217.5229	772246204.178593	clm40	wfdei
1971	ARG	LAM	12064165.6265988	19136016.8815911	105352640.459805	matsiro	princeton
1971	ARG	LAM	54482116.522618	89063687.1867302	526944875.617085	mpi-hm	watch
1971	ARG	LAM	990811559.042667	1610363725.21735	9491837123.92102	orchidee	gswp3
1971	ARG	LAM	10001761.0743082	15880510.8152591	88009603.3948602	mpi-hm	princeton
1971	ARG	LAM	91077643.8572576	142998344.465166	811617189.39689	matsiro	wfdei
1971	ARG	LAM	15203016.0624102	23697601.9611369	129733653.947509	jules-w1	princeton
1971	ARG	LAM	58543581.2165741	93278634.7647023	531248497.841197	clm40	watch
1971	ARG	LAM	9037652.67808341	14026001.6750265	74632715.9158159	dbh	princeton
1971	ARG	LAM	21597596.362178	33474639.9568815	176901802.339461	vic	princeton
1971	ARM	EUR	0	0	0	lpjml	gswp3
1971	ARM	EUR	0	0	0	orchidee	wfdei
1971	ARM	EUR	0	0	0	vic	watch
1971	ARM	EUR	0	0	0	clm40	princeton
1971	ARM	EUR	0	0	0	clm40	gswp3
1971	ARM	EUR	0	0	0	dbh	gswp3
1971	ARM	EUR	0	0	0	mpi-hm	wfdei
1971	ARM	EUR	0	0	0	lpjml	princeton
1971	ARM	EUR	0	0	0	h08	wfdei
1971	ARM	EUR	0	0	0	mpi-hm	gswp3
1971	ARM	EUR	0	0	0	matsiro	gswp3
1971	ARM	EUR	0	0	0	jules-b1	gswp3
1971	ARM	EUR	7421307.73518769	9471984.74747703	12683694.4203425	dbh	wfdei
1971	ARM	EUR	0	0	0	pcr-globwb	watch
1971	ARM	EUR	466532.024181339	600660.178154022	839372.92306451	matsiro	watch
1971	ARM	EUR	5631069.46539173	7182724.11552842	9594291.00987063	vic	wfdei
1971	ARM	EUR	0	0	0	jules-w1	gswp3
1971	ARM	EUR	0	0	0	orchidee	watch
1971	ARM	EUR	6956912.58393195	8879046.10065008	11883628.6353306	jules-w1	wfdei
1971	ARM	EUR	0	0	0	watergap2	princeton
1971	ARM	EUR	0	0	0	lpjml	watch
1971	ARM	EUR	0	0	0	h08	watch
1971	ARM	EUR	0	0	0	pcr-globwb	wfdei
1971	ARM	EUR	0	0	0	watergap2	gswp3
1971	ARM	EUR	0	0	0	pcr-globwb	gswp3
1971	ARM	EUR	0	0	0	orchidee	princeton
1971	ARM	EUR	0	0	0	h08	gswp3
1971	ARM	EUR	0	0	0	jules-b1	watch
1971	ARM	EUR	6174278.65963605	7876575.09643381	10532592.7831102	watergap2	wfdei
1971	ARM	EUR	0	0	0	pcr-globwb	princeton
1971	ARM	EUR	0	0	0	lpjml	wfdei
1971	ARM	EUR	0	0	0	vic	gswp3
1971	ARM	EUR	0	0	0	h08	princeton
1971	ARM	EUR	6294814.17363726	8033610.55305867	10742160.5430939	dbh	watch
1971	ARM	EUR	0	0	0	watergap2	watch
1971	ARM	EUR	131511.436473812	167685.745853648	229624.351789832	jules-b1	princeton
1971	ARM	EUR	6237218.63035169	7956742.94326795	10638477.1118851	clm40	wfdei
1971	ARM	EUR	0	0	0	matsiro	princeton
1971	ARM	EUR	0	0	0	mpi-hm	watch
1971	ARM	EUR	0	0	0	orchidee	gswp3
1971	ARM	EUR	0	0	0	mpi-hm	princeton
1971	ARM	EUR	0	0	0	matsiro	wfdei
1971	ARM	EUR	0	0	0	jules-w1	princeton
1971	ARM	EUR	0	0	0	clm40	watch
1971	ARM	EUR	0	0	0	dbh	princeton
1971	ARM	EUR	0	0	0	vic	princeton
1971	ASM	OCE	0	0	0	lpjml	gswp3
1971	ASM	OCE	0	0	0	orchidee	wfdei
1971	ASM	OCE	0	0	0	vic	watch
1971	ASM	OCE	0	0	0	clm40	princeton
1971	ASM	OCE	0	0	0	clm40	gswp3
1971	ASM	OCE	0	0	0	dbh	gswp3
1971	ASM	OCE	0	0	0	mpi-hm	wfdei
1971	ASM	OCE	0	0	0	lpjml	princeton
1971	ASM	OCE	0	0	0	h08	wfdei
1971	ASM	OCE	0	0	0	mpi-hm	gswp3
1971	ASM	OCE	0	0	0	matsiro	gswp3
1971	ASM	OCE	0	0	0	jules-b1	gswp3
1971	ASM	OCE	0	0	0	dbh	wfdei
1971	ASM	OCE	0	0	0	pcr-globwb	watch
1971	ASM	OCE	0	0	0	matsiro	watch
1971	ASM	OCE	0	0	0	vic	wfdei
1971	ASM	OCE	0	0	0	jules-w1	gswp3
1971	ASM	OCE	0	0	0	orchidee	watch
1971	ASM	OCE	0	0	0	jules-w1	wfdei
1971	ASM	OCE	0	0	0	watergap2	princeton
1971	ASM	OCE	0	0	0	lpjml	watch
1971	ASM	OCE	0	0	0	h08	watch
1971	ASM	OCE	0	0	0	pcr-globwb	wfdei
1971	ASM	OCE	0	0	0	watergap2	gswp3
1971	ASM	OCE	0	0	0	pcr-globwb	gswp3
1971	ASM	OCE	0	0	0	orchidee	princeton
1971	ASM	OCE	0	0	0	h08	gswp3
1971	ASM	OCE	0	0	0	jules-b1	watch
1971	ASM	OCE	0	0	0	watergap2	wfdei
1971	ASM	OCE	0	0	0	pcr-globwb	princeton
1971	ASM	OCE	0	0	0	lpjml	wfdei
1971	ASM	OCE	0	0	0	vic	gswp3
1971	ASM	OCE	0	0	0	h08	princeton
1971	ASM	OCE	0	0	0	dbh	watch
1971	ASM	OCE	0	0	0	watergap2	watch
1971	ASM	OCE	0	0	0	jules-b1	princeton
1971	ASM	OCE	0	0	0	clm40	wfdei
1971	ASM	OCE	0	0	0	matsiro	princeton
1971	ASM	OCE	0	0	0	mpi-hm	watch
1971	ASM	OCE	0	0	0	orchidee	gswp3
1971	ASM	OCE	0	0	0	mpi-hm	princeton
1971	ASM	OCE	0	0	0	matsiro	wfdei
1971	ASM	OCE	0	0	0	jules-w1	princeton
1971	ASM	OCE	0	0	0	clm40	watch
1971	ASM	OCE	0	0	0	dbh	princeton
1971	ASM	OCE	0	0	0	vic	princeton
1971	ATG	LAM	0	0	0	lpjml	gswp3
1971	ATG	LAM	0	0	0	orchidee	wfdei
1971	ATG	LAM	0	0	0	vic	watch
1971	ATG	LAM	0	0	0	clm40	princeton
1971	ATG	LAM	0	0	0	clm40	gswp3
1971	ATG	LAM	0	0	0	dbh	gswp3
1971	ATG	LAM	0	0	0	mpi-hm	wfdei
1971	ATG	LAM	0	0	0	lpjml	princeton
1971	ATG	LAM	0	0	0	h08	wfdei
1971	ATG	LAM	0	0	0	mpi-hm	gswp3
1971	ATG	LAM	0	0	0	matsiro	gswp3
1971	ATG	LAM	0	0	0	jules-b1	gswp3
1971	ATG	LAM	0	0	0	dbh	wfdei
1971	ATG	LAM	0	0	0	pcr-globwb	watch
1971	ATG	LAM	0	0	0	matsiro	watch
1971	ATG	LAM	0	0	0	vic	wfdei
1971	ATG	LAM	0	0	0	jules-w1	gswp3
1971	ATG	LAM	0	0	0	orchidee	watch
1971	ATG	LAM	0	0	0	jules-w1	wfdei
1971	ATG	LAM	0	0	0	watergap2	princeton
1971	ATG	LAM	0	0	0	lpjml	watch
1971	ATG	LAM	0	0	0	h08	watch
1971	ATG	LAM	0	0	0	pcr-globwb	wfdei
1971	ATG	LAM	0	0	0	watergap2	gswp3
1971	ATG	LAM	0	0	0	pcr-globwb	gswp3
1971	ATG	LAM	0	0	0	orchidee	princeton
1971	ATG	LAM	0	0	0	h08	gswp3
1971	ATG	LAM	0	0	0	jules-b1	watch
1971	ATG	LAM	0	0	0	watergap2	wfdei
1971	ATG	LAM	0	0	0	pcr-globwb	princeton
1971	ATG	LAM	0	0	0	lpjml	wfdei
1971	ATG	LAM	0	0	0	vic	gswp3
1971	ATG	LAM	0	0	0	h08	princeton
1971	ATG	LAM	0	0	0	dbh	watch
1971	ATG	LAM	0	0	0	watergap2	watch
1971	ATG	LAM	0	0	0	jules-b1	princeton
1971	ATG	LAM	0	0	0	clm40	wfdei
1971	ATG	LAM	0	0	0	matsiro	princeton
1971	ATG	LAM	0	0	0	mpi-hm	watch
1971	ATG	LAM	0	0	0	orchidee	gswp3
1971	ATG	LAM	0	0	0	mpi-hm	princeton
1971	ATG	LAM	0	0	0	matsiro	wfdei
1971	ATG	LAM	0	0	0	jules-w1	princeton
1971	ATG	LAM	0	0	0	clm40	watch
1971	ATG	LAM	0	0	0	dbh	princeton
1971	ATG	LAM	0	0	0	vic	princeton
1971	AUS	OCE	51860302.0790398	71401454.3804383	195617970.860035	lpjml	gswp3
1971	AUS	OCE	21857520.1863705	28592786.8943904	67837928.6289795	orchidee	wfdei
1971	AUS	OCE	21861562.3676129	28170547.0063353	64083906.0602676	vic	watch
1971	AUS	OCE	2811646.92218311	3485057.44008612	7626203.89632138	clm40	princeton
1971	AUS	OCE	41643938.999558	54050761.5678175	124231837.055046	clm40	gswp3
1971	AUS	OCE	1147677.91622196	1492899.13520539	3522546.5623692	dbh	gswp3
1971	AUS	OCE	43638698.3199427	58016613.1654652	142883224.450078	mpi-hm	wfdei
1971	AUS	OCE	29507055.2731836	40511607.8552592	107489994.692967	lpjml	princeton
1971	AUS	OCE	43496413.5415776	59143391.2056704	158188517.437256	h08	wfdei
1971	AUS	OCE	71493697.2823755	97052051.859218	262553997.826573	mpi-hm	gswp3
1971	AUS	OCE	1222397.01942739	1564282.12088582	3572684.97002376	matsiro	gswp3
1971	AUS	OCE	35609633.0623665	46464879.3310663	113844486.321664	jules-b1	gswp3
1971	AUS	OCE	286392418.166958	380000996.661343	1008775685.75835	dbh	wfdei
1971	AUS	OCE	55746704.4392431	74888657.9659558	196017546.75825	pcr-globwb	watch
1971	AUS	OCE	6417263.71432639	8322029.65677679	17616469.4836721	matsiro	watch
1971	AUS	OCE	38885633.4652146	50364208.5745812	116005492.260648	vic	wfdei
1971	AUS	OCE	7302149.26001538	9217213.63660061	20218511.7049124	jules-w1	gswp3
1971	AUS	OCE	6907179.83228945	9072576.23679808	21479088.4237107	orchidee	watch
1971	AUS	OCE	22852733.1482901	29866430.226928	72342864.8906731	jules-w1	wfdei
1971	AUS	OCE	3540197.94669366	4794019.21213853	12497193.7573489	watergap2	princeton
1971	AUS	OCE	53188799.149823	70302724.7643259	173561898.682015	lpjml	watch
1971	AUS	OCE	44279072.4103121	61576748.5984702	173968485.002234	h08	watch
1971	AUS	OCE	243643136.955426	323379730.969698	851772422.823849	pcr-globwb	wfdei
1971	AUS	OCE	42621070.0120117	56594867.7898158	151314698.034778	watergap2	gswp3
1971	AUS	OCE	25501573.0457085	33850949.6073707	83693858.7326958	pcr-globwb	gswp3
1971	AUS	OCE	0.762369288568189	0.981167324725137	2.1830250256401	orchidee	princeton
1971	AUS	OCE	39757162.090532	55391082.4678917	157188773.938884	h08	gswp3
1971	AUS	OCE	84166542.4795404	130029161.212427	392720235.564974	jules-b1	watch
1971	AUS	OCE	18211554.5378729	23954977.1838664	56045320.2270113	watergap2	wfdei
1971	AUS	OCE	59472621.8437503	83104898.6778538	258579313.078667	pcr-globwb	princeton
1971	AUS	OCE	279607252.319935	370506001.73805	963346863.25755	lpjml	wfdei
1971	AUS	OCE	28103391.0828337	38027923.9463611	94572348.7398349	vic	gswp3
1971	AUS	OCE	20037943.1969232	27778934.1034401	75043886.4968756	h08	princeton
1971	AUS	OCE	144032175.663187	193043407.558752	528313922.332083	dbh	watch
1971	AUS	OCE	538194.72528728	697951.123203079	1422182.64796731	watergap2	watch
1971	AUS	OCE	18261763.4967653	24075216.7744655	59821619.7074755	jules-b1	princeton
1971	AUS	OCE	128175810.262825	168972260.324855	416322046.597505	clm40	wfdei
1971	AUS	OCE	4165958.64863347	5131314.15110514	10176769.1516698	matsiro	princeton
1971	AUS	OCE	43622829.9264084	60800484.0982143	172881098.961178	mpi-hm	watch
1971	AUS	OCE	4709546.2347011	5928759.30436561	12507544.4193316	orchidee	gswp3
1971	AUS	OCE	19042144.3673212	26468585.2759122	72281346.8850553	mpi-hm	princeton
1971	AUS	OCE	12354965.5481954	16592233.9481836	42077983.5896568	matsiro	wfdei
1971	AUS	OCE	12133678.5787399	15593129.406408	35214612.3203823	jules-w1	princeton
1971	AUS	OCE	34149082.1240982	44550657.3731444	104535905.695946	clm40	watch
1971	AUS	OCE	0.904720968230381	1.16441897287014	2.59092417921994	dbh	princeton
1971	AUS	OCE	8597088.21072764	11486392.6436896	29599673.1514836	vic	princeton
1971	AUT	EUR	0	0	0	lpjml	gswp3
1971	AUT	EUR	0	0	0	orchidee	wfdei
1971	AUT	EUR	0	0	0	vic	watch
1971	AUT	EUR	0	0	0	clm40	princeton
1971	AUT	EUR	0	0	0	clm40	gswp3
1971	AUT	EUR	0	0	0	dbh	gswp3
1971	AUT	EUR	0	0	0	mpi-hm	wfdei
1971	AUT	EUR	0	0	0	lpjml	princeton
1971	AUT	EUR	0	0	0	h08	wfdei
1971	AUT	EUR	0	0	0	mpi-hm	gswp3
1971	AUT	EUR	0	0	0	matsiro	gswp3
1971	AUT	EUR	0	0	0	jules-b1	gswp3
1971	AUT	EUR	0	0	0	dbh	wfdei
1971	AUT	EUR	0	0	0	pcr-globwb	watch
1971	AUT	EUR	0	0	0	matsiro	watch
1971	AUT	EUR	0	0	0	vic	wfdei
1971	AUT	EUR	0	0	0	jules-w1	gswp3
1971	AUT	EUR	0	0	0	orchidee	watch
1971	AUT	EUR	0	0	0	jules-w1	wfdei
1971	AUT	EUR	0	0	0	watergap2	princeton
1971	AUT	EUR	0	0	0	lpjml	watch
1971	AUT	EUR	0	0	0	h08	watch
1971	AUT	EUR	0	0	0	pcr-globwb	wfdei
1971	AUT	EUR	0	0	0	watergap2	gswp3
1971	AUT	EUR	0	0	0	pcr-globwb	gswp3
1971	AUT	EUR	0	0	0	orchidee	princeton
1971	AUT	EUR	0	0	0	h08	gswp3
1971	AUT	EUR	1675483.40855368	2454956.77457332	6481424.30476717	jules-b1	watch
1971	AUT	EUR	0	0	0	watergap2	wfdei
1971	AUT	EUR	0	0	0	pcr-globwb	princeton
1971	AUT	EUR	0	0	0	lpjml	wfdei
1971	AUT	EUR	0	0	0	vic	gswp3
1971	AUT	EUR	0	0	0	h08	princeton
1971	AUT	EUR	0	0	0	dbh	watch
1971	AUT	EUR	0	0	0	watergap2	watch
1971	AUT	EUR	0	0	0	jules-b1	princeton
1971	AUT	EUR	0	0	0	clm40	wfdei
1971	AUT	EUR	0	0	0	matsiro	princeton
1971	AUT	EUR	0	0	0	mpi-hm	watch
1971	AUT	EUR	0	0	0	orchidee	gswp3
1971	AUT	EUR	0	0	0	mpi-hm	princeton
1971	AUT	EUR	0	0	0	matsiro	wfdei
1971	AUT	EUR	0	0	0	jules-w1	princeton
1971	AUT	EUR	0	0	0	clm40	watch
1971	AUT	EUR	0	0	0	dbh	princeton
1971	AUT	EUR	0	0	0	vic	princeton
1971	AZE	EUR	0	0	0	lpjml	gswp3
1971	AZE	EUR	0	0	0	orchidee	wfdei
1971	AZE	EUR	0	0	0	vic	watch
1971	AZE	EUR	0	0	0	clm40	princeton
1971	AZE	EUR	0	0	0	clm40	gswp3
1971	AZE	EUR	0	0	0	dbh	gswp3
1971	AZE	EUR	0	0	0	mpi-hm	wfdei
1971	AZE	EUR	0	0	0	lpjml	princeton
1971	AZE	EUR	0	0	0	h08	wfdei
1971	AZE	EUR	0	0	0	mpi-hm	gswp3
1971	AZE	EUR	0	0	0	matsiro	gswp3
1971	AZE	EUR	0	0	0	jules-b1	gswp3
1971	AZE	EUR	4376010.50577987	5234508.07099323	5725129.24904171	dbh	wfdei
1971	AZE	EUR	1031796.16459994	1242927.66810183	1339515.25676998	pcr-globwb	watch
1971	AZE	EUR	0	0	0	matsiro	watch
1971	AZE	EUR	0	0	0	vic	wfdei
1971	AZE	EUR	0	0	0	jules-w1	gswp3
1971	AZE	EUR	0	0	0	orchidee	watch
1971	AZE	EUR	3899427.49323328	4663136.73451201	5094150.75652976	jules-w1	wfdei
1971	AZE	EUR	0	0	0	watergap2	princeton
1971	AZE	EUR	0	0	0	lpjml	watch
1971	AZE	EUR	0	0	0	h08	watch
1971	AZE	EUR	3402037.81258132	4074498.38214763	4453891.04833811	pcr-globwb	wfdei
1971	AZE	EUR	0	0	0	watergap2	gswp3
1971	AZE	EUR	0	0	0	pcr-globwb	gswp3
1971	AZE	EUR	698548.306811227	889890.458773711	1183140.91753434	orchidee	princeton
1971	AZE	EUR	0	0	0	h08	gswp3
1971	AZE	EUR	0	0	0	jules-b1	watch
1971	AZE	EUR	1518646.52095053	1840456.21877924	2007907.28113728	watergap2	wfdei
1971	AZE	EUR	0	0	0	pcr-globwb	princeton
1971	AZE	EUR	0	0	0	lpjml	wfdei
1971	AZE	EUR	0	0	0	vic	gswp3
1971	AZE	EUR	0	0	0	h08	princeton
1971	AZE	EUR	5343399.34211435	6401309.22970511	7065533.238688	dbh	watch
1971	AZE	EUR	1669214.09747451	2018163.05341021	2196953.09652135	watergap2	watch
1971	AZE	EUR	0	0	0	jules-b1	princeton
1971	AZE	EUR	0	0	0	clm40	wfdei
1971	AZE	EUR	0	0	0	matsiro	princeton
1971	AZE	EUR	0	0	0	mpi-hm	watch
1971	AZE	EUR	2170150.08128477	2764584.54284707	3675613.1728086	orchidee	gswp3
1971	AZE	EUR	0	0	0	mpi-hm	princeton
1971	AZE	EUR	0	0	0	matsiro	wfdei
1971	AZE	EUR	0	0	0	jules-w1	princeton
1971	AZE	EUR	0	0	0	clm40	watch
1971	AZE	EUR	0	0	0	dbh	princeton
1971	AZE	EUR	0	0	0	vic	princeton
1971	BDI	SSA	5397919.23718497	6081804.19461328	13387227.6128035	lpjml	gswp3
1971	BDI	SSA	8639182.76337768	9576377.68886782	21527408.4306555	orchidee	wfdei
1971	BDI	SSA	3830555.94496131	4243434.79126889	9552972.07843964	vic	watch
1971	BDI	SSA	4257039.03398817	4707031.4757473	10628310.1778872	clm40	princeton
1971	BDI	SSA	4683963.09036361	5164144.17840366	11420494.5783521	clm40	gswp3
1971	BDI	SSA	2162531.11429469	2416104.57342304	5388869.5508214	dbh	gswp3
1971	BDI	SSA	7182441.66812493	7960998.88814473	17928453.7532958	mpi-hm	wfdei
1971	BDI	SSA	4869196.87492115	5388352.00847845	12275246.5333528	lpjml	princeton
1971	BDI	SSA	4722613.56136369	5200646.73134585	11971355.5267498	h08	wfdei
1971	BDI	SSA	4914795.91475938	5377413.30754217	11294885.586901	mpi-hm	gswp3
1971	BDI	SSA	6323850.82518189	6992603.88348722	15350815.2948777	matsiro	gswp3
1971	BDI	SSA	2916110.58425959	3250672.8241144	7206791.5251063	jules-b1	gswp3
1971	BDI	SSA	5036107.31979627	5539805.3328652	12770448.1854483	dbh	wfdei
1971	BDI	SSA	2476740.43827693	2751870.91300845	6365747.19057088	pcr-globwb	watch
1971	BDI	SSA	2446082.30970225	2703203.86513898	6292956.68434953	matsiro	watch
1971	BDI	SSA	6597755.72570626	7277497.03030942	16473013.7811949	vic	wfdei
1971	BDI	SSA	3335190.61751011	3722118.62056988	8245124.14405007	jules-w1	gswp3
1971	BDI	SSA	3127991.85937578	3419892.66273298	7856536.34750711	orchidee	watch
1971	BDI	SSA	5073904.05703156	5549907.29766218	12644560.3825501	jules-w1	wfdei
1971	BDI	SSA	2501447.60676296	2769514.50608604	6385659.61975949	watergap2	princeton
1971	BDI	SSA	1802796.05356093	1987732.85613914	4742102.46315232	lpjml	watch
1971	BDI	SSA	2117152.09087288	2324663.93080871	5453848.30040726	h08	watch
1971	BDI	SSA	3108926.47263334	3394261.3011161	7928195.38666697	pcr-globwb	wfdei
1971	BDI	SSA	5003759.42041475	5583383.61225867	11898336.6347118	watergap2	gswp3
1971	BDI	SSA	6197023.67409694	6965095.18063587	15213485.3202468	pcr-globwb	gswp3
1971	BDI	SSA	4227334.79606351	4673408.50875241	10635198.3188227	orchidee	princeton
1971	BDI	SSA	6002912.40321451	6715321.98555259	14469188.7049298	h08	gswp3
1971	BDI	SSA	2117562.92506376	2323862.82229546	5452138.18777613	jules-b1	watch
1971	BDI	SSA	8014394.2978753	8911711.77892687	20027108.4582809	watergap2	wfdei
1971	BDI	SSA	4588410.31012699	5084648.36635361	11621701.9073429	pcr-globwb	princeton
1971	BDI	SSA	4922275.07464883	5391591.80525239	12301249.1923822	lpjml	wfdei
1971	BDI	SSA	5389818.84087371	6017974.15247725	13116488.8317504	vic	gswp3
1971	BDI	SSA	3960856.64671012	4404500.05670435	10057021.9488734	h08	princeton
1971	BDI	SSA	2084833.35928092	2300690.69120906	5450254.51340862	dbh	watch
1971	BDI	SSA	2497739.99037745	2747502.96702879	6459002.29729256	watergap2	watch
1971	BDI	SSA	4370198.96075021	4830050.39911891	10967368.3460039	jules-b1	princeton
1971	BDI	SSA	7973249.66023066	8847581.32033714	19648601.2994436	clm40	wfdei
1971	BDI	SSA	4761335.48080176	5263560.69381636	11784392.2949038	matsiro	princeton
1971	BDI	SSA	2147198.4803295	2357361.04709789	5516382.46186769	mpi-hm	watch
1971	BDI	SSA	3928049.9266868	4388647.28147906	9619366.15500684	orchidee	gswp3
1971	BDI	SSA	4116726.18585735	4601449.74559066	10109214.2201362	mpi-hm	princeton
1971	BDI	SSA	6762162.96350995	7526106.43551586	16967237.9107497	matsiro	wfdei
1971	BDI	SSA	4865411.83299083	5376228.91187589	12114079.7963182	jules-w1	princeton
1971	BDI	SSA	2422991.50775328	2643552.17635161	6046607.28845428	clm40	watch
1971	BDI	SSA	6819909.25664824	7615328.83945781	17296076.5520763	dbh	princeton
1971	BDI	SSA	2228918.69276457	2455997.15549288	5753925.9878482	vic	princeton
1971	BEL	EUR	0	0	0	lpjml	gswp3
1971	BEL	EUR	0	0	0	orchidee	wfdei
1971	BEL	EUR	0	0	0	vic	watch
1971	BEL	EUR	0	0	0	clm40	princeton
1971	BEL	EUR	0	0	0	clm40	gswp3
1971	BEL	EUR	0	0	0	dbh	gswp3
1971	BEL	EUR	0	0	0	mpi-hm	wfdei
1971	BEL	EUR	0	0	0	lpjml	princeton
1971	BEL	EUR	0	0	0	h08	wfdei
1971	BEL	EUR	0	0	0	mpi-hm	gswp3
1971	BEL	EUR	0	0	0	matsiro	gswp3
1971	BEL	EUR	0	0	0	jules-b1	gswp3
1971	BEL	EUR	0	0	0	dbh	wfdei
1971	BEL	EUR	0	0	0	pcr-globwb	watch
1971	BEL	EUR	0	0	0	matsiro	watch
1971	BEL	EUR	0	0	0	vic	wfdei
1971	BEL	EUR	0	0	0	jules-w1	gswp3
1971	BEL	EUR	0	0	0	orchidee	watch
1971	BEL	EUR	0	0	0	jules-w1	wfdei
1971	BEL	EUR	0	0	0	watergap2	princeton
1971	BEL	EUR	0	0	0	lpjml	watch
1971	BEL	EUR	0	0	0	h08	watch
1971	BEL	EUR	0	0	0	pcr-globwb	wfdei
1971	BEL	EUR	0	0	0	watergap2	gswp3
1971	BEL	EUR	0	0	0	pcr-globwb	gswp3
1971	BEL	EUR	0	0	0	orchidee	princeton
1971	BEL	EUR	0	0	0	h08	gswp3
1971	BEL	EUR	0	0	0	jules-b1	watch
1971	BEL	EUR	0	0	0	watergap2	wfdei
1971	BEL	EUR	0	0	0	pcr-globwb	princeton
1971	BEL	EUR	0	0	0	lpjml	wfdei
1971	BEL	EUR	0	0	0	vic	gswp3
1971	BEL	EUR	0	0	0	h08	princeton
1971	BEL	EUR	0	0	0	dbh	watch
1971	BEL	EUR	0	0	0	watergap2	watch
1971	BEL	EUR	0	0	0	jules-b1	princeton
1971	BEL	EUR	0	0	0	clm40	wfdei
1971	BEL	EUR	0	0	0	matsiro	princeton
1971	BEL	EUR	0	0	0	mpi-hm	watch
1971	BEL	EUR	0	0	0	orchidee	gswp3
1971	BEL	EUR	0	0	0	mpi-hm	princeton
1971	BEL	EUR	0	0	0	matsiro	wfdei
1971	BEL	EUR	0	0	0	jules-w1	princeton
1971	BEL	EUR	0	0	0	clm40	watch
1971	BEL	EUR	0	0	0	dbh	princeton
1971	BEL	EUR	0	0	0	vic	princeton
1971	BEN	SSA	0	0	0	lpjml	gswp3
1971	BEN	SSA	20654023.7016594	27139405.2274296	30023281.5673756	orchidee	wfdei
1971	BEN	SSA	0	0	0	vic	watch
1971	BEN	SSA	43526.7116990348	53586.2509756561	80001.6237892335	clm40	princeton
1971	BEN	SSA	1883900.08568242	2544965.02026109	2791087.96861064	clm40	gswp3
1971	BEN	SSA	0	0	0	dbh	gswp3
1971	BEN	SSA	12249049.2191503	16021924.2967583	17481540.9465991	mpi-hm	wfdei
1971	BEN	SSA	0	0	0	lpjml	princeton
1971	BEN	SSA	25406454.2468442	33516602.2229935	38327358.7373179	h08	wfdei
1971	BEN	SSA	8032.58753209432	9807.13321069849	7445.27884380465	mpi-hm	gswp3
1971	BEN	SSA	386748.235135635	522374.824371239	564093.968090858	matsiro	gswp3
1971	BEN	SSA	0	0	0	jules-b1	gswp3
1971	BEN	SSA	9125263.33665809	11940950.4651034	12768718.2217546	dbh	wfdei
1971	BEN	SSA	10726391.91829	13993523.3843152	15237255.7733439	pcr-globwb	watch
1971	BEN	SSA	1240382.36338316	1677466.4269117	1825828.45656599	matsiro	watch
1971	BEN	SSA	1974562.13250927	2665172.07200438	2938722.80852862	vic	wfdei
1971	BEN	SSA	9498.12132210789	11596.4302517848	8803.65902678711	jules-w1	gswp3
1971	BEN	SSA	3428306.97999491	4602393.80202374	5154490.31893331	orchidee	watch
1971	BEN	SSA	5973795.46696211	8007961.09517765	9269983.86337178	jules-w1	wfdei
1971	BEN	SSA	0	0	0	watergap2	princeton
1971	BEN	SSA	3483256.63625277	4694961.82548965	5268357.94724191	lpjml	watch
1971	BEN	SSA	7193995.24393601	9531735.7451113	11077665.2583109	h08	watch
1971	BEN	SSA	2512231.28263279	3371076.80726547	3700980.02237735	pcr-globwb	wfdei
1971	BEN	SSA	4662549.07982817	6135229.56975328	6735651.88416121	watergap2	gswp3
1971	BEN	SSA	5246210.20527789	6978759.53436081	7841295.31795891	pcr-globwb	gswp3
1971	BEN	SSA	2334083.53671024	3144298.28446734	3473997.8129896	orchidee	princeton
1971	BEN	SSA	2368178.95688129	3197010.34918771	3532062.83285072	h08	gswp3
1971	BEN	SSA	29806.1750780107	35694.1194383772	50112.8042050531	jules-b1	watch
1971	BEN	SSA	1613522.92878209	2073312.07371167	2618172.33400492	watergap2	wfdei
1971	BEN	SSA	11958984.0539435	15684192.0667947	17151212.2736508	pcr-globwb	princeton
1971	BEN	SSA	15263300.9805147	20232037.2874679	22211650.6665708	lpjml	wfdei
1971	BEN	SSA	296.970729190074	372.520359996071	543.484922153321	vic	gswp3
1971	BEN	SSA	618549.847378847	836831.232105837	906315.642992255	h08	princeton
1971	BEN	SSA	8712.78607626176	10637.6000690701	8075.74415902746	dbh	watch
1971	BEN	SSA	0	0	0	watergap2	watch
1971	BEN	SSA	0	0	0	jules-b1	princeton
1971	BEN	SSA	14401830.4502145	18925579.7768125	20560666.473773	clm40	wfdei
1971	BEN	SSA	813383.676758072	1099681.97401024	1185510.9281293	matsiro	princeton
1971	BEN	SSA	451996.533213048	607453.851614642	648557.505556587	mpi-hm	watch
1971	BEN	SSA	3067873.41722248	4112776.54569038	4584361.70816503	orchidee	gswp3
1971	BEN	SSA	0	0	0	mpi-hm	princeton
1971	BEN	SSA	9786563.08713168	12921143.1929103	14471868.9864276	matsiro	wfdei
1971	BEN	SSA	0	0	0	jules-w1	princeton
1971	BEN	SSA	2200848.27714868	2969933.87398545	3280478.43319211	clm40	watch
1971	BEN	SSA	0	0	0	dbh	princeton
1971	BEN	SSA	0	0	0	vic	princeton
1971	BFA	SSA	2224084.97189668	4425346.79873217	22618635.2576498	lpjml	gswp3
1971	BFA	SSA	4508057.84747672	8812120.92671308	42802197.5745829	orchidee	wfdei
1971	BFA	SSA	1555962.86549631	2866477.34341274	12872158.7720423	vic	watch
1971	BFA	SSA	264041.659517121	553292.594294507	2960342.00433694	clm40	princeton
1971	BFA	SSA	947908.308520438	1992620.05023501	10839888.5280653	clm40	gswp3
1971	BFA	SSA	1668269.66143093	3292019.63421319	16362639.6997079	dbh	gswp3
1971	BFA	SSA	9406727.03075382	18819572.3868954	94455155.3799797	mpi-hm	wfdei
1971	BFA	SSA	153186.241506148	320077.682310369	1689098.58373766	lpjml	princeton
1971	BFA	SSA	6689382.44247276	13922217.5524588	73737372.6953048	h08	wfdei
1971	BFA	SSA	1695206.54474508	3345962.42297577	16555771.1407133	mpi-hm	gswp3
1971	BFA	SSA	4195879.2103669	8312358.36888643	41934603.1263758	matsiro	gswp3
1971	BFA	SSA	1832641.63474233	3840250.92012646	20667605.662294	jules-b1	gswp3
1971	BFA	SSA	2247017.79269962	4557143.21010094	23334481.6224309	dbh	wfdei
1971	BFA	SSA	2058492.82480204	3928871.46202295	18703235.5788339	pcr-globwb	watch
1971	BFA	SSA	2545608.61933479	5265270.80688043	28132989.550176	matsiro	watch
1971	BFA	SSA	5490162.36072462	10740865.8185369	52065860.2226571	vic	wfdei
1971	BFA	SSA	2715939.84233592	5684464.84110612	30301459.420916	jules-w1	gswp3
1971	BFA	SSA	1139474.68627423	2028867.32831675	8696005.55224763	orchidee	watch
1971	BFA	SSA	5305297.59598799	10664193.8191791	53991733.5733557	jules-w1	wfdei
1971	BFA	SSA	802149.463112471	1560795.37330074	7697307.6986002	watergap2	princeton
1971	BFA	SSA	2811963.76119878	5814998.11576924	30217801.7797007	lpjml	watch
1971	BFA	SSA	2674551.9432732	5594644.45767075	29744748.5755161	h08	watch
1971	BFA	SSA	1600071.42342647	3134661.32917907	15381202.2282048	pcr-globwb	wfdei
1971	BFA	SSA	2994295.88355147	5872008.74097316	29013736.5898979	watergap2	gswp3
1971	BFA	SSA	1665429.3763552	3248255.08572781	16028241.4237758	pcr-globwb	gswp3
1971	BFA	SSA	41006.5760755291	85814.1781852965	459382.116050705	orchidee	princeton
1971	BFA	SSA	2472017.32803435	4918252.73547085	24969227.9133168	h08	gswp3
1971	BFA	SSA	1284129.96700842	2678877.88390072	14008621.4088505	jules-b1	watch
1971	BFA	SSA	8462070.13110755	17163078.1218104	87211515.2340204	watergap2	wfdei
1971	BFA	SSA	768749.10498954	1581029.16224581	8299135.5122824	pcr-globwb	princeton
1971	BFA	SSA	6574236.95220137	13626189.0536297	70979930.6410661	lpjml	wfdei
1971	BFA	SSA	454500.801799799	951688.695731741	5034478.43800584	vic	gswp3
1971	BFA	SSA	458101.990191387	959082.586393356	5088578.30952559	h08	princeton
1971	BFA	SSA	550887.679068692	1159022.30040825	6214381.56330855	dbh	watch
1971	BFA	SSA	3831876.74090105	7361472.81149235	34892971.248668	watergap2	watch
1971	BFA	SSA	409324.712336797	855678.766036454	4527940.10073364	jules-b1	princeton
1971	BFA	SSA	8025001.58878635	15898526.1788393	78396086.9382402	clm40	wfdei
1971	BFA	SSA	2528870.76419099	5047079.75188806	25583338.5435285	matsiro	princeton
1971	BFA	SSA	3117877.18885255	6094989.0276962	29710624.2250532	mpi-hm	watch
1971	BFA	SSA	2050831.48158411	4134813.10785949	21185974.6375475	orchidee	gswp3
1971	BFA	SSA	1532671.70343056	2969429.04602786	14392854.5779907	mpi-hm	princeton
1971	BFA	SSA	4368715.49482189	8671441.59617948	43477715.2988824	matsiro	wfdei
1971	BFA	SSA	223740.429061218	468767.031070845	2509945.82303062	jules-w1	princeton
1971	BFA	SSA	4128285.1702071	8070894.91677628	39348445.5565625	clm40	watch
1971	BFA	SSA	505552.42247296	1053122.43828163	5458699.87255127	dbh	princeton
1971	BFA	SSA	1051962.26760031	1950289.37889148	8859462.55873674	vic	princeton
1971	BGD	SEA	822501671.897113	1077779865.24356	4537466586.09554	lpjml	gswp3
1971	BGD	SEA	696920270.613473	911469540.422398	3831597310.44428	orchidee	wfdei
1971	BGD	SEA	0	0	0	vic	watch
1971	BGD	SEA	0	0	0	clm40	princeton
1971	BGD	SEA	822501671.897113	1077779865.24356	4537466586.09554	clm40	gswp3
1971	BGD	SEA	822501671.897113	1077779865.24356	4537466586.09554	dbh	gswp3
1971	BGD	SEA	1097930050.11079	1432264759.50322	6140991348.41511	mpi-hm	wfdei
1971	BGD	SEA	0	0	0	lpjml	princeton
1971	BGD	SEA	835304425.055786	1095128310.63839	4616848041.70871	h08	wfdei
1971	BGD	SEA	871444652.560962	1142119072.34478	4814002564.1794	mpi-hm	gswp3
1971	BGD	SEA	852459507.606655	1117149958.65678	4705426129.38348	matsiro	gswp3
1971	BGD	SEA	822501671.897113	1077779865.24356	4537466586.09554	jules-b1	gswp3
1971	BGD	SEA	836206881.176781	1096344426.89114	4622304195.15529	dbh	wfdei
1971	BGD	SEA	0	0	0	pcr-globwb	watch
1971	BGD	SEA	379264817.396834	495923145.54532	2056272241.67799	matsiro	watch
1971	BGD	SEA	874244076.637809	1145567569.03858	4837604791.27155	vic	wfdei
1971	BGD	SEA	822702230.157785	1078044858.00295	4538673001.3251	jules-w1	gswp3
1971	BGD	SEA	0	0	0	orchidee	watch
1971	BGD	SEA	932719821.789598	1221494014.0087	5156102913.78034	jules-w1	wfdei
1971	BGD	SEA	0	0	0	watergap2	princeton
1971	BGD	SEA	4187922.7246896	5663491.76320981	25731767.1411445	lpjml	watch
1971	BGD	SEA	4316288.20390336	5835371.95891988	26484686.912549	h08	watch
1971	BGD	SEA	559745874.148987	732783164.949756	3067502879.0673	pcr-globwb	wfdei
1971	BGD	SEA	822501671.897113	1077779865.24356	4537466586.09554	watergap2	gswp3
1971	BGD	SEA	822501671.897113	1077779865.24356	4537466586.09554	pcr-globwb	gswp3
1971	BGD	SEA	0	0	0	orchidee	princeton
1971	BGD	SEA	162961307.357495	212813459.061434	892523635.23036	h08	gswp3
1971	BGD	SEA	5806963.8884747	7932035.54949344	36740267.3808913	jules-b1	watch
1971	BGD	SEA	835646233.349868	1095583750.30998	4618837067.53594	watergap2	wfdei
1971	BGD	SEA	0	0	0	pcr-globwb	princeton
1971	BGD	SEA	835693713.039929	1095656541.90992	4619257107.60609	lpjml	wfdei
1971	BGD	SEA	822501671.897113	1077779865.24356	4537466586.09554	vic	gswp3
1971	BGD	SEA	0	0	0	h08	princeton
1971	BGD	SEA	6177409.27080857	8327395.95252349	37400977.2493835	dbh	watch
1971	BGD	SEA	4542201.46552829	6137867.73866675	27809767.1556305	watergap2	watch
1971	BGD	SEA	0	0	0	jules-b1	princeton
1971	BGD	SEA	822501671.897113	1077779865.24356	4537466586.09554	clm40	wfdei
1971	BGD	SEA	0	0	0	matsiro	princeton
1971	BGD	SEA	0	0	0	mpi-hm	watch
1971	BGD	SEA	822501671.897113	1077779865.24356	4537466586.09554	orchidee	gswp3
1971	BGD	SEA	0	0	0	mpi-hm	princeton
1971	BGD	SEA	895842835.874263	1173844661.7442	4957512812.70512	matsiro	wfdei
1971	BGD	SEA	0	0	0	jules-w1	princeton
1971	BGD	SEA	0	0	0	clm40	watch
1971	BGD	SEA	0	0	0	dbh	princeton
1971	BGD	SEA	0	0	0	vic	princeton
1971	BGR	EUR	6446061.7523067	10980362.0001454	45205279.4127432	lpjml	gswp3
1971	BGR	EUR	6708608.26738101	11674764.3315236	51350965.2178956	orchidee	wfdei
1971	BGR	EUR	3388214.23388542	5997588.96930555	27717264.5185675	vic	watch
1971	BGR	EUR	14369363.1282403	24464093.1853396	101767936.534286	clm40	princeton
1971	BGR	EUR	6811526.08195307	11579596.5768209	47499477.6583128	clm40	gswp3
1971	BGR	EUR	6597340.05178683	11224374.4670288	46116093.764824	dbh	gswp3
1971	BGR	EUR	5766808.02289202	10171175.5875016	45306718.4169532	mpi-hm	wfdei
1971	BGR	EUR	789280.022027674	1341751.31319119	5443776.87794844	lpjml	princeton
1971	BGR	EUR	4202638.33947972	7395778.04607363	33697201.3188593	h08	wfdei
1971	BGR	EUR	1625049.62382308	2743353.4340167	11468513.3629323	mpi-hm	gswp3
1971	BGR	EUR	2772355.94679035	4825424.61374606	19945384.5016718	matsiro	gswp3
1971	BGR	EUR	653982.381582862	1115690.1977496	4533703.91370086	jules-b1	gswp3
1971	BGR	EUR	72523311.7866942	130886394.68024	574101452.829745	dbh	wfdei
1971	BGR	EUR	4731068.37086287	8254137.99477945	36749080.569092	pcr-globwb	watch
1971	BGR	EUR	12317870.4507357	20955723.7499426	83586325.6661407	matsiro	watch
1971	BGR	EUR	5929690.36042278	10318151.6328892	45738887.3456916	vic	wfdei
1971	BGR	EUR	839433.246130829	1426572.68759754	5789745.11028246	jules-w1	gswp3
1971	BGR	EUR	3405455.98812892	6018726.2818733	27707969.3313669	orchidee	watch
1971	BGR	EUR	49927363.0173934	89780592.6574008	391128754.934593	jules-w1	wfdei
1971	BGR	EUR	0	0	0	watergap2	princeton
1971	BGR	EUR	0	0	0	lpjml	watch
1971	BGR	EUR	3272077.08923392	5795693.23904944	26810703.6222665	h08	watch
1971	BGR	EUR	8207360.12501929	14273223.0069535	62486206.9705891	pcr-globwb	wfdei
1971	BGR	EUR	828013.920058043	1406356.95804033	5756097.27807297	watergap2	gswp3
1971	BGR	EUR	76460514.6903362	139056499.48749	614480708.527499	pcr-globwb	gswp3
1971	BGR	EUR	3285569.42959136	5623516.27233124	23129493.9394039	orchidee	princeton
1971	BGR	EUR	0	0	0	h08	gswp3
1971	BGR	EUR	11571549.4744892	21313492.5996098	95115249.6846455	jules-b1	watch
1971	BGR	EUR	28866390.3094087	51794429.8814073	226109662.964059	watergap2	wfdei
1971	BGR	EUR	6518344.54962132	11054196.9053254	44582021.590899	pcr-globwb	princeton
1971	BGR	EUR	5990125.00185438	10507080.7130586	46342602.064767	lpjml	wfdei
1971	BGR	EUR	436706.057678963	724137.384188388	2821113.52429136	vic	gswp3
1971	BGR	EUR	195469.910164456	353011.199602417	1554178.94466626	h08	princeton
1971	BGR	EUR	16227125.359293	29070096.8745483	128938528.064672	dbh	watch
1971	BGR	EUR	0	0	0	watergap2	watch
1971	BGR	EUR	8909669.00173438	15119475.7259046	62515193.183024	jules-b1	princeton
1971	BGR	EUR	15120997.595073	26148594.1240768	111307639.453444	clm40	wfdei
1971	BGR	EUR	101387.287303619	167558.735291471	622053.883959531	matsiro	princeton
1971	BGR	EUR	696900.737113353	1240106.66022592	5314295.23486706	mpi-hm	watch
1971	BGR	EUR	695463.806054174	1181796.09586945	4784677.45931017	orchidee	gswp3
1971	BGR	EUR	262664.077451614	474082.579798909	2086699.76923881	mpi-hm	princeton
1971	BGR	EUR	22737014.5130659	39170598.8155056	159921171.713508	matsiro	wfdei
1971	BGR	EUR	9507277.26467084	16121042.8570954	66586077.0345328	jules-w1	princeton
1971	BGR	EUR	7900455.61660588	13806691.476789	60695255.4213694	clm40	watch
1971	BGR	EUR	8754708.23629495	14832650.7468228	60923744.2629439	dbh	princeton
1971	BGR	EUR	553275.103776573	943394.598343434	3840266.02355036	vic	princeton
1971	BHR	NAF	0	0	0	lpjml	gswp3
1971	BHR	NAF	0	0	0	orchidee	wfdei
1971	BHR	NAF	0	0	0	vic	watch
1971	BHR	NAF	0	0	0	clm40	princeton
1971	BHR	NAF	0	0	0	clm40	gswp3
1971	BHR	NAF	0	0	0	dbh	gswp3
1971	BHR	NAF	0	0	0	mpi-hm	wfdei
1971	BHR	NAF	0	0	0	lpjml	princeton
1971	BHR	NAF	0	0	0	h08	wfdei
1971	BHR	NAF	0	0	0	mpi-hm	gswp3
1971	BHR	NAF	0	0	0	matsiro	gswp3
1971	BHR	NAF	0	0	0	jules-b1	gswp3
1971	BHR	NAF	0	0	0	dbh	wfdei
1971	BHR	NAF	0	0	0	pcr-globwb	watch
1971	BHR	NAF	0	0	0	matsiro	watch
1971	BHR	NAF	0	0	0	vic	wfdei
1971	BHR	NAF	0	0	0	jules-w1	gswp3
1971	BHR	NAF	0	0	0	orchidee	watch
1971	BHR	NAF	0	0	0	jules-w1	wfdei
1971	BHR	NAF	0	0	0	watergap2	princeton
1971	BHR	NAF	0	0	0	lpjml	watch
1971	BHR	NAF	0	0	0	h08	watch
1971	BHR	NAF	0	0	0	pcr-globwb	wfdei
1971	BHR	NAF	0	0	0	watergap2	gswp3
1971	BHR	NAF	0	0	0	pcr-globwb	gswp3
1971	BHR	NAF	0	0	0	orchidee	princeton
1971	BHR	NAF	0	0	0	h08	gswp3
1971	BHR	NAF	0	0	0	jules-b1	watch
1971	BHR	NAF	0	0	0	watergap2	wfdei
1971	BHR	NAF	0	0	0	pcr-globwb	princeton
1971	BHR	NAF	0	0	0	lpjml	wfdei
1971	BHR	NAF	0	0	0	vic	gswp3
1971	BHR	NAF	0	0	0	h08	princeton
1971	BHR	NAF	0	0	0	dbh	watch
1971	BHR	NAF	0	0	0	watergap2	watch
1971	BHR	NAF	0	0	0	jules-b1	princeton
1971	BHR	NAF	0	0	0	clm40	wfdei
1971	BHR	NAF	0	0	0	matsiro	princeton
1971	BHR	NAF	0	0	0	mpi-hm	watch
1971	BHR	NAF	0	0	0	orchidee	gswp3
1971	BHR	NAF	0	0	0	mpi-hm	princeton
1971	BHR	NAF	0	0	0	matsiro	wfdei
1971	BHR	NAF	0	0	0	jules-w1	princeton
1971	BHR	NAF	0	0	0	clm40	watch
1971	BHR	NAF	0	0	0	dbh	princeton
1971	BHR	NAF	0	0	0	vic	princeton
1971	BHS	LAM	0	0	0	lpjml	gswp3
1971	BHS	LAM	0	0	0	orchidee	wfdei
1971	BHS	LAM	0	0	0	vic	watch
1971	BHS	LAM	0	0	0	clm40	princeton
1971	BHS	LAM	0	0	0	clm40	gswp3
1971	BHS	LAM	0	0	0	dbh	gswp3
1971	BHS	LAM	0	0	0	mpi-hm	wfdei
1971	BHS	LAM	1.55817792310773	2.93906178275773	9.34851183247868	lpjml	princeton
1971	BHS	LAM	0	0	0	h08	wfdei
1971	BHS	LAM	0	0	0	mpi-hm	gswp3
1971	BHS	LAM	0	0	0	matsiro	gswp3
1971	BHS	LAM	0	0	0	jules-b1	gswp3
1971	BHS	LAM	0	0	0	dbh	wfdei
1971	BHS	LAM	0	0	0	pcr-globwb	watch
1971	BHS	LAM	0	0	0	matsiro	watch
1971	BHS	LAM	0	0	0	vic	wfdei
1971	BHS	LAM	0	0	0	jules-w1	gswp3
1971	BHS	LAM	0	0	0	orchidee	watch
1971	BHS	LAM	0.443198514447846	0.835968599395051	2.65903302505345	jules-w1	wfdei
1971	BHS	LAM	1.29444198537861	2.44159855739418	7.76619026448139	watergap2	princeton
1971	BHS	LAM	0	0	0	lpjml	watch
1971	BHS	LAM	0	0	0	h08	watch
1971	BHS	LAM	0	0	0	pcr-globwb	wfdei
1971	BHS	LAM	0	0	0	watergap2	gswp3
1971	BHS	LAM	0	0	0	pcr-globwb	gswp3
1971	BHS	LAM	0	0	0	orchidee	princeton
1971	BHS	LAM	0	0	0	h08	gswp3
1971	BHS	LAM	0	0	0	jules-b1	watch
1971	BHS	LAM	0	0	0	watergap2	wfdei
1971	BHS	LAM	2.58888397075722	4.88319711478836	15.5323805289628	pcr-globwb	princeton
1971	BHS	LAM	0.084497109799098	0.159379890114667	0.506952523875862	lpjml	wfdei
1971	BHS	LAM	0	0	0	vic	gswp3
1971	BHS	LAM	2.58888397075722	4.88319711478836	15.5323805289628	h08	princeton
1971	BHS	LAM	0	0	0	dbh	watch
1971	BHS	LAM	0	0	0	watergap2	watch
1971	BHS	LAM	1.29444198537861	2.44159855739418	7.76619026448139	jules-b1	princeton
1971	BHS	LAM	0	0	0	clm40	wfdei
1971	BHS	LAM	1.29444198537861	2.44159855739418	7.76619026448139	matsiro	princeton
1971	BHS	LAM	0	0	0	mpi-hm	watch
1971	BHS	LAM	0	0	0	orchidee	gswp3
1971	BHS	LAM	2.58888397075722	4.88319711478836	15.5323805289628	mpi-hm	princeton
1971	BHS	LAM	0	0	0	matsiro	wfdei
1971	BHS	LAM	1.29444198537861	2.44159855739418	7.76619026448139	jules-w1	princeton
1971	BHS	LAM	0	0	0	clm40	watch
1971	BHS	LAM	2.58888397075722	4.88319711478836	15.5323805289628	dbh	princeton
1971	BHS	LAM	1.29444198537861	2.44159855739418	7.76619026448139	vic	princeton
1971	BIH	EUR	4945.3175524094	7233.90906642107	28454.1935488001	lpjml	gswp3
1971	BIH	EUR	5420.69457956201	7945.32897491759	31655.7718360601	orchidee	wfdei
1971	BIH	EUR	5116.96970323939	7499.59952935713	29856.3827071042	vic	watch
1971	BIH	EUR	5057.83080849516	7398.49114930365	29101.5683496175	clm40	princeton
1971	BIH	EUR	5030543.94866715	8123616.65188029	37785678.982598	clm40	gswp3
1971	BIH	EUR	7173133.03547214	11599700.6002769	51985453.4840018	dbh	gswp3
1971	BIH	EUR	3568.15424129607	5236.40832024571	21012.5549395582	mpi-hm	wfdei
1971	BIH	EUR	3517.36844236293	5159.88149378082	20656.794958802	lpjml	princeton
1971	BIH	EUR	3700.74039489422	5429.44904681132	21749.7709642038	h08	wfdei
1971	BIH	EUR	3331.21247926525	4872.82927750338	19167.0127615992	mpi-hm	gswp3
1971	BIH	EUR	5543683.75479973	9155214.27374252	44074811.469839	matsiro	gswp3
1971	BIH	EUR	5209.92487866565	7620.97123506056	29976.6818411965	jules-b1	gswp3
1971	BIH	EUR	4908.35441354515	7179.84014515975	28241.5163453105	dbh	wfdei
1971	BIH	EUR	21132.1322330161	33104.9918603106	155072.462732802	pcr-globwb	watch
1971	BIH	EUR	20859.2065313189	32647.6615622534	152644.365681188	matsiro	watch
1971	BIH	EUR	5196.82198729247	7616.28114400676	30312.2945016561	vic	wfdei
1971	BIH	EUR	5670.47440161462	8294.09351529974	32622.8094134091	jules-w1	gswp3
1971	BIH	EUR	5573.09047423491	8167.42502731148	32528.0343502971	orchidee	watch
1971	BIH	EUR	4055.90318928015	5950.38894834078	23833.4688369751	jules-w1	wfdei
1971	BIH	EUR	4507.49139834453	6609.15903551859	26380.5871577636	watergap2	princeton
1971	BIH	EUR	5134.25607816531	7527.2176130112	30032.8990368713	lpjml	watch
1971	BIH	EUR	3482.5716734316	5109.89330547542	20482.4697705647	h08	watch
1971	BIH	EUR	750891.751135417	1191493.53453286	5477416.40339399	pcr-globwb	wfdei
1971	BIH	EUR	3420.71309020413	5003.74893515117	19681.9782171846	watergap2	gswp3
1971	BIH	EUR	5166.63626126412	7557.64953355705	29727.6093226071	pcr-globwb	gswp3
1971	BIH	EUR	3538280.61041578	6040429.18295043	31237180.7225264	orchidee	princeton
1971	BIH	EUR	3825.66668085115	5596.10674024986	22011.9858909968	h08	gswp3
1971	BIH	EUR	4974.07705086835	7292.16152229224	29109.8202355565	jules-b1	watch
1971	BIH	EUR	3612.69838623539	5300.63884672534	21242.5121520546	watergap2	wfdei
1971	BIH	EUR	790878.725731851	1228002.25480047	5787490.19366911	pcr-globwb	princeton
1971	BIH	EUR	10893.1342224755	16639.5526336641	73613.3630802934	lpjml	wfdei
1971	BIH	EUR	6421.9551491423	9487.06410711555	38420.4501227021	vic	gswp3
1971	BIH	EUR	3582.44625470722	5256.64818722442	21075.8738262488	h08	princeton
1971	BIH	EUR	4255.078191241	6224.24108861365	24482.7186799887	dbh	watch
1971	BIH	EUR	3536.61652853794	5189.05952007624	20796.5686169035	watergap2	watch
1971	BIH	EUR	3703.69673450353	5417.69160484868	21310.1995195996	jules-b1	princeton
1971	BIH	EUR	5487.19042983308	8045.01799965919	32107.1499769423	clm40	wfdei
1971	BIH	EUR	3793.58203619158	5549.17398023272	21827.3783952368	matsiro	princeton
1971	BIH	EUR	3548.44133349793	5207.14425078959	20886.9678876575	mpi-hm	watch
1971	BIH	EUR	12169.7052730376	18116.1213622907	76184.2678881272	orchidee	gswp3
1971	BIH	EUR	53316.5285832643	80548.9612415814	354632.990792825	mpi-hm	princeton
1971	BIH	EUR	31186.4920780214	49138.1851654555	232074.771010506	matsiro	wfdei
1971	BIH	EUR	4533.07029354758	6630.88223308156	26082.2198243015	jules-w1	princeton
1971	BIH	EUR	5578.79916977562	8177.09277526638	32592.726649472	clm40	watch
1971	BIH	EUR	4896.50306611312	7162.50423725712	28173.3264808435	dbh	princeton
1971	BIH	EUR	3835.04739041571	5609.82864976313	22065.9602865227	vic	princeton
1971	BLR	EUR	0	0	0	lpjml	gswp3
1971	BLR	EUR	34914450.5474346	46142560.1314651	1079497536.97185	orchidee	wfdei
1971	BLR	EUR	1883643.9521727	2377979.4341682	51785695.4209997	vic	watch
1971	BLR	EUR	342644.546637404	441349.399407696	10053690.6533257	clm40	princeton
1971	BLR	EUR	1521166.79805948	2033813.13951176	49020997.1728217	clm40	gswp3
1971	BLR	EUR	0	0	0	dbh	gswp3
1971	BLR	EUR	6188916.57569922	8477185.64368996	213506979.581176	mpi-hm	wfdei
1971	BLR	EUR	0	0	0	lpjml	princeton
1971	BLR	EUR	37864585.7333834	49613315.0652103	1144980000.4198	h08	wfdei
1971	BLR	EUR	0	0	0	mpi-hm	gswp3
1971	BLR	EUR	4012574.63832519	5247543.56754596	119610420.621051	matsiro	gswp3
1971	BLR	EUR	62400.5865368202	77020.5547487438	1571920.58097298	jules-b1	gswp3
1971	BLR	EUR	307256.452767758	381991.067357011	8258652.14507149	dbh	wfdei
1971	BLR	EUR	0	0	0	pcr-globwb	watch
1971	BLR	EUR	1081327.4516137	1355627.39098436	29187730.0259522	matsiro	watch
1971	BLR	EUR	29535848.2423131	37831601.5034564	834449239.998831	vic	wfdei
1971	BLR	EUR	0	0	0	jules-w1	gswp3
1971	BLR	EUR	2169903.4540687	2802310.70216876	63290506.8444844	orchidee	watch
1971	BLR	EUR	15183611.1641173	20428209.7953794	496833674.643402	jules-w1	wfdei
1971	BLR	EUR	419809.673709225	531178.618348833	11823219.8492066	watergap2	princeton
1971	BLR	EUR	461030.960701944	575824.058034219	12434560.7861404	lpjml	watch
1971	BLR	EUR	9696955.25300501	12475690.7226714	280368108.689946	h08	watch
1971	BLR	EUR	0	0	0	pcr-globwb	wfdei
1971	BLR	EUR	73052.1289095216	93238.7369227608	1957871.20607425	watergap2	gswp3
1971	BLR	EUR	65604.3061999302	82550.7860695076	1854465.80309647	pcr-globwb	gswp3
1971	BLR	EUR	0	0	0	orchidee	princeton
1971	BLR	EUR	160383.724312742	199919.347798965	4294363.79707788	h08	gswp3
1971	BLR	EUR	0	0	0	jules-b1	watch
1971	BLR	EUR	1899379.14518552	2534189.53812791	61486506.4939441	watergap2	wfdei
1971	BLR	EUR	0	0	0	pcr-globwb	princeton
1971	BLR	EUR	14512767.2259946	18813149.5281864	420688540.604812	lpjml	wfdei
1971	BLR	EUR	2380408.11980763	3068740.66313394	68512828.7501679	vic	gswp3
1971	BLR	EUR	514727.875605652	662920.785879688	15308002.1164635	h08	princeton
1971	BLR	EUR	50111.793808688	62373.0245259872	1345816.09304871	dbh	watch
1971	BLR	EUR	99256.6847074517	124083.265107182	2630489.91172681	watergap2	watch
1971	BLR	EUR	0	0	0	jules-b1	princeton
1971	BLR	EUR	3391566.53404751	4440917.16553705	103032209.140149	clm40	wfdei
1971	BLR	EUR	1854587.76203141	2334028.67430442	51022088.7777134	matsiro	princeton
1971	BLR	EUR	7645703.95215385	10444677.0464788	260412078.129685	mpi-hm	watch
1971	BLR	EUR	2331659.25797788	3095619.91597362	74209672.7770257	orchidee	gswp3
1971	BLR	EUR	149242.996456291	194873.701033234	4541050.5009301	mpi-hm	princeton
1971	BLR	EUR	21264338.4471126	27844383.4185735	644515704.81563	matsiro	wfdei
1971	BLR	EUR	0	0	0	jules-w1	princeton
1971	BLR	EUR	688.818366542295	858.428170567903	18669.9759813284	clm40	watch
1971	BLR	EUR	0	0	0	dbh	princeton
1971	BLR	EUR	6549941.88826719	8467802.78751926	191453999.085701	vic	princeton
1971	BLZ	LAM	14847.8442033349	27697.1759423058	106892.451311139	lpjml	gswp3
1971	BLZ	LAM	0	0	0	orchidee	wfdei
1971	BLZ	LAM	0	0	0	vic	watch
1971	BLZ	LAM	0	0	0	clm40	princeton
1971	BLZ	LAM	155153.422767105	294175.873949346	1184830.72654082	clm40	gswp3
1971	BLZ	LAM	8727.50692196532	16266.4819571826	62633.347192507	dbh	gswp3
1971	BLZ	LAM	0	0	0	mpi-hm	wfdei
1971	BLZ	LAM	0	0	0	lpjml	princeton
1971	BLZ	LAM	0	0	0	h08	wfdei
1971	BLZ	LAM	26085.9383950768	49011.3696664508	192814.322251398	mpi-hm	gswp3
1971	BLZ	LAM	0	0	0	matsiro	gswp3
1971	BLZ	LAM	26518.556290884	49830.1675228382	196097.531468604	jules-b1	gswp3
1971	BLZ	LAM	0	0	0	dbh	wfdei
1971	BLZ	LAM	0	0	0	pcr-globwb	watch
1971	BLZ	LAM	0	0	0	matsiro	watch
1971	BLZ	LAM	0	0	0	vic	wfdei
1971	BLZ	LAM	27558.916899024	51794.8375907436	203930.378515186	jules-w1	gswp3
1971	BLZ	LAM	0	0	0	orchidee	watch
1971	BLZ	LAM	0	0	0	jules-w1	wfdei
1971	BLZ	LAM	0	0	0	watergap2	princeton
1971	BLZ	LAM	0	0	0	lpjml	watch
1971	BLZ	LAM	0	0	0	h08	watch
1971	BLZ	LAM	14390.5767510031	26837.3254261631	103502.299035655	pcr-globwb	wfdei
1971	BLZ	LAM	20537.236712281	38477.7985673252	150249.701754893	watergap2	gswp3
1971	BLZ	LAM	15075.8356445903	28125.8934410909	108582.765588749	pcr-globwb	gswp3
1971	BLZ	LAM	0	0	0	orchidee	princeton
1971	BLZ	LAM	25694.0279088542	48269.0705491484	189832.229902271	h08	gswp3
1971	BLZ	LAM	0	0	0	jules-b1	watch
1971	BLZ	LAM	19297.2054509635	36132.2310296693	140858.755264393	watergap2	wfdei
1971	BLZ	LAM	0	0	0	pcr-globwb	princeton
1971	BLZ	LAM	0	0	0	lpjml	wfdei
1971	BLZ	LAM	26045.5725866018	48934.9146976415	192507.1741325	vic	gswp3
1971	BLZ	LAM	0	0	0	h08	princeton
1971	BLZ	LAM	0	0	0	dbh	watch
1971	BLZ	LAM	0	0	0	watergap2	watch
1971	BLZ	LAM	0	0	0	jules-b1	princeton
1971	BLZ	LAM	36123.2319719244	68056.5497069359	269675.932760649	clm40	wfdei
1971	BLZ	LAM	0	0	0	matsiro	princeton
1971	BLZ	LAM	0	0	0	mpi-hm	watch
1971	BLZ	LAM	26750.5819742995	50268.3366649848	197844.446600581	orchidee	gswp3
1971	BLZ	LAM	0	0	0	mpi-hm	princeton
1971	BLZ	LAM	72587.1367733914	137287.618945553	549516.289285859	matsiro	wfdei
1971	BLZ	LAM	0	0	0	jules-w1	princeton
1971	BLZ	LAM	0	0	0	clm40	watch
1971	BLZ	LAM	0	0	0	dbh	princeton
1971	BLZ	LAM	0	0	0	vic	princeton
1971	BMU	LAM	0	0	0	lpjml	gswp3
1971	BMU	LAM	0	0	0	orchidee	wfdei
1971	BMU	LAM	0	0	0	vic	watch
1971	BMU	LAM	0	0	0	clm40	princeton
1971	BMU	LAM	0	0	0	clm40	gswp3
1971	BMU	LAM	0	0	0	dbh	gswp3
1971	BMU	LAM	0	0	0	mpi-hm	wfdei
1971	BMU	LAM	0	0	0	lpjml	princeton
1971	BMU	LAM	0	0	0	h08	wfdei
1971	BMU	LAM	0	0	0	mpi-hm	gswp3
1971	BMU	LAM	0	0	0	matsiro	gswp3
1971	BMU	LAM	0	0	0	jules-b1	gswp3
1971	BMU	LAM	0	0	0	dbh	wfdei
1971	BMU	LAM	0	0	0	pcr-globwb	watch
1971	BMU	LAM	0	0	0	matsiro	watch
1971	BMU	LAM	0	0	0	vic	wfdei
1971	BMU	LAM	0	0	0	jules-w1	gswp3
1971	BMU	LAM	0	0	0	orchidee	watch
1971	BMU	LAM	0	0	0	jules-w1	wfdei
1971	BMU	LAM	0	0	0	watergap2	princeton
1971	BMU	LAM	0	0	0	lpjml	watch
1971	BMU	LAM	0	0	0	h08	watch
1971	BMU	LAM	0	0	0	pcr-globwb	wfdei
1971	BMU	LAM	0	0	0	watergap2	gswp3
1971	BMU	LAM	0	0	0	pcr-globwb	gswp3
1971	BMU	LAM	0	0	0	orchidee	princeton
1971	BMU	LAM	0	0	0	h08	gswp3
1971	BMU	LAM	0	0	0	jules-b1	watch
1971	BMU	LAM	0	0	0	watergap2	wfdei
1971	BMU	LAM	0	0	0	pcr-globwb	princeton
1971	BMU	LAM	0	0	0	lpjml	wfdei
1971	BMU	LAM	0	0	0	vic	gswp3
1971	BMU	LAM	0	0	0	h08	princeton
1971	BMU	LAM	0	0	0	dbh	watch
1971	BMU	LAM	0	0	0	watergap2	watch
1971	BMU	LAM	0	0	0	jules-b1	princeton
1971	BMU	LAM	0	0	0	clm40	wfdei
1971	BMU	LAM	0	0	0	matsiro	princeton
1971	BMU	LAM	0	0	0	mpi-hm	watch
1971	BMU	LAM	0	0	0	orchidee	gswp3
1971	BMU	LAM	0	0	0	mpi-hm	princeton
1971	BMU	LAM	0	0	0	matsiro	wfdei
1971	BMU	LAM	0	0	0	jules-w1	princeton
1971	BMU	LAM	0	0	0	clm40	watch
1971	BMU	LAM	0	0	0	dbh	princeton
1971	BMU	LAM	0	0	0	vic	princeton
1971	BOL	LAM	4632941.53523711	6498640.54757695	21547393.3210133	lpjml	gswp3
1971	BOL	LAM	8398315.27639871	12034806.0616273	36847597.4770699	orchidee	wfdei
1971	BOL	LAM	4005223.36625556	5586236.88208463	17214960.1305873	vic	watch
1971	BOL	LAM	449769.493389582	658193.2401047	1921176.06223459	clm40	princeton
1971	BOL	LAM	3696204.47597715	5205209.2759493	18381593.2387059	clm40	gswp3
1971	BOL	LAM	2993593.26528287	4135074.91369116	13959226.1554321	dbh	gswp3
1971	BOL	LAM	7954275.59264471	11340360.9198789	34498029.1608163	mpi-hm	wfdei
1971	BOL	LAM	3511081.26368725	5012258.50940888	16115269.7142043	lpjml	princeton
1971	BOL	LAM	6236234.18964421	8750121.55405213	26787731.5898657	h08	wfdei
1971	BOL	LAM	7101920.16611969	10519485.0898738	38997314.1993721	mpi-hm	gswp3
1971	BOL	LAM	2562678.35474848	3627712.94061196	12651174.8679199	matsiro	gswp3
1971	BOL	LAM	6458846.30832732	9140603.15837347	30846880.1186563	jules-b1	gswp3
1971	BOL	LAM	6786559.2011531	9615233.17331963	29394421.7802056	dbh	wfdei
1971	BOL	LAM	5341928.2913027	7912159.19930391	25224856.0474226	pcr-globwb	watch
1971	BOL	LAM	1669115.99512502	2369068.8951797	8016173.1812696	matsiro	watch
1971	BOL	LAM	5401750.28685817	7586520.30494339	23034533.9708121	vic	wfdei
1971	BOL	LAM	3048755.97954171	4271962.40805499	14009425.3411794	jules-w1	gswp3
1971	BOL	LAM	6202598.75079497	8871771.95756158	27327807.0661225	orchidee	watch
1971	BOL	LAM	8223877.91206355	11728381.0692334	35811850.4784076	jules-w1	wfdei
1971	BOL	LAM	2848991.47491303	4045813.82345882	12887260.0780098	watergap2	princeton
1971	BOL	LAM	5021060.40317991	6963103.33977346	21157491.7792212	lpjml	watch
1971	BOL	LAM	7096912.35409208	9961377.99768521	30859717.3118339	h08	watch
1971	BOL	LAM	5128617.05769633	7606037.63585601	23995821.6404121	pcr-globwb	wfdei
1971	BOL	LAM	4733349.59397467	6688452.64068059	21559187.7164449	watergap2	gswp3
1971	BOL	LAM	5236635.72361704	7347984.56997775	23829157.5933077	pcr-globwb	gswp3
1971	BOL	LAM	388075.920349196	611358.954310375	1874073.2692489	orchidee	princeton
1971	BOL	LAM	5584852.91996639	7933811.38760178	25178440.0031764	h08	gswp3
1971	BOL	LAM	4847109.5586964	7526123.40026432	25069590.0712391	jules-b1	watch
1971	BOL	LAM	4585132.17513294	6487678.51529598	19827394.4215482	watergap2	wfdei
1971	BOL	LAM	336482.989410265	491670.902067464	1542324.65102353	pcr-globwb	princeton
1971	BOL	LAM	5875154.32318049	8276508.44842785	24818693.5475212	lpjml	wfdei
1971	BOL	LAM	3588825.08398699	4969892.39452434	16538121.95117	vic	gswp3
1971	BOL	LAM	2697495.67452802	3886759.89866257	12715605.8044956	h08	princeton
1971	BOL	LAM	3951768.1618964	5629067.54108095	17558349.1235319	dbh	watch
1971	BOL	LAM	3486244.10916718	4912424.74662751	15043686.9365532	watergap2	watch
1971	BOL	LAM	15706017.1394816	23939729.0984991	81149569.7377199	jules-b1	princeton
1971	BOL	LAM	9143120.37794233	13040742.4542563	39685546.612256	clm40	wfdei
1971	BOL	LAM	288496.947955576	390546.39848245	1312029.12101637	matsiro	princeton
1971	BOL	LAM	4830613.57254568	6796622.06078686	21178212.7261922	mpi-hm	watch
1971	BOL	LAM	3704745.19113842	5200899.16130166	17148856.0301951	orchidee	gswp3
1971	BOL	LAM	111079.160570062	176982.186124809	567372.123545324	mpi-hm	princeton
1971	BOL	LAM	1991158.58652816	2985723.76167204	9630305.72313151	matsiro	wfdei
1971	BOL	LAM	791656.794626717	1136828.7055401	3316742.50665381	jules-w1	princeton
1971	BOL	LAM	5464460.63795235	7591413.6001664	23111970.9196066	clm40	watch
1971	BOL	LAM	361671.820175997	474129.61410253	1234450.50897269	dbh	princeton
1971	BOL	LAM	768512.270327335	1097590.19196583	3138372.28449714	vic	princeton
1971	BRA	LAM	317873064.203037	649156059.781583	2327613961.69211	lpjml	gswp3
1971	BRA	LAM	211216018.954579	426663313.607332	1512973473.63154	orchidee	wfdei
1971	BRA	LAM	243225386.767978	491729783.407506	1725275909.24093	vic	watch
1971	BRA	LAM	143290943.303436	293548867.96266	1058220151.69747	clm40	princeton
1971	BRA	LAM	111293865.195817	226560939.889656	791891706.542659	clm40	gswp3
1971	BRA	LAM	138431261.609091	282773319.455099	1033026799.44652	dbh	gswp3
1971	BRA	LAM	217744776.808148	439386878.101704	1565245009.9666	mpi-hm	wfdei
1971	BRA	LAM	159770249.452608	316060822.763609	1091327104.08908	lpjml	princeton
1971	BRA	LAM	487835550.549325	1004658033.43874	3555377710.88976	h08	wfdei
1971	BRA	LAM	341816827.529273	698255845.513811	2480080755.02694	mpi-hm	gswp3
1971	BRA	LAM	51637337.7625105	102987167.133179	351532735.055637	matsiro	gswp3
1971	BRA	LAM	375235053.222414	763761367.06082	2720470129.38846	jules-b1	gswp3
1971	BRA	LAM	210181629.476525	423799044.444913	1496524808.40186	dbh	wfdei
1971	BRA	LAM	153743734.105479	308256441.269413	1057808007.89094	pcr-globwb	watch
1971	BRA	LAM	383399479.432506	822937699.037142	3382251570.75594	matsiro	watch
1971	BRA	LAM	224241286.33158	456843717.558914	1656388284.99305	vic	wfdei
1971	BRA	LAM	292218499.128109	598058087.694617	2123449478.13485	jules-w1	gswp3
1971	BRA	LAM	210874135.697423	421387696.978362	1422100544.02963	orchidee	watch
1971	BRA	LAM	235305371.344229	468936720.803782	1606028556.56123	jules-w1	wfdei
1971	BRA	LAM	129235482.402026	254134692.907303	845870403.063231	watergap2	princeton
1971	BRA	LAM	243127513.946191	491557838.038848	1713575475.70409	lpjml	watch
1971	BRA	LAM	284638082.431304	576755267.7825	2031295219.01229	h08	watch
1971	BRA	LAM	175679201.582308	350888888.232425	1211600825.33384	pcr-globwb	wfdei
1971	BRA	LAM	379522512.311507	778593365.005477	2833031800.14733	watergap2	gswp3
1971	BRA	LAM	356723763.296416	726675068.783796	2570862332.38527	pcr-globwb	gswp3
1971	BRA	LAM	72805251.90362	147562338.474754	529306937.460771	orchidee	princeton
1971	BRA	LAM	345820906.492244	707254660.479785	2562917794.56794	h08	gswp3
1971	BRA	LAM	193165483.703536	388399416.004333	1330161600.868	jules-b1	watch
1971	BRA	LAM	341811121.41079	684969203.153489	2390305013.75648	watergap2	wfdei
1971	BRA	LAM	153425727.419381	308317898.416959	1081127713.65583	pcr-globwb	princeton
1971	BRA	LAM	254897009.6577	516184917.032453	1864250438.81929	lpjml	wfdei
1971	BRA	LAM	319789569.156076	658587257.454389	2406658124.58489	vic	gswp3
1971	BRA	LAM	215111888.37982	436201690.255921	1564522546.49863	h08	princeton
1971	BRA	LAM	198433029.821999	401071823.493274	1391510306.53238	dbh	watch
1971	BRA	LAM	167487621.308981	339002470.963593	1202192558.98566	watergap2	watch
1971	BRA	LAM	90007755.7833817	178185579.996593	600268301.143316	jules-b1	princeton
1971	BRA	LAM	156007885.885311	315840206.390038	1104954202.34945	clm40	wfdei
1971	BRA	LAM	100135296.177751	205863691.553853	774857036.288085	matsiro	princeton
1971	BRA	LAM	201955947.817322	406129544.062543	1403003641.61152	mpi-hm	watch
1971	BRA	LAM	112626353.374875	228712152.910595	801764974.610612	orchidee	gswp3
1971	BRA	LAM	156256813.746993	320398195.442273	1178666077.18734	mpi-hm	princeton
1971	BRA	LAM	394976210.774296	845831755.245595	3471316795.73859	matsiro	wfdei
1971	BRA	LAM	63730891.4934107	129577549.099478	472735464.676616	jules-w1	princeton
1971	BRA	LAM	133915712.362947	270569636.690556	927065606.336659	clm40	watch
1971	BRA	LAM	130086639.456195	267123588.076049	999879299.25345	dbh	princeton
1971	BRA	LAM	162462062.690216	322042073.596339	1113894323.71116	vic	princeton
1971	BRB	LAM	0	0	0	lpjml	gswp3
1971	BRB	LAM	0	0	0	orchidee	wfdei
1971	BRB	LAM	0	0	0	vic	watch
1971	BRB	LAM	0	0	0	clm40	princeton
1971	BRB	LAM	0	0	0	clm40	gswp3
1971	BRB	LAM	0	0	0	dbh	gswp3
1971	BRB	LAM	0	0	0	mpi-hm	wfdei
1971	BRB	LAM	0	0	0	lpjml	princeton
1971	BRB	LAM	0	0	0	h08	wfdei
1971	BRB	LAM	0	0	0	mpi-hm	gswp3
1971	BRB	LAM	0	0	0	matsiro	gswp3
1971	BRB	LAM	0	0	0	jules-b1	gswp3
1971	BRB	LAM	0	0	0	dbh	wfdei
1971	BRB	LAM	0	0	0	pcr-globwb	watch
1971	BRB	LAM	0	0	0	matsiro	watch
1971	BRB	LAM	0	0	0	vic	wfdei
1971	BRB	LAM	0	0	0	jules-w1	gswp3
1971	BRB	LAM	0	0	0	orchidee	watch
1971	BRB	LAM	0	0	0	jules-w1	wfdei
1971	BRB	LAM	0	0	0	watergap2	princeton
1971	BRB	LAM	0	0	0	lpjml	watch
1971	BRB	LAM	0	0	0	h08	watch
1971	BRB	LAM	0	0	0	pcr-globwb	wfdei
1971	BRB	LAM	0	0	0	watergap2	gswp3
1971	BRB	LAM	0	0	0	pcr-globwb	gswp3
1971	BRB	LAM	0	0	0	orchidee	princeton
1971	BRB	LAM	0	0	0	h08	gswp3
1971	BRB	LAM	0	0	0	jules-b1	watch
1971	BRB	LAM	0	0	0	watergap2	wfdei
1971	BRB	LAM	0	0	0	pcr-globwb	princeton
1971	BRB	LAM	0	0	0	lpjml	wfdei
1971	BRB	LAM	0	0	0	vic	gswp3
1971	BRB	LAM	0	0	0	h08	princeton
1971	BRB	LAM	0	0	0	dbh	watch
1971	BRB	LAM	0	0	0	watergap2	watch
1971	BRB	LAM	0	0	0	jules-b1	princeton
1971	BRB	LAM	0	0	0	clm40	wfdei
1971	BRB	LAM	0	0	0	matsiro	princeton
1971	BRB	LAM	0	0	0	mpi-hm	watch
1971	BRB	LAM	0	0	0	orchidee	gswp3
1971	BRB	LAM	0	0	0	mpi-hm	princeton
1971	BRB	LAM	0	0	0	matsiro	wfdei
1971	BRB	LAM	0	0	0	jules-w1	princeton
1971	BRB	LAM	0	0	0	clm40	watch
1971	BRB	LAM	0	0	0	dbh	princeton
1971	BRB	LAM	0	0	0	vic	princeton
1971	BRN	SEA	0	0	0	lpjml	gswp3
1971	BRN	SEA	0	0	0	orchidee	wfdei
1971	BRN	SEA	0	0	0	vic	watch
1971	BRN	SEA	0	0	0	clm40	princeton
1971	BRN	SEA	0	0	0	clm40	gswp3
1971	BRN	SEA	0	0	0	dbh	gswp3
1971	BRN	SEA	0	0	0	mpi-hm	wfdei
1971	BRN	SEA	0	0	0	lpjml	princeton
1971	BRN	SEA	0	0	0	h08	wfdei
1971	BRN	SEA	0	0	0	mpi-hm	gswp3
1971	BRN	SEA	0	0	0	matsiro	gswp3
1971	BRN	SEA	0	0	0	jules-b1	gswp3
1971	BRN	SEA	0	0	0	dbh	wfdei
1971	BRN	SEA	0	0	0	pcr-globwb	watch
1971	BRN	SEA	0	0	0	matsiro	watch
1971	BRN	SEA	0	0	0	vic	wfdei
1971	BRN	SEA	0	0	0	jules-w1	gswp3
1971	BRN	SEA	0	0	0	orchidee	watch
1971	BRN	SEA	0	0	0	jules-w1	wfdei
1971	BRN	SEA	0	0	0	watergap2	princeton
1971	BRN	SEA	0	0	0	lpjml	watch
1971	BRN	SEA	0	0	0	h08	watch
1971	BRN	SEA	0	0	0	pcr-globwb	wfdei
1971	BRN	SEA	0	0	0	watergap2	gswp3
1971	BRN	SEA	0	0	0	pcr-globwb	gswp3
1971	BRN	SEA	0	0	0	orchidee	princeton
1971	BRN	SEA	0	0	0	h08	gswp3
1971	BRN	SEA	0	0	0	jules-b1	watch
1971	BRN	SEA	0	0	0	watergap2	wfdei
1971	BRN	SEA	0	0	0	pcr-globwb	princeton
1971	BRN	SEA	0	0	0	lpjml	wfdei
1971	BRN	SEA	0	0	0	vic	gswp3
1971	BRN	SEA	0	0	0	h08	princeton
1971	BRN	SEA	0	0	0	dbh	watch
1971	BRN	SEA	0	0	0	watergap2	watch
1971	BRN	SEA	0	0	0	jules-b1	princeton
1971	BRN	SEA	0	0	0	clm40	wfdei
1971	BRN	SEA	0	0	0	matsiro	princeton
1971	BRN	SEA	0	0	0	mpi-hm	watch
1971	BRN	SEA	0	0	0	orchidee	gswp3
1971	BRN	SEA	0	0	0	mpi-hm	princeton
1971	BRN	SEA	0	0	0	matsiro	wfdei
1971	BRN	SEA	0	0	0	jules-w1	princeton
1971	BRN	SEA	0	0	0	clm40	watch
1971	BRN	SEA	0	0	0	dbh	princeton
1971	BRN	SEA	0	0	0	vic	princeton
1971	BTN	SEA	0	0	0	lpjml	gswp3
1971	BTN	SEA	0	0	0	orchidee	wfdei
1971	BTN	SEA	556610.870837554	1187096.15636579	8131135.07432537	vic	watch
1971	BTN	SEA	0	0	0	clm40	princeton
1971	BTN	SEA	0	0	0	clm40	gswp3
1971	BTN	SEA	0	0	0	dbh	gswp3
1971	BTN	SEA	0	0	0	mpi-hm	wfdei
1971	BTN	SEA	529887.402505633	1130232.6911451	7743171.20524544	lpjml	princeton
1971	BTN	SEA	698841.738006465	1490336.1598574	10206747.6972197	h08	wfdei
1971	BTN	SEA	42322.2394846092	85073.4241544824	532651.053885934	mpi-hm	gswp3
1971	BTN	SEA	0	0	0	matsiro	gswp3
1971	BTN	SEA	0	0	0	jules-b1	gswp3
1971	BTN	SEA	591771.484630659	1261974.71178537	8642425.65659965	dbh	wfdei
1971	BTN	SEA	562141.155674987	1198892.64877887	8211963.67776911	pcr-globwb	watch
1971	BTN	SEA	606401.382976857	1293307.02335026	8858941.93685718	matsiro	watch
1971	BTN	SEA	0	0	0	vic	wfdei
1971	BTN	SEA	0	0	0	jules-w1	gswp3
1971	BTN	SEA	648230.741681747	1382532.1079137	9470306.00859976	orchidee	watch
1971	BTN	SEA	0	0	0	jules-w1	wfdei
1971	BTN	SEA	590555.603386882	1259636.00140443	8629707.22009766	watergap2	princeton
1971	BTN	SEA	522089.90331755	1113718.38098187	7631740.75320012	lpjml	watch
1971	BTN	SEA	660564.108469877	1408838.05323982	9650523.829269	h08	watch
1971	BTN	SEA	0	0	0	pcr-globwb	wfdei
1971	BTN	SEA	0	0	0	watergap2	gswp3
1971	BTN	SEA	0	0	0	pcr-globwb	gswp3
1971	BTN	SEA	569567.226342901	1214612.84300327	8317927.77076973	orchidee	princeton
1971	BTN	SEA	0	0	0	h08	gswp3
1971	BTN	SEA	657831.573670716	1403010.20601621	9610603.83688057	jules-b1	watch
1971	BTN	SEA	0	0	0	watergap2	wfdei
1971	BTN	SEA	0	0	0	pcr-globwb	princeton
1971	BTN	SEA	0	0	0	lpjml	wfdei
1971	BTN	SEA	0	0	0	vic	gswp3
1971	BTN	SEA	543701.362028944	1159697.42001688	7945032.68205266	h08	princeton
1971	BTN	SEA	685388.878341534	1461645.64932829	10010240.2025886	dbh	watch
1971	BTN	SEA	654526.076218549	1396230.26088892	9567649.7441688	watergap2	watch
1971	BTN	SEA	531906.660187647	1134539.70247103	7772678.33801632	jules-b1	princeton
1971	BTN	SEA	0	0	0	clm40	wfdei
1971	BTN	SEA	592927.860646755	1264446.41509553	8659433.1492274	matsiro	princeton
1971	BTN	SEA	554538.160240264	1182666.08019545	8100655.6210514	mpi-hm	watch
1971	BTN	SEA	0	0	0	orchidee	gswp3
1971	BTN	SEA	631977.064405088	1347726.29212116	9229846.4531005	mpi-hm	princeton
1971	BTN	SEA	637250.167432241	1359111.36086541	9309851.60799297	matsiro	wfdei
1971	BTN	SEA	550459.237067549	1173974.15362936	8041222.3628929	jules-w1	princeton
1971	BTN	SEA	0	0	0	clm40	watch
1971	BTN	SEA	0	0	0	dbh	princeton
1971	BTN	SEA	567874.741972296	1211003.44961136	8293207.91543897	vic	princeton
1971	BWA	SSA	153014.605246236	523496.254479109	9045683.40303395	lpjml	gswp3
1971	BWA	SSA	250774.706981564	740791.654349259	9506167.83941753	orchidee	wfdei
1971	BWA	SSA	0	0	0	vic	watch
1971	BWA	SSA	0	0	0	clm40	princeton
1971	BWA	SSA	0	0	0	clm40	gswp3
1971	BWA	SSA	0	0	0	dbh	gswp3
1971	BWA	SSA	7004.16006810265	20121.7543077545	244880.016006933	mpi-hm	wfdei
1971	BWA	SSA	73313.9034852952	243937.797921232	4025348.9757788	lpjml	princeton
1971	BWA	SSA	66954.7230800936	196239.141183434	2522037.40873234	h08	wfdei
1971	BWA	SSA	0	0	0	mpi-hm	gswp3
1971	BWA	SSA	0	0	0	matsiro	gswp3
1971	BWA	SSA	0	0	0	jules-b1	gswp3
1971	BWA	SSA	0	0	0	dbh	wfdei
1971	BWA	SSA	0	0	0	pcr-globwb	watch
1971	BWA	SSA	0	0	0	matsiro	watch
1971	BWA	SSA	0	0	0	vic	wfdei
1971	BWA	SSA	0	0	0	jules-w1	gswp3
1971	BWA	SSA	0	0	0	orchidee	watch
1971	BWA	SSA	0	0	0	jules-w1	wfdei
1971	BWA	SSA	0	0	0	watergap2	princeton
1971	BWA	SSA	0	0	0	lpjml	watch
1971	BWA	SSA	63835.2120860886	186513.362347618	2375657.14708318	h08	watch
1971	BWA	SSA	0	0	0	pcr-globwb	wfdei
1971	BWA	SSA	0	0	0	watergap2	gswp3
1971	BWA	SSA	0	0	0	pcr-globwb	gswp3
1971	BWA	SSA	0	0	0	orchidee	princeton
1971	BWA	SSA	0	0	0	h08	gswp3
1971	BWA	SSA	0	0	0	jules-b1	watch
1971	BWA	SSA	0	0	0	watergap2	wfdei
1971	BWA	SSA	0	0	0	pcr-globwb	princeton
1971	BWA	SSA	131659.356945929	451190.988245544	7805891.57493317	lpjml	wfdei
1971	BWA	SSA	0	0	0	vic	gswp3
1971	BWA	SSA	0	0	0	h08	princeton
1971	BWA	SSA	0	0	0	dbh	watch
1971	BWA	SSA	0	0	0	watergap2	watch
1971	BWA	SSA	143412.690679042	490935.987503025	8464718.69613119	jules-b1	princeton
1971	BWA	SSA	0	0	0	clm40	wfdei
1971	BWA	SSA	0	0	0	matsiro	princeton
1971	BWA	SSA	0	0	0	mpi-hm	watch
1971	BWA	SSA	0	0	0	orchidee	gswp3
1971	BWA	SSA	0	0	0	mpi-hm	princeton
1971	BWA	SSA	0	0	0	matsiro	wfdei
1971	BWA	SSA	0	0	0	jules-w1	princeton
1971	BWA	SSA	0	0	0	clm40	watch
1971	BWA	SSA	0	0	0	dbh	princeton
1971	BWA	SSA	0	0	0	vic	princeton
1971	CAF	SSA	9446215.14690775	7841670.50078903	11492347.5910452	lpjml	gswp3
1971	CAF	SSA	20333858.3166037	17143471.7071719	23880621.2878859	orchidee	wfdei
1971	CAF	SSA	3890419.96305116	3160293.1740613	4968208.84133164	vic	watch
1971	CAF	SSA	2182525.51543901	1694935.97541149	3351980.38639152	clm40	princeton
1971	CAF	SSA	8247881.88344355	6689427.61877581	11287289.2295318	clm40	gswp3
1971	CAF	SSA	7080982.46115287	5944857.67413086	8087305.94568978	dbh	gswp3
1971	CAF	SSA	24775899.886037	20353298.8783102	30958143.6993754	mpi-hm	wfdei
1971	CAF	SSA	3723486.83738255	3099098.45978899	4551966.00853042	lpjml	princeton
1971	CAF	SSA	38442292.5284076	31800356.4911205	47755842.6274405	h08	wfdei
1971	CAF	SSA	5037979.5414814	4133015.95922487	5649701.88934515	mpi-hm	gswp3
1971	CAF	SSA	8967372.177286	7257763.09876858	11740551.1743977	matsiro	gswp3
1971	CAF	SSA	5981476.11532469	5004265.67535496	6923336.21258054	jules-b1	gswp3
1971	CAF	SSA	16142946.9211313	13168054.1814606	19892659.0284051	dbh	wfdei
1971	CAF	SSA	7394528.59260307	5819893.40832618	10552312.5491353	pcr-globwb	watch
1971	CAF	SSA	4420086.53412638	3513352.71721915	6366944.80357118	matsiro	watch
1971	CAF	SSA	28191593.4563318	23167732.6947985	34060277.4845375	vic	wfdei
1971	CAF	SSA	9625290.15543579	7792463.11224276	13164475.7323832	jules-w1	gswp3
1971	CAF	SSA	1617444.69037831	1310259.91611434	1735474.05672694	orchidee	watch
1971	CAF	SSA	28428788.8201992	23382464.7608488	35311374.7654002	jules-w1	wfdei
1971	CAF	SSA	2898698.84360632	2625933.38141589	3454385.91107743	watergap2	princeton
1971	CAF	SSA	4176730.67065148	3427831.54732857	5082565.92168878	lpjml	watch
1971	CAF	SSA	10128810.1652286	8124426.23079095	13448923.1206286	h08	watch
1971	CAF	SSA	11253947.7127846	9200838.01826831	14385528.207891	pcr-globwb	wfdei
1971	CAF	SSA	13554315.2247366	10903392.1262962	18747863.0147808	watergap2	gswp3
1971	CAF	SSA	12545442.6691118	10152288.6693649	15869398.4853301	pcr-globwb	gswp3
1971	CAF	SSA	2165591.85093488	1857807.47028639	2657696.80814393	orchidee	princeton
1971	CAF	SSA	9310074.45418066	7620852.63186887	12034417.690758	h08	gswp3
1971	CAF	SSA	2135821.44351562	1756966.47761421	2284846.93720863	jules-b1	watch
1971	CAF	SSA	46408350.5816796	38376875.9304144	57994351.2815564	watergap2	wfdei
1971	CAF	SSA	4003483.08734506	3320494.93581596	4998303.8903592	pcr-globwb	princeton
1971	CAF	SSA	34783296.070706	28938296.3604149	42044037.7769247	lpjml	wfdei
1971	CAF	SSA	10228465.7196397	8255025.26313895	13814797.9991431	vic	gswp3
1971	CAF	SSA	2666528.16560554	2361464.14812163	2998773.70783323	h08	princeton
1971	CAF	SSA	1656069.36744642	1335004.02616058	1913158.49476247	dbh	watch
1971	CAF	SSA	4162597.47852646	3306252.59915539	5283419.07321216	watergap2	watch
1971	CAF	SSA	1719930.78143625	1709434.56744597	2025170.16801265	jules-b1	princeton
1971	CAF	SSA	23213847.2130085	19232580.9746631	28941920.4687115	clm40	wfdei
1971	CAF	SSA	1698719.93442217	1421398.08328329	2036117.67461976	matsiro	princeton
1971	CAF	SSA	3509578.01673883	2791703.13309139	4619617.61111956	mpi-hm	watch
1971	CAF	SSA	4345759.7406207	3547189.30820594	5278442.57685784	orchidee	gswp3
1971	CAF	SSA	3705125.70701251	3118056.30887033	4432705.0652756	mpi-hm	princeton
1971	CAF	SSA	17897462.5945695	14682266.3841938	22271447.9896973	matsiro	wfdei
1971	CAF	SSA	1675805.88553985	1613228.6341364	1947013.22549867	jules-w1	princeton
1971	CAF	SSA	4157480.33153812	3283323.12862271	6250033.33520771	clm40	watch
1971	CAF	SSA	2608105.65707267	2368803.72465179	3378122.40667513	dbh	princeton
1971	CAF	SSA	3904840.85312755	3402919.8955444	4502235.41076695	vic	princeton
1971	CAN	NAM	28811393.4995204	46328861.7246301	91022775.0032927	lpjml	gswp3
1971	CAN	NAM	102373428.55101	171037931.149778	439356635.684332	orchidee	wfdei
1971	CAN	NAM	48389519.7102597	78293214.8000251	166880590.659124	vic	watch
1971	CAN	NAM	43742762.1116947	71123523.5940628	168855710.763746	clm40	princeton
1971	CAN	NAM	39620110.2983353	63795679.3584361	134040184.341272	clm40	gswp3
1971	CAN	NAM	160424508.316915	251669105.552523	542226195.573797	dbh	gswp3
1971	CAN	NAM	23885569136.7967	39502989743.7796	104630826922.243	mpi-hm	wfdei
1971	CAN	NAM	526489054.724433	818646959.662285	1868982661.16326	lpjml	princeton
1971	CAN	NAM	545730435.318266	858051668.433246	1914255748.66168	h08	wfdei
1971	CAN	NAM	6690497.04652554	11467235.2104141	21618149.511743	mpi-hm	gswp3
1971	CAN	NAM	146586590.018082	234784516.952818	521836408.587782	matsiro	gswp3
1971	CAN	NAM	243391878.340381	384634236.975388	847410401.685089	jules-b1	gswp3
1971	CAN	NAM	190831128.221184	304333169.147769	680697351.797243	dbh	wfdei
1971	CAN	NAM	168685254.593753	274468500.136124	632522940.21634	pcr-globwb	watch
1971	CAN	NAM	148588593.451047	241115160.164646	552633874.948773	matsiro	watch
1971	CAN	NAM	85694482.6670675	136498173.68039	291596137.884433	vic	wfdei
1971	CAN	NAM	271694183.436168	427964238.882138	940636754.036425	jules-w1	gswp3
1971	CAN	NAM	17754802.2877947	28223362.8244864	52957865.0288676	orchidee	watch
1971	CAN	NAM	193015284.209146	299532669.868906	634377547.767128	jules-w1	wfdei
1971	CAN	NAM	26928968.3690716	41336284.8384559	77051317.5797501	watergap2	princeton
1971	CAN	NAM	607240235.389838	948457414.638679	2148125015.45876	lpjml	watch
1971	CAN	NAM	44151502963.662	73388933325.443	195293465121.47	h08	watch
1971	CAN	NAM	97644648.1345331	159028285.696113	367493831.755137	pcr-globwb	wfdei
1971	CAN	NAM	21781386.9072353	36713263.6557543	91642457.7856871	watergap2	gswp3
1971	CAN	NAM	145127428.481179	231233776.277854	513518749.168154	pcr-globwb	gswp3
1971	CAN	NAM	210565758.720605	323635851.488712	733445535.592961	orchidee	princeton
1971	CAN	NAM	50291104.2319614	78815786.1820432	170933721.000086	h08	gswp3
1971	CAN	NAM	107565236.161758	168590122.235631	358404237.199817	jules-b1	watch
1971	CAN	NAM	21409947.6193058	34704239.8504261	70179055.6876755	watergap2	wfdei
1971	CAN	NAM	99566034.7677709	157904371.293726	343506198.533222	pcr-globwb	princeton
1971	CAN	NAM	717072651.642952	1119391753.77639	2510502557.65604	lpjml	wfdei
1971	CAN	NAM	14423067.2046945	22828765.345036	44292952.3647536	vic	gswp3
1971	CAN	NAM	7207245.32401611	10723253.586455	20172976.8850899	h08	princeton
1971	CAN	NAM	177855344.243002	284741220.623569	640576675.307264	dbh	watch
1971	CAN	NAM	47363141.7090349	80295689.5418724	194409368.767898	watergap2	watch
1971	CAN	NAM	59600944.7628884	93492403.1379493	204696142.156405	jules-b1	princeton
1971	CAN	NAM	44753785.5086415	70082321.2250251	137976691.668622	clm40	wfdei
1971	CAN	NAM	84875715.7353138	141524268.974207	348336067.186709	matsiro	princeton
1971	CAN	NAM	376804922.087102	588493663.575568	1249602656.85887	mpi-hm	watch
1971	CAN	NAM	278471256.163137	423567668.779821	877726237.169847	orchidee	gswp3
1971	CAN	NAM	349964967.666182	543424856.05796	1239684990.23431	mpi-hm	princeton
1971	CAN	NAM	161215669.229093	263377716.067482	613810617.473208	matsiro	wfdei
1971	CAN	NAM	54448799.1825552	86041162.4971782	190455838.823621	jules-w1	princeton
1971	CAN	NAM	21324570.2568153	33739225.2785613	66912000.9475798	clm40	watch
1971	CAN	NAM	68454033.0928057	113719318.353244	275540090.998476	dbh	princeton
1971	CAN	NAM	35463541.2196277	57910242.7718675	130622115.700304	vic	princeton
1971	CHE	EUR	0	0	0	lpjml	gswp3
1971	CHE	EUR	0	0	0	orchidee	wfdei
1971	CHE	EUR	0	0	0	vic	watch
1971	CHE	EUR	0	0	0	clm40	princeton
1971	CHE	EUR	0	0	0	clm40	gswp3
1971	CHE	EUR	0	0	0	dbh	gswp3
1971	CHE	EUR	0	0	0	mpi-hm	wfdei
1971	CHE	EUR	0	0	0	lpjml	princeton
1971	CHE	EUR	0	0	0	h08	wfdei
1971	CHE	EUR	0	0	0	mpi-hm	gswp3
1971	CHE	EUR	0	0	0	matsiro	gswp3
1971	CHE	EUR	0	0	0	jules-b1	gswp3
1971	CHE	EUR	0	0	0	dbh	wfdei
1971	CHE	EUR	0	0	0	pcr-globwb	watch
1971	CHE	EUR	0	0	0	matsiro	watch
1971	CHE	EUR	0	0	0	vic	wfdei
1971	CHE	EUR	0	0	0	jules-w1	gswp3
1971	CHE	EUR	0	0	0	orchidee	watch
1971	CHE	EUR	0	0	0	jules-w1	wfdei
1971	CHE	EUR	0	0	0	watergap2	princeton
1971	CHE	EUR	0	0	0	lpjml	watch
1971	CHE	EUR	0	0	0	h08	watch
1971	CHE	EUR	0	0	0	pcr-globwb	wfdei
1971	CHE	EUR	0	0	0	watergap2	gswp3
1971	CHE	EUR	0	0	0	pcr-globwb	gswp3
1971	CHE	EUR	0	0	0	orchidee	princeton
1971	CHE	EUR	0	0	0	h08	gswp3
1971	CHE	EUR	0	0	0	jules-b1	watch
1971	CHE	EUR	0	0	0	watergap2	wfdei
1971	CHE	EUR	0	0	0	pcr-globwb	princeton
1971	CHE	EUR	0	0	0	lpjml	wfdei
1971	CHE	EUR	0	0	0	vic	gswp3
1971	CHE	EUR	0	0	0	h08	princeton
1971	CHE	EUR	0	0	0	dbh	watch
1971	CHE	EUR	0	0	0	watergap2	watch
1971	CHE	EUR	0	0	0	jules-b1	princeton
1971	CHE	EUR	0	0	0	clm40	wfdei
1971	CHE	EUR	0	0	0	matsiro	princeton
1971	CHE	EUR	0	0	0	mpi-hm	watch
1971	CHE	EUR	0	0	0	orchidee	gswp3
1971	CHE	EUR	0	0	0	mpi-hm	princeton
1971	CHE	EUR	0	0	0	matsiro	wfdei
1971	CHE	EUR	0	0	0	jules-w1	princeton
1971	CHE	EUR	0	0	0	clm40	watch
1971	CHE	EUR	0	0	0	dbh	princeton
1971	CHE	EUR	0	0	0	vic	princeton
1971	CHL	LAM	31701.1089487617	38769.363792899	127650.59192722	lpjml	gswp3
1971	CHL	LAM	1010447.14815361	1144978.81342914	3993792.85766176	orchidee	wfdei
1971	CHL	LAM	926122.163885531	1074903.35178244	3550316.01836013	vic	watch
1971	CHL	LAM	13448.7590393668	14291.9514721741	41585.9843944057	clm40	princeton
1971	CHL	LAM	91551.1328559761	104073.335232466	327821.155662956	clm40	gswp3
1971	CHL	LAM	146188.710718664	175064.604371677	505277.007326018	dbh	gswp3
1971	CHL	LAM	1673227.14178285	1843647.45801171	5703154.09886365	mpi-hm	wfdei
1971	CHL	LAM	1028401.54495469	1186789.73357643	4097031.48815512	lpjml	princeton
1971	CHL	LAM	26440601.0409364	29505227.4597171	94438369.8603203	h08	wfdei
1971	CHL	LAM	4417.92537520836	4926.77706605768	13119.1571022174	mpi-hm	gswp3
1971	CHL	LAM	4202.28534824641	4686.87555434193	12485.6707677414	matsiro	gswp3
1971	CHL	LAM	155077.656834106	178130.479755001	555273.69687703	jules-b1	gswp3
1971	CHL	LAM	32162505.4258777	36425316.0430626	118332106.782233	dbh	wfdei
1971	CHL	LAM	2386210.49085117	2641245.07196982	7881582.22082551	pcr-globwb	watch
1971	CHL	LAM	27718.5374933036	33588.2648054339	79283.3573538408	matsiro	watch
1971	CHL	LAM	4752404.99835566	5450910.20973391	17663749.1076928	vic	wfdei
1971	CHL	LAM	171280.797469159	204814.86908841	583783.772238703	jules-w1	gswp3
1971	CHL	LAM	32509.1597782795	38708.7053108766	132128.019397922	orchidee	watch
1971	CHL	LAM	842186.755999189	958828.653632559	3130499.25321818	jules-w1	wfdei
1971	CHL	LAM	2793829.57796093	3122737.86141626	10038590.6020585	watergap2	princeton
1971	CHL	LAM	83247.4384270375	97244.1337453647	312966.084527022	lpjml	watch
1971	CHL	LAM	2910355.00174465	3254076.55063102	9948961.20778038	h08	watch
1971	CHL	LAM	3982647.15988844	4441822.93020463	13667434.8430764	pcr-globwb	wfdei
1971	CHL	LAM	106927121.325826	125041358.654106	458302338.641107	watergap2	gswp3
1971	CHL	LAM	68637.3807634485	77999.729684894	207132.515328661	pcr-globwb	gswp3
1971	CHL	LAM	952254.217599629	1097783.2044023	3759639.84302879	orchidee	princeton
1971	CHL	LAM	50940.1803048477	58026.0786755379	168922.544442764	h08	gswp3
1971	CHL	LAM	2454416.93064299	2734571.56203548	8265809.21373547	jules-b1	watch
1971	CHL	LAM	1119821.65042796	1241449.12050656	3999270.73692042	watergap2	wfdei
1971	CHL	LAM	946670.717118344	1075503.16884051	3518817.76447365	pcr-globwb	princeton
1971	CHL	LAM	126082.596022095	147442.646459648	474091.611007416	lpjml	wfdei
1971	CHL	LAM	188172.268246407	218990.690595981	747116.904568098	vic	gswp3
1971	CHL	LAM	774435.896668697	881718.815924654	2976764.42504839	h08	princeton
1971	CHL	LAM	32209239.5871606	36418973.4640155	116850714.247991	dbh	watch
1971	CHL	LAM	21531.6720684277	27293.3599307233	93290.8356167276	watergap2	watch
1971	CHL	LAM	1718090.165085	1922331.20260369	6254953.75608863	jules-b1	princeton
1971	CHL	LAM	370476.073898257	424947.872178463	1277685.36619476	clm40	wfdei
1971	CHL	LAM	937101.240971442	1058892.89201423	3503373.57984096	matsiro	princeton
1971	CHL	LAM	102361.175297363	117237.199130775	389808.969842719	mpi-hm	watch
1971	CHL	LAM	179744.084368233	218370.323815096	799527.385572615	orchidee	gswp3
1971	CHL	LAM	1331038.04691426	1454651.10685338	4454623.62467132	mpi-hm	princeton
1971	CHL	LAM	45318386.5632272	55626213.9522018	215660281.839963	matsiro	wfdei
1971	CHL	LAM	3054487.9945149	3428331.3788093	10981019.0619077	jules-w1	princeton
1971	CHL	LAM	744674.563558618	831511.775168708	2565543.93021303	clm40	watch
1971	CHL	LAM	957527.214672076	1147167.77568176	3788958.60790135	dbh	princeton
1971	CHL	LAM	1614663.07299435	1917125.74697586	5899320.47607809	vic	princeton
1971	CHN	EAS	599373209.800194	1090441877.94078	13265992750.8288	lpjml	gswp3
1971	CHN	EAS	2203954414.87594	3988341307.98757	47984189848.5758	orchidee	wfdei
1971	CHN	EAS	799614497.826918	1443077838.5699	17151917024.0893	vic	watch
1971	CHN	EAS	1222303692.99418	2212106099.50324	26173028763.2148	clm40	princeton
1971	CHN	EAS	1954153015.60659	3519000065.04843	41578839999.1992	clm40	gswp3
1971	CHN	EAS	1101488914.70364	2008428481.9207	24355678751.2782	dbh	gswp3
1971	CHN	EAS	1442127406.48794	2613897281.13316	31592494034.4023	mpi-hm	wfdei
1971	CHN	EAS	537886104.189943	982467429.280183	12090946714.8499	lpjml	princeton
1971	CHN	EAS	1017496632.52944	1842077748.16736	22144845688.965	h08	wfdei
1971	CHN	EAS	1262942433.84446	2268071694.43741	26751008886.2946	mpi-hm	gswp3
1971	CHN	EAS	2005538737.54171	3600467524.60702	42312976561.3758	matsiro	gswp3
1971	CHN	EAS	1162402676.95791	2124370080.20222	26018294627.1713	jules-b1	gswp3
1971	CHN	EAS	1564682901.61179	2834564705.80577	33979838201.8551	dbh	wfdei
1971	CHN	EAS	751778214.854189	1372245356.40406	16861362954.1532	pcr-globwb	watch
1971	CHN	EAS	2018249128.41541	3636690452.25637	43378657853.8681	matsiro	watch
1971	CHN	EAS	1240678248.03461	2248798809.79935	26966883771.1801	vic	wfdei
1971	CHN	EAS	617799759.923759	1127370241.97893	13828184012.1274	jules-w1	gswp3
1971	CHN	EAS	2004883097.98518	3601069822.50936	42660717303.571	orchidee	watch
1971	CHN	EAS	1782788031.50982	3231204095.36426	38779790423.4225	jules-w1	wfdei
1971	CHN	EAS	690004552.677394	1239664106.01486	14235149485.907	watergap2	princeton
1971	CHN	EAS	1054406899.23435	1905848535.32277	22833565907.7114	lpjml	watch
1971	CHN	EAS	688509490.49229	1249736089.31212	15220852335.6248	h08	watch
1971	CHN	EAS	619835563.349412	1135688300.87607	14044565167.5223	pcr-globwb	wfdei
1971	CHN	EAS	227026072.974576	412487880.82068	5035148766.22788	watergap2	gswp3
1971	CHN	EAS	691054343.337988	1251407594.33872	14682483203.7554	pcr-globwb	gswp3
1971	CHN	EAS	1766645655.39732	3160460784.53757	36690524217.0659	orchidee	princeton
1971	CHN	EAS	852889642.464119	1522715541.68088	17664069593.5933	h08	gswp3
1971	CHN	EAS	1049673452.41755	1889905846.94962	22445608696.3701	jules-b1	watch
1971	CHN	EAS	1729371249.24515	3115547482.03232	37102583128.9716	watergap2	wfdei
1971	CHN	EAS	499161617.186465	899983731.896847	10336688382.6048	pcr-globwb	princeton
1971	CHN	EAS	1091742834.02798	1983494643.79226	24084264638.3928	lpjml	wfdei
1971	CHN	EAS	339461875.693672	619398681.04686	7408935799.73666	vic	gswp3
1971	CHN	EAS	500009040.183611	896657751.142085	10088365845.5875	h08	princeton
1971	CHN	EAS	917837370.251804	1644101709.5697	19307570095.2929	dbh	watch
1971	CHN	EAS	1231352068.7922	2210972662.66916	26124469632.2181	watergap2	watch
1971	CHN	EAS	588726245.451643	1062186362.64377	12579339183.5934	jules-b1	princeton
1971	CHN	EAS	3070458899.14919	5540929456.4868	66305768116.2851	clm40	wfdei
1971	CHN	EAS	1967552668.52114	3523731286.4603	40786030917.4812	matsiro	princeton
1971	CHN	EAS	1078081413.74827	1950225917.87423	23648037892.1473	mpi-hm	watch
1971	CHN	EAS	2531676581.11384	4529188533.70912	54488748923.257	orchidee	gswp3
1971	CHN	EAS	737881650.713883	1319460952.44349	14925578002.5954	mpi-hm	princeton
1971	CHN	EAS	1748370800.27722	3152416648.01233	37624931480.4469	matsiro	wfdei
1971	CHN	EAS	372309657.456248	682871026.176129	8370425026.36509	jules-w1	princeton
1971	CHN	EAS	2276338972.7975	4096741234.50537	48689624193.8773	clm40	watch
1971	CHN	EAS	534489206.6033	962608673.749898	10884641115.3957	dbh	princeton
1971	CHN	EAS	489480927.207988	874493396.316664	9771368676.97591	vic	princeton
1971	CIV	SSA	58553480.656896	114298964.898585	224867969.785955	lpjml	gswp3
1971	CIV	SSA	249171762.113241	484860647.785596	919266807.93989	orchidee	wfdei
1971	CIV	SSA	82442428.853721	160397411.672246	310810267.377466	vic	watch
1971	CIV	SSA	15693285.3262105	31198749.2557895	64187482.0295448	clm40	princeton
1971	CIV	SSA	62137622.1993001	123044393.642304	249717414.145588	clm40	gswp3
1971	CIV	SSA	53014972.718199	103950492.409759	205167572.776891	dbh	gswp3
1971	CIV	SSA	224253491.964354	436523822.100566	828671323.966601	mpi-hm	wfdei
1971	CIV	SSA	14386437.5022213	28592176.3463	58971833.0038929	lpjml	princeton
1971	CIV	SSA	149145398.562698	290977704.490788	561344056.819293	h08	wfdei
1971	CIV	SSA	66242441.3324888	129833100.528086	247388157.650646	mpi-hm	gswp3
1971	CIV	SSA	67366334.3089538	131074646.648108	249061526.563222	matsiro	gswp3
1971	CIV	SSA	52381916.6083453	103996016.062189	214089259.210401	jules-b1	gswp3
1971	CIV	SSA	220513721.897882	427450813.069838	806758077.112692	dbh	wfdei
1971	CIV	SSA	75681589.3430649	151020741.516795	314554866.756026	pcr-globwb	watch
1971	CIV	SSA	120041632.03733	232767377.59675	438670657.893086	matsiro	watch
1971	CIV	SSA	160690614.813165	311563075.289128	582071169.023245	vic	wfdei
1971	CIV	SSA	93051230.8779538	181658377.043252	347692166.415491	jules-w1	gswp3
1971	CIV	SSA	85548344.7537998	166156430.495613	316760556.78856	orchidee	watch
1971	CIV	SSA	157951421.957666	311377813.83816	625431118.167602	jules-w1	wfdei
1971	CIV	SSA	129146319.268301	246109531.019284	425991430.747714	watergap2	princeton
1971	CIV	SSA	92694228.7659885	179922480.433333	341642208.421811	lpjml	watch
1971	CIV	SSA	85060082.467245	164756293.065099	311693763.330285	h08	watch
1971	CIV	SSA	83994144.7595449	167588654.021571	349175665.677111	pcr-globwb	wfdei
1971	CIV	SSA	58213531.6483773	112348515.514039	206453723.761762	watergap2	gswp3
1971	CIV	SSA	57019617.9050598	111316492.879043	220352229.819044	pcr-globwb	gswp3
1971	CIV	SSA	21942155.3254192	43773125.2845266	91646515.1030372	orchidee	princeton
1971	CIV	SSA	33503533.1111842	65810215.2722254	129825395.236332	h08	gswp3
1971	CIV	SSA	113608581.566258	219269503.014391	406199688.899231	jules-b1	watch
1971	CIV	SSA	179933469.90991	353614921.470461	702527786.500091	watergap2	wfdei
1971	CIV	SSA	61348522.6904397	121106360.103153	244576275.514042	pcr-globwb	princeton
1971	CIV	SSA	202012354.031417	394457173.36845	760733720.562326	lpjml	wfdei
1971	CIV	SSA	69613634.0642238	135064374.528779	255746775.606038	vic	gswp3
1971	CIV	SSA	56809573.6463014	112064254.988057	225152346.098264	h08	princeton
1971	CIV	SSA	119622758.739029	231813001.688232	437547332.151419	dbh	watch
1971	CIV	SSA	62826190.975995	124226813.751987	254519890.314973	watergap2	watch
1971	CIV	SSA	27476692.4890293	54958053.5481558	114818147.36742	jules-b1	princeton
1971	CIV	SSA	237802418.412553	465565419.385417	904995439.61465	clm40	wfdei
1971	CIV	SSA	34298416.6519982	66025747.9647191	122682902.32923	matsiro	princeton
1971	CIV	SSA	88191704.7997514	170668357.745527	320202924.954276	mpi-hm	watch
1971	CIV	SSA	52781751.202827	102732632.868059	196337092.713741	orchidee	gswp3
1971	CIV	SSA	14773642.2013523	29283899.681574	59962792.4323951	mpi-hm	princeton
1971	CIV	SSA	214448689.006981	418499746.31366	804742084.287476	matsiro	wfdei
1971	CIV	SSA	9847252.70738949	19662961.9455766	40650910.6466483	jules-w1	princeton
1971	CIV	SSA	89788036.3309751	174202637.135646	328413777.969104	clm40	watch
1971	CIV	SSA	8907521.93928902	17346766.0063641	34636022.2029234	dbh	princeton
1971	CIV	SSA	33602336.0617763	65837924.9447679	131288029.947251	vic	princeton
1971	CMR	SSA	20825566.5269194	35536023.937436	157595785.951343	lpjml	gswp3
1971	CMR	SSA	24763147.0558441	42091546.8674097	178532180.084961	orchidee	wfdei
1971	CMR	SSA	8113272.25864561	14220131.2021328	54742208.162442	vic	watch
1971	CMR	SSA	4883683.23408976	8667307.94824611	35228005.4250432	clm40	princeton
1971	CMR	SSA	8664936.05951165	15031833.1397429	59925406.777395	clm40	gswp3
1971	CMR	SSA	8769720.74325022	14818922.2607154	69078781.4939076	dbh	gswp3
1971	CMR	SSA	19677998.3832757	33957770.3908315	140671352.465411	mpi-hm	wfdei
1971	CMR	SSA	33302397.0822881	56210533.2740913	240809315.52978	lpjml	princeton
1971	CMR	SSA	24984157.2598577	41901017.0493285	182365736.023221	h08	wfdei
1971	CMR	SSA	6231450.76806664	10769277.789543	49005177.2428977	mpi-hm	gswp3
1971	CMR	SSA	4441637.77537034	7833951.25123577	32981698.1456263	matsiro	gswp3
1971	CMR	SSA	13673541.5850731	22890164.2105641	107482525.437399	jules-b1	gswp3
1971	CMR	SSA	13309531.3499359	23147995.3778455	94014424.8726486	dbh	wfdei
1971	CMR	SSA	9844276.20615768	17248536.2711143	66656127.8138906	pcr-globwb	watch
1971	CMR	SSA	13932096.9464645	24310264.7115639	92785849.4035127	matsiro	watch
1971	CMR	SSA	28149553.1933197	46891582.377094	202141403.445182	vic	wfdei
1971	CMR	SSA	11789006.6579987	19734606.0497578	93407794.2173651	jules-w1	gswp3
1971	CMR	SSA	13387305.8642977	22943212.578279	95381999.0198003	orchidee	watch
1971	CMR	SSA	36001399.8317725	60470873.2408668	259332654.367222	jules-w1	wfdei
1971	CMR	SSA	7643557.53361142	13440485.7461591	58562120.8977623	watergap2	princeton
1971	CMR	SSA	14104464.7958732	24298763.42889	94560722.6556435	lpjml	watch
1971	CMR	SSA	13748814.7164997	23556936.6254876	101713709.24196	h08	watch
1971	CMR	SSA	9024602.33784813	15826926.9771588	62148227.423432	pcr-globwb	wfdei
1971	CMR	SSA	12911886.2681805	21694279.1750052	101726653.707589	watergap2	gswp3
1971	CMR	SSA	15323960.6167828	25683030.9281402	119392947.947921	pcr-globwb	gswp3
1971	CMR	SSA	4035246.11806578	6877735.11003571	27312772.6630566	orchidee	princeton
1971	CMR	SSA	15759953.2484797	26152153.5627026	121919099.669287	h08	gswp3
1971	CMR	SSA	9189117.22384097	16127488.6556309	62552853.056487	jules-b1	watch
1971	CMR	SSA	76337091.9250454	127232813.137138	530905160.518929	watergap2	wfdei
1971	CMR	SSA	4550199.37408502	7946346.41955298	33089915.2502571	pcr-globwb	princeton
1971	CMR	SSA	32672281.8547	56078089.2161409	236084324.010713	lpjml	wfdei
1971	CMR	SSA	16800869.3696889	27939633.0241399	129760787.352015	vic	gswp3
1971	CMR	SSA	7468610.06038331	13021277.8807195	55083465.6215501	h08	princeton
1971	CMR	SSA	7990082.31802576	13717163.3810904	52578640.1334666	dbh	watch
1971	CMR	SSA	11993127.8925148	21106380.7052941	82520714.3201516	watergap2	watch
1971	CMR	SSA	6481958.04600826	11311630.9913525	45905742.5634245	jules-b1	princeton
1971	CMR	SSA	29767965.5733707	51554538.8098958	202435086.759986	clm40	wfdei
1971	CMR	SSA	4114874.69918778	7079472.79278252	28926885.1698252	matsiro	princeton
1971	CMR	SSA	9101725.93997367	15947982.8685687	61033334.3931908	mpi-hm	watch
1971	CMR	SSA	9183573.58111997	15507801.9597187	71512629.6652342	orchidee	gswp3
1971	CMR	SSA	4418295.02875152	7845610.72974035	32255492.743872	mpi-hm	princeton
1971	CMR	SSA	17598904.6770164	30768846.9457395	120892493.63689	matsiro	wfdei
1971	CMR	SSA	2888749.21395198	5058348.58982118	20908496.6085731	jules-w1	princeton
1971	CMR	SSA	12465325.7291739	21762527.5830273	87690757.5923648	clm40	watch
1971	CMR	SSA	5291210.6696664	9403972.09514077	40005636.2815202	dbh	princeton
1971	CMR	SSA	5824621.31460874	10333485.6572777	44172470.1404117	vic	princeton
1971	COD	SSA	21535344.154389	46590365.9539274	166413478.921581	lpjml	gswp3
1971	COD	SSA	45355895.2141102	93427820.3017898	260848634.653283	orchidee	wfdei
1971	COD	SSA	9943689.74354152	21525118.3634529	78887893.8539418	vic	watch
1971	COD	SSA	9108445.02085324	18703177.9274584	41051748.8340689	clm40	princeton
1971	COD	SSA	13309820.4866287	26850939.3208769	69984258.7138744	clm40	gswp3
1971	COD	SSA	27487685.8434018	58122782.6978401	192768625.80435	dbh	gswp3
1971	COD	SSA	40810100.3347968	83996208.4278932	240126387.740991	mpi-hm	wfdei
1971	COD	SSA	22220333.31606	47273971.4066712	137732739.664824	lpjml	princeton
1971	COD	SSA	33137387.9594876	68512609.3324782	200823673.100705	h08	wfdei
1971	COD	SSA	14545098.0073393	31262248.0218577	116244338.825466	mpi-hm	gswp3
1971	COD	SSA	19601937.3745403	42337423.5356691	163929692.442062	matsiro	gswp3
1971	COD	SSA	22105512.2740783	46054567.2500214	139051790.958329	jules-b1	gswp3
1971	COD	SSA	37886436.0885532	78381859.1831999	231212107.759492	dbh	wfdei
1971	COD	SSA	9922673.92178654	21380376.8440996	78895139.7689608	pcr-globwb	watch
1971	COD	SSA	8769601.77982898	17334415.9955884	37402468.1846797	matsiro	watch
1971	COD	SSA	28439221.2052357	59465879.8723278	182024004.647468	vic	wfdei
1971	COD	SSA	22309033.1169706	45428597.7698521	118604533.460447	jules-w1	gswp3
1971	COD	SSA	9276242.32219155	19764256.0702756	69395442.9677851	orchidee	watch
1971	COD	SSA	36985415.1553045	76071749.6176723	219123666.040356	jules-w1	wfdei
1971	COD	SSA	13000438.5919245	27370414.2408898	91303118.6044946	watergap2	princeton
1971	COD	SSA	6558797.36851037	12982911.6634166	28712291.5563344	lpjml	watch
1971	COD	SSA	7330117.57338952	14479058.7955378	32957777.1878223	h08	watch
1971	COD	SSA	16871546.8348372	34587620.9653363	106740729.58022	pcr-globwb	wfdei
1971	COD	SSA	21786197.0125731	46627679.420363	155228689.359819	watergap2	gswp3
1971	COD	SSA	20083074.5400777	43136572.0919685	147662765.316286	pcr-globwb	gswp3
1971	COD	SSA	11135384.0105587	22652824.9279923	51260520.9447417	orchidee	princeton
1971	COD	SSA	14814054.1767961	31234821.7909821	99772943.5113024	h08	gswp3
1971	COD	SSA	6463977.03021249	12701965.0061612	27533645.7122946	jules-b1	watch
1971	COD	SSA	48495327.3305923	100541029.057653	291260546.185232	watergap2	wfdei
1971	COD	SSA	8337085.88009225	16570089.8240558	37217099.2992807	pcr-globwb	princeton
1971	COD	SSA	39966671.8330735	82613221.2979501	238539087.509999	lpjml	wfdei
1971	COD	SSA	25048063.9839276	53365150.4382694	177850852.034561	vic	gswp3
1971	COD	SSA	16226063.5260917	34629719.2645452	108867183.134229	h08	princeton
1971	COD	SSA	12900321.1011132	27486834.5647121	91393679.897732	dbh	watch
1971	COD	SSA	7402749.99654757	16160861.5106155	61966702.9389094	watergap2	watch
1971	COD	SSA	16743766.7622469	34013263.5189207	74192358.6115212	jules-b1	princeton
1971	COD	SSA	44317841.7066561	91504880.1010106	264093171.059283	clm40	wfdei
1971	COD	SSA	11226515.5921678	22019219.9758826	47029394.8869149	matsiro	princeton
1971	COD	SSA	9440894.53801578	20058890.114277	70921835.6175427	mpi-hm	watch
1971	COD	SSA	12748555.2811262	25707026.7283008	68947247.7829894	orchidee	gswp3
1971	COD	SSA	8390522.312274	16688156.2366611	37818656.9045467	mpi-hm	princeton
1971	COD	SSA	22649417.2104649	47525947.4019748	154097013.808412	matsiro	wfdei
1971	COD	SSA	13238858.2855551	26964773.1194131	58930879.076426	jules-w1	princeton
1971	COD	SSA	10893224.361791	22989106.6508507	78165888.8220947	clm40	watch
1971	COD	SSA	19632820.9717333	39730864.1853822	84864009.5304463	dbh	princeton
1971	COD	SSA	15052074.6174453	32124581.3216663	98679370.6971148	vic	princeton
1971	COG	SSA	12581828.6714735	22271034.7070714	83235257.1982486	lpjml	gswp3
1971	COG	SSA	25665167.8587786	47873929.3369924	159854765.58177	orchidee	wfdei
1971	COG	SSA	13061943.3815993	23638290.7686253	89675219.9523599	vic	watch
1971	COG	SSA	1528564.71422564	3212337.34338849	8463139.3994331	clm40	princeton
1971	COG	SSA	1187809.3609027	2524478.81055206	6357395.78297419	clm40	gswp3
1971	COG	SSA	13629160.0638967	24823653.1469728	91348472.0610564	dbh	gswp3
1971	COG	SSA	23836147.8287085	44164542.5592566	151060971.818972	mpi-hm	wfdei
1971	COG	SSA	12445117.0344255	22188059.3281352	81839247.117542	lpjml	princeton
1971	COG	SSA	26134266.7255743	51488324.7105448	194317248.465715	h08	wfdei
1971	COG	SSA	9551454.95792827	17302006.898005	65721745.9715444	mpi-hm	gswp3
1971	COG	SSA	12661203.250958	23128685.7907364	83810306.4635433	matsiro	gswp3
1971	COG	SSA	6515314.27097407	13090153.0026677	49651713.1216354	jules-b1	gswp3
1971	COG	SSA	32629357.4523827	63421060.3448336	237211281.424479	dbh	wfdei
1971	COG	SSA	13844828.0441202	25258422.4101391	92180659.9158175	pcr-globwb	watch
1971	COG	SSA	2785941.74034553	5778663.74845789	15409323.113884	matsiro	watch
1971	COG	SSA	29859518.8635747	58220753.8684487	216409821.865222	vic	wfdei
1971	COG	SSA	3030473.68376759	6358990.48304323	18885715.8164471	jules-w1	gswp3
1971	COG	SSA	9675396.89999617	17774837.4248978	65073644.2381784	orchidee	watch
1971	COG	SSA	25972353.59112	48262223.7385965	164833066.904204	jules-w1	wfdei
1971	COG	SSA	11239394.8283109	20284117.9279625	74364838.3493299	watergap2	princeton
1971	COG	SSA	2264443.10861047	4681614.85245644	14141484.6030964	lpjml	watch
1971	COG	SSA	646508.189185178	1351826.50537601	5222423.87037429	h08	watch
1971	COG	SSA	15020389.6634922	28288230.6741086	99300561.5320805	pcr-globwb	wfdei
1971	COG	SSA	13388165.3461196	24453409.1077828	89152326.2246879	watergap2	gswp3
1971	COG	SSA	11324633.0385936	20580645.3504831	76766284.3795583	pcr-globwb	gswp3
1971	COG	SSA	103522.997617634	205757.398807174	715985.865999894	orchidee	princeton
1971	COG	SSA	10210143.2780049	18302831.2732149	69122887.8159187	h08	gswp3
1971	COG	SSA	283917.11987152	579028.797307984	2235356.99163037	jules-b1	watch
1971	COG	SSA	35941089.233482	70140869.798891	255172591.528485	watergap2	wfdei
1971	COG	SSA	1788073.90130633	3742362.83795126	10412017.6238203	pcr-globwb	princeton
1971	COG	SSA	30158742.8184786	59155448.3865719	218073476.435113	lpjml	wfdei
1971	COG	SSA	12817891.4076617	22868663.5231058	84985252.6328555	vic	gswp3
1971	COG	SSA	10920235.5952264	19410558.9519512	72391488.78944	h08	princeton
1971	COG	SSA	9134701.9052684	16769974.6326083	62590046.5731016	dbh	watch
1971	COG	SSA	10549076.5033178	19324168.6847134	70149176.6769881	watergap2	watch
1971	COG	SSA	234375.187567429	484028.477580617	1368514.28649389	jules-b1	princeton
1971	COG	SSA	25863896.755769	48122354.6737119	162194254.547023	clm40	wfdei
1971	COG	SSA	331878.664846919	671752.45346585	2412617.91630439	matsiro	princeton
1971	COG	SSA	9451352.10473691	17117519.3606269	64145794.9788639	mpi-hm	watch
1971	COG	SSA	1302492.16873884	2739172.35307064	10579559.8408195	orchidee	gswp3
1971	COG	SSA	400470.508044654	804826.364060442	2911043.06315378	mpi-hm	princeton
1971	COG	SSA	14798485.3009624	28088359.4075783	93465568.583414	matsiro	wfdei
1971	COG	SSA	348015.220180901	714421.873128178	2387637.26388215	jules-w1	princeton
1971	COG	SSA	11293806.1076613	20701013.1468468	73120583.6797669	clm40	watch
1971	COG	SSA	524600.15078031	1116015.87935411	4024106.49658836	dbh	princeton
1971	COG	SSA	10222729.5079394	18231614.3624939	68564521.0567178	vic	princeton
1971	COK	OCE	0	0	0	lpjml	gswp3
1971	COK	OCE	0	0	0	orchidee	wfdei
1971	COK	OCE	0	0	0	vic	watch
1971	COK	OCE	0	0	0	clm40	princeton
1971	COK	OCE	0	0	0	clm40	gswp3
1971	COK	OCE	0	0	0	dbh	gswp3
1971	COK	OCE	0	0	0	mpi-hm	wfdei
1971	COK	OCE	0	0	0	lpjml	princeton
1971	COK	OCE	0	0	0	h08	wfdei
1971	COK	OCE	0	0	0	mpi-hm	gswp3
1971	COK	OCE	0	0	0	matsiro	gswp3
1971	COK	OCE	0	0	0	jules-b1	gswp3
1971	COK	OCE	0	0	0	dbh	wfdei
1971	COK	OCE	0	0	0	pcr-globwb	watch
1971	COK	OCE	0	0	0	matsiro	watch
1971	COK	OCE	0	0	0	vic	wfdei
1971	COK	OCE	0	0	0	jules-w1	gswp3
1971	COK	OCE	0	0	0	orchidee	watch
1971	COK	OCE	0	0	0	jules-w1	wfdei
1971	COK	OCE	0	0	0	watergap2	princeton
1971	COK	OCE	0	0	0	lpjml	watch
1971	COK	OCE	0	0	0	h08	watch
1971	COK	OCE	0	0	0	pcr-globwb	wfdei
1971	COK	OCE	0	0	0	watergap2	gswp3
1971	COK	OCE	0	0	0	pcr-globwb	gswp3
1971	COK	OCE	0	0	0	orchidee	princeton
1971	COK	OCE	0	0	0	h08	gswp3
1971	COK	OCE	0	0	0	jules-b1	watch
1971	COK	OCE	0	0	0	watergap2	wfdei
1971	COK	OCE	0	0	0	pcr-globwb	princeton
1971	COK	OCE	0	0	0	lpjml	wfdei
1971	COK	OCE	0	0	0	vic	gswp3
1971	COK	OCE	0	0	0	h08	princeton
1971	COK	OCE	0	0	0	dbh	watch
1971	COK	OCE	0	0	0	watergap2	watch
1971	COK	OCE	0	0	0	jules-b1	princeton
1971	COK	OCE	0	0	0	clm40	wfdei
1971	COK	OCE	0	0	0	matsiro	princeton
1971	COK	OCE	0	0	0	mpi-hm	watch
1971	COK	OCE	0	0	0	orchidee	gswp3
1971	COK	OCE	0	0	0	mpi-hm	princeton
1971	COK	OCE	0	0	0	matsiro	wfdei
1971	COK	OCE	0	0	0	jules-w1	princeton
1971	COK	OCE	0	0	0	clm40	watch
1971	COK	OCE	0	0	0	dbh	princeton
1971	COK	OCE	0	0	0	vic	princeton
1971	COL	LAM	6911878.04001544	12278535.549697	20510965.7751718	lpjml	gswp3
1971	COL	LAM	525552980.073515	943450036.144699	1602324536.5008	orchidee	wfdei
1971	COL	LAM	115029957.416941	205802148.126633	350212884.912304	vic	watch
1971	COL	LAM	73568980.3794584	138087661.088576	303624662.225532	clm40	princeton
1971	COL	LAM	187786091.515313	370201732.412296	780001351.766906	clm40	gswp3
1971	COL	LAM	33743758.7058979	58939127.8714209	94391508.574755	dbh	gswp3
1971	COL	LAM	301494595.269246	541116275.166427	942006985.575176	mpi-hm	wfdei
1971	COL	LAM	65664399.7229689	124319286.858047	278981062.622382	lpjml	princeton
1971	COL	LAM	324395006.998258	583801584.451176	1025479129.56218	h08	wfdei
1971	COL	LAM	27959011.8069279	49282756.6476307	82134512.6780578	mpi-hm	gswp3
1971	COL	LAM	207768195.360949	404943099.946116	846947417.512349	matsiro	gswp3
1971	COL	LAM	19456852.0276362	34484361.3028546	56401001.2800325	jules-b1	gswp3
1971	COL	LAM	797746598.472086	1494807917.21362	2822347202.05238	dbh	wfdei
1971	COL	LAM	167179261.486806	296896395.4992	505759986.565557	pcr-globwb	watch
1971	COL	LAM	235908507.673691	419578674.284222	721044990.211108	matsiro	watch
1971	COL	LAM	114676330.301862	201114097.913339	328702704.766051	vic	wfdei
1971	COL	LAM	19353920.5032782	34200357.3212659	56076381.7906298	jules-w1	gswp3
1971	COL	LAM	194567780.763577	348982950.020068	612864855.983102	orchidee	watch
1971	COL	LAM	360085890.920262	646393871.675476	1134963237.45794	jules-w1	wfdei
1971	COL	LAM	63724720.5145244	120458645.078801	269782796.440673	watergap2	princeton
1971	COL	LAM	153074624.000211	276123019.671458	491076333.386857	lpjml	watch
[truncated: 394,949 more rows]
