# Supplementary material for: Climate signals in river flood damages emerge under sound regional disaggregation
Source: Nat Commun. 2021 Apr 9;12:2128. doi: 10.1038/s41467-021-22153-9 (PMC8035337; doi:10.1038/s41467-021-22153-9)
Supplement: Supplementary file 4 — Supplementary Data 1 [file 41467_2021_22153_MOESM4_ESM.zip › supplementary_data/region_damages_modelmedian_R_pos_R_neg.csv]

level_0	index	Year	Region	ratios_D_Obs_D_CliExp_pos	ratios_D_Obs_D_CliExp_neg	vulnerability_function_pos	vulnerability_function_neg	D_Full_neg	D_Full_pos	D_CliExp_neg	D_CliExp_pos	D_1980_neg	D_1980_pos	D_2010_pos	D_2010_neg	D_Full_1thrd_neg	D_Full_1thrd_pos	D_Full_2thrd_neg	D_Full_2thrd_pos	D_CliExp_norm_for_trend_neg	D_CliExp_norm_for_trend_pos	D_1980_norm_for_trend_neg	D_1980_norm_for_trend_pos	D_2010_norm_for_trend_neg	D_2010_norm_for_trend_pos
0	6	1971	NAM							192179415.421822		299507138.998143			663180801.147098					306108415.026252		721258148.504937		798154141.063006
1	15	1972	NAM							333174633.750402		465953908.97892			965879577.996232					530689298.020972		1122086955.26572		1162459443.35606
2	24	1973	NAM							566608845.362191		642920363.948466			1125483506.70712					902509434.80589		1548248742.54655		1354546633.471
3	33	1974	NAM							1297573234.66413		1645202931.55305			3448730020.01945					2066808692.13645		3961895613.89453		4150630027.47614
4	42	1975	NAM							137319378.881658		162522873.40036			300266908.623345					218725909.481982		391379474.794997		361378490.039781
5	51	1976	NAM							389203864.137491		441417929.379348			857055661.933175					619934126.200343		1063000633.39393		1031487227.17884
6	60	1977	NAM							114389940.175167		127810152.882519			290429770.379292					182203297.918827		307786033.202868		349539256.135362
7	69	1978	NAM							208049889.643867		216354155.218791			418128686.128746					331387322.755063		521013281.808358		503227991.150589
8	78	1979	NAM							2420859336.34959		2382014506.59447			4606450424.60322					3856008266.15551		5736248486.38041		5543974547.57288
9	87	1980	NAM		0.105470241990606		1.06995399982856	279815617.423371		279815617.423371		279815617.423371			493307369.91089	121128896.360293		509251249.499417		445697656.853909		673838008.73874		593707356.169294
10	96	1981	NAM		0.342686617462585		1.14753089299104	123006632.805851		114690976.58279		112374024.832111			217514540.178476	71077051.1945509		222589948.74963		182682796.607072		270613519.803141		261784012.27022
11	105	1982	NAM		0.037255621731571		1.13619023100117	696363404.102953		655767660.40107		653787298.190605			1348183190.13194	356983563.765612		1774464282.70328		1044523934.62766		1574417951.39288		1622571091.1023
12	114	1983	NAM		3.10013583611608		1.23576293755559	255635767.018248		221335745.803683		215000521.108152			429152274.029748	156953371.83365		427035049.569041		352549383.022659		517753527.681433		516495145.925484
13	123	1984	NAM		7.87749626886522		1.33382613611433	466663852.843582		374343283.885538		341130890.444042			709362535.522133	254205928.482083		999407379.420526		596263804.08332		821494389.958549		853734975.83559
14	132	1985	NAM		0.043371671558547		1.29814411622984	609359364.255333		502245075.078045		432821157.587186			896783568.244315	341277234.414088		2386155786.37489		799989132.808154		1042298316.49199		1079300723.71425
15	141	1986	NAM		0.384631762755869		1.36958993624752	3887950625.60668		3037353161.63422		2566095571.25457			5080306455.01328	2360118819.72567		6788041100.66636		4837975805.79617		6179543321.7412		6114271745.9919
16	150	1987	NAM		0.381125459808558		1.45579217778359	824702442.977237		606126129.125999		510445451.709499			929348489.3455	199724796.243571		2165497186.13405		965453601.18568		1229229268.60532		1118493394.22785
17	159	1988	NAM		0.000764948532876		1.51252285413271	190256544.680115		134586892.632955		98044100.5959495			194611230.040292	61356957.6337048		270713108.056123		214373533.693787		236104911.235871		234219324.331091
18	168	1989	NAM		0.238943035471816		1.56035103921623	129506424.995308		88804322.8380385		66878228.8962167			122287563.71011	56750523.2411375		240618758.910422		141449855.343586		161052814.000783		147176041.898235
19	177	1990	NAM		0.19679763789902		1.61540611300788	1589635615.27288		1052885073.99802		853147427.614878			1495054559.05849	1358272195.41172		2961599184.82092		1677062970.03199		2054507068.18401		1799334337.42902
20	186	1991	NAM		2.11594411085422		1.67842475564908	1308989213.58288		834448038.311866		652325141.121983			1246804715.27738	714353385.041191		1780460819.24399		1329130728.53695		1570896857.6932		1500559643.57568
21	195	1992	NAM		0.079551019984937		1.71229183880497	985075401.143603		615540728.338639		436671597.380109			891133999.477112	665433514.67162		1725530995.49245		980449421.819036		1051570753.48719		1072501331.00119
22	204	1993	NAM		3.17807706701509		1.77563910994504	17894178220.0266		10782566937.69		8085628800.89596			16027309988.4789	5206612712.30179		31916555993.3239		17174755516.6928		19471407853.382		19289255381.456
23	213	1994	NAM		4.91289322122315		1.78579816547382	602595691.695075		361042856.395551		254342875.425117			481339106.876449	445309371.686238		1381116080.55447		575078534.218725		612495822.397338		579303262.013149
24	222	1995	NAM		2.85691125551731		1.73475051966226	273448379.556882		168656636.292858		119515331.356528			220984968.744406	100959011.523615		668460737.102854		268640715.270921		287810857.866389		265960757.022736
25	231	1996	NAM		4.18017871178253		1.80820593994638	1958457425.21277		1158861006.54137		762346857.970445			1466309362.6612	1017294455.02791		3675662213.66953		1845864215.83956		1835845666.77634		1764738798.02185
26	240	1997	NAM		2.44366116938239		1.80085300794699	5230195027.3968		3107454114.66219		1858270401.47194			4037618008.70021	2320751103.01487		10572902588.4185		4949634442.99267		4474994064.14978		4859370971.08431
27	249	1998	NAM		1.39433120394036		1.76139673169624	2241530613.72956		1361609569.6899		812790075.241735			1634967645.52655	1292792047.64916		3617658773.414		2168807446.66385		1957320505.7916		1967723122.44848
28	258	1999	NAM		0.047341436743593		1.72926427553858	1382416573.20453		855347654.40569		505134666.705134			973496863.997676	628806045.057606		1901011067.39627		1362420185.38692		1216440101.13449		1171627031.37308
29	267	2000	NAM		0.065624959261752		1.70673532440677	351672880.589204		220464063.664023		109439123.485772			236708186.286349	93673608.7312019		490097868.976372		351160944.840597		263545836.815062		284884029.786709
30	276	2001	NAM		0.02133964888667		1.67423340271945	1940529327.34243		1240136000.27461		712306787.957858			1379763561.12056	935832089.929048		4254252821.19292		1975321158.24071		1715341666.87482		1660578831.73242
31	285	2002	NAM		0.787539288404142		1.68398921376282	803577161.252673		510567758.288664		334643312.119808			538051916.476795	160830862.261996		1737055423.96199		813245720.985282		805871327.529821		647558500.638179
32	294	2003	NAM		1.18112344349745		1.70836143384475	306569721.791014		192005914.883251		107319521.281948			214929862.051569	151309993.282796		854546930.330004		305832058.816344		258441516.543396		258673289.603433
33	303	2004	NAM		0.786397207530299		1.69975706128584	1505974679.83106		947972900.966701		501598627.46228			1002660731.24834	788397294.038614		2560623737.95392		1509956108.28466		1207924787.85724		1206726451.2828
34	312	2005	NAM		1.0264635743304		1.7336280345109	2853288693.04693		1760981934.42774		763012583.379353			1804276560.21622	1168386783.49935		3924947893.28476		2804938227.40773		1837448833.49032		2171490498.01891
35	321	2006	NAM		9.53689072125333		1.90226149832551	248148724.82555		139574775.031283		74258040.8221043			138278368.012961	102935501.675596		656662557.86483		222318363.643124		178824508.871847		166421361.803715
36	330	2007	NAM		0.303966689252156		1.80949513839897	1464424645.29315		865913907.934161		434759213.727524			851685019.119818	647513868.074563		2259829405.10073		1379250391.23007		1046965446.59164		1025023528.60035
37	339	2008	NAM		1.83451332041049		1.81107122914941	10134116716.0798		5987085731.68134		2843803151.42502			5974069818.92246	4260409366.60617		17567822023.2654		9536387234.44238		6848304860.34601		7189937580.7094
38	348	2009	NAM		1.25915320567852		1.84670809410029	1882740317.82462		1090830510.85904		550978650.491028			1126340271.10286	1128685072.9284		3679562243.52137		1737503457.42503		1326839295.54471		1355577770.15226
39	357	2010	NAM		0.821101214851546		1.93558091971323	1070092490.73611		591527705.707719		316331832.17698			591527705.707719	811629693.848705		2086819992.30094		942200849.351446		761774535.165779		711917906.922933
40	4	1971	LAM							118650174.585951	91407814.2809079	233026548.748159	151124545.802785	290767657.710403	696517463.121788					83319347.7703689	49906383.3524686	310515345.269341	141713347.819889	268848268.72115	111644185.803372
41	13	1972	LAM							66511173.6430037	141881663.2112	113432411.530714	221097087.616508	514004487.763648	417087250.169499					46705937.237053	77463844.0991901	151152324.146808	207328388.071723	160991204.170466	197358994.420234
42	22	1973	LAM							159730998.557372	190423551.897594	256170519.104782	279425529.560158	649617420.989833	832191391.92387					112167408.644385	103966502.810526	341355427.589561	262024458.369526	321216949.766923	249429419.424392
43	31	1974	LAM							539524498.714313	58030425.4546495	804231948.504317	77793575.0853156	185257224.134681	2785686801.60358					378868632.059598	31683162.7758492	1071664848.95394	72949022.97741	1075245221.3528	71132023.8143846
44	40	1975	LAM							140295090.682968	122031983.025487	201231005.614733	159000159.636362	349539834.591624	574470188.320143					98518990.7379515	66626414.5362454	268146764.920274	149098512.132967	221739329.936625	134210560.232576
45	49	1976	LAM							167246400.378767	133378864.2404	235676816.838933	170078233.877764	443290187.309593	571456819.301294					117444926.18851	72821528.2496761	314046912.447775	159486705.393082	220576201.821927	170207279.676529
46	58	1977	LAM							77188069.8497573	123251718.320799	96391359.7156137	144403583.324889	311352285.769281	363112909.924816					54203541.2756734	67292359.5401297	128444576.396411	135410929.584288	140157687.857592	119547932.931904
47	67	1978	LAM							201894096.086237	119371329.494163	240609661.839142	136745139.823949	312293203.153908	993859680.239252					141775471.155398	65173764.1677082	320620086.520123	128229411.440808	383619174.724638	119909210.923212
48	76	1979	LAM							586756370.278315	436062403.78221	611085911.590307	461966359.762592	1263581593.18225	2056665894.87882					412036124.197047	238079180.209644	814291563.970104	433197658.754636	793850972.088728	485169290.414903
49	85	1980	LAM	0.001862330153997	0.00066845975234	0.219178072236157	0.102492674192014	592376189.623734	152319055.349317	592376189.623734	152319055.349317	592376189.623734	152319055.349317	382594415.210214	2137041962.0858	513803478.585866	126147861.687526	658253246.923711	177190831.89507	415982512.679673	83162399.4945108	789360259.757971	142833469.9413	824875271.778728	146902314.773963
50	94	1981	LAM	0.119320255249175	0.041688084319954	0.24161517617889	0.112176064796393	438542617.468263	748124044.25759	400686239.91286	678651020.217754	382336668.435804	654596925.78327	1381557486.31676	1197460180.48032	374284445.363731	630695192.43525	495253602.40849	868646313.819279	281372667.900431	370526505.244369	509475865.502261	613832262.208494	462206783.648666	530467734.668102
51	103	1982	LAM	0.344715965500127		0.252377277619516	0.115937672725104	167030973.060487	519414858.332633	147660813.77582	451087944.263329	136207356.746006	432210022.688351	988351123.330989	535880610.06484	150790473.057537	422474450.5219	200795136.551682	640836710.587076	103691399.848138	246282749.994436	181500668.638059	405294381.207978	206844166.708243	379490818.617921
52	112	1983	LAM	0.501320524497691	0.174867768973021	0.251424158099307	0.119832803213239	638387411.637091	910798650.493767	546011035.665859	793985327.10476	476994025.016185	765606070.651936	2155112629.09747	2358183473.59312	542175648.712355	766914804.372664	686130105.63765	1073583291.78598	383423652.985418	433496155.907994	635609827.141996	717928373.627027	910233522.876485	827484723.317433
53	121	1984	LAM	0.399197773593012	0.000344301246163	0.234576311127707	0.118727535792164	567898786.737918	448745056.39462	490244027.510686	419288187.768169	436893009.738401	390740626.126826	1035612826.74226	1353917304.99594	502669526.056203	333772478.599674	696959805.000766	516329091.947327	344262558.087678	228920877.263452	582173938.950177	366407468.512318	522597555.283575	397637590.644015
54	130	1985	LAM	0.052119571253981	0.171821872907656	0.212503978886604	0.118066723632408	1248129191.15437	182430439.793246	1083489865.7543	188160016.205694	887494654.257574	165745721.658765	438744836.963469	3272636424.57223	1082433490.29353	127688450.900242	1427673268.33496	314920339.095927	760855761.447329	102730668.862841	1182615073.14051	155423997.98997	1263202551.95981	168462030.763427
55	139	1986	LAM	0.01826780702116	0.379887582890486	0.198979332312728	0.112981880663243	404698747.379795	247114849.455559	367126627.89484	272199909.88548	266342966.06849	236914375.464391	522411476.296956	1106717151.7358	282316208.810225	204823407.273819	521221308.446832	273610954.545832	257806204.601699	148614351.607897	354910539.22014	222160663.017181	427180948.019025	200586971.689955
56	148	1987	LAM	0.302043506218029	0.127749983553452	0.195036892886121	0.10289922698622	138359700.612284	287472118.445351	137813044.193797	323054699.088573	101394780.807104	249101602.143111	809580095.686157	422008224.819571	124124468.646001	231181824.460831	166527403.922255	326887652.379802	96776030.8532723	176379796.22819	135111795.372525	233588936.856529	162890647.594559	310849257.916842
57	157	1988	LAM	0.221735747522512	0.015196350366828	0.186370211615052	0.093573341640085	374479319.824164	516355580.947646	410174374.941245	607252735.508219	300101228.505369	485050780.032806	1134362683.57645	1302444655.07609	334787212.068059	420985947.447607	481360275.732708	665439117.363583	288035491.826995	331544825.226592	399894505.950942	454844509.447194	502729664.598654	435553937.500695
58	166	1989	LAM	0.003287694192579	0.006254934885753	0.177244773766142	0.086329616972058	338044071.572233	233631851.656524	401334352.049877	288905437.215337	277063684.220326	221995587.099688	547885277.552091	945321765.578979	302494526.951242	160247037.332342	411731698.590441	280471991.034664	281827789.696305	157735152.248276	369196239.782313	208170933.993695	364884060.366898	210367983.1781
59	175	1990	LAM	0.001367714319579	0.109316276996991	0.173002939631825	0.080945908117083	242325799.577138	195161561.624528	306829829.970582	247250913.438196	227405704.1248	180850395.651436	439785586.801117	659160337.04304	198983796.90653	145122736.712869	327971353.749047	262821442.386619	215464169.343659	134992822.740232	303025389.647099	169588036.716165	254428818.811517	168861640.779081
60	184	1991	LAM	0.138658472777208	0.002776508499606	0.173476678384473	0.077315189573651	140698452.627407	103681137.144838	186516527.269512	130995312.904793	129639434.400533	92875967.966918	233325664.998022	383341522.95914	102619449.224795	74275175.4867064	212379169.921064	131087249.704352	130976928.223838	71520168.7583582	172748701.594979	87092168.1364762	147965715.481958	89588553.6268242
61	193	1992	LAM	0.319310009074304	0.035547567354929	0.171974198766879	0.074251955983676	516092163.298399	226100687.621278	712380774.960639	288161324.195367	445137583.382075	232138169.780969	479535985.744556	1398611220.70629	386731623.210972	178491519.287111	691516291.542962	342499173.622225	500252964.152809	157328885.12632	593160097.588824	217681892.916146	539848927.283984	184124345.580382
62	202	1993	LAM	0.505714209238501	0.121830566661254	0.16506554805552	0.07250199627111	373890226.044236	213115766.814069	528551089.520833	282980328.019309	287075782.308835	211419358.481978	478497371.194516	993810561.769154	282474472.946215	170265596.77908	414189213.827569	429906105.094045	371162808.616786	154500190.628546	382537681.397121	198253334.197033	383600215.522109	183725555.437366
63	211	1994	LAM	0.086660306330395	0.090915696486722	0.152905862833976	0.070276676491492	84561707.0632751	92605542.2271495	123326200.438721	132742485.13132	56753996.5366451	101520847.538229	236235437.08191	223906440.301098	62635751.1466915	71335934.1757743	112616039.48265	123337103.936671	86602979.0466794	72474081.1520171	75626519.4874305	95198692.586508	86425483.9507737	90705800.0831087
64	220	1995	LAM	0.032423222232943	0.004911742679442	0.144220443928627	0.068585723070582	228034878.492043	644416614.197618	340769236.793616	979347916.074119	169491390.951304	482693408.678646	1506008167.51381	530885470.747871	172391994.312038	520443881.382927	287197959.192083	808052029.843936	239297334.782113	534699499.375786	225852711.050121	452633942.097739	204916096.518346	578252261.614213
65	229	1996	LAM	0.155179584749636	0.001867904615842	0.139588185041765	0.06730737352388	152315923.581698	339997464.547482	231939912.562122	533855990.909272	103560716.644649	260261804.67352	685237470.899276	330775004.491503	131547869.78384	227947753.068366	168536957.898539	428136915.825615	162874452.600094	291472036.028051	137997974.299517	244054143.911617	127675603.272307	263106220.694965
66	238	1997	LAM	0.418267782548877	0.172968294227112	0.135359845974085	0.067595576074653	343075303.116121	303204855.709068	520192404.703721	490956939.91613	188685684.679021	265879969.630734	654525132.816844	654320194.647196	287669945.11882	236853137.224862	391105795.547517	483087832.590428	365293115.043977	268050225.746695	251429722.665672	249322440.735682	252560575.77041	251313801.942719
67	247	1998	LAM	0.000288078852078	0.084989539259805	0.124023251719344	0.067963101548165	696171253.310325	1679435766.90225	1049870471.21171	2967955514.23744	371719959.361202	2195756529.15112	4728871632.88839	1416671724.46697	533604732.408228	1466671083.97945	776507730.255812	1935265629.85595	737247317.249941	1620429575.2157	495328760.369244	2059016998.79684	546820087.987591	1815714400.21817
68	256	1999	LAM	0.00424871582335	0.062195548272545	0.11568119682036	0.067665302658026	299871029.831315	388868520.07899	454214827.286808	736778793.156808	260369024.747399	497658916.808186	1062616186.30804	672439692.995905	207781778.965555	352912521.459724	397746987.285842	435726154.33513	318961883.446302	402262817.315094	346950070.930572	466667481.4384	259554507.752119	408005896.790633
69	265	2000	LAM	0.002967638009193	0.033848909626791	0.11124660194245	0.066970078143277	244436152.613485	200965209.046775	374091170.940024	395941685.735217	135581943.60586	185543428.460724	513834636.612644	493021820.564626	157763377.698322	153287611.396235	421922384.300013	244440041.858495	262696894.278881	216174270.317846	180667285.582817	173988813.488065	190301133.738226	197293777.767147
70	274	2001	LAM	0.157136241472769	0.146435494512252	0.106477818629951	0.066869409594678	229802836.294536	98162954.7452399	352225440.175134	202062433.874982	106859601.453536	107293655.70978	250578307.91908	491146887.906843	140011405.609691	79973153.685989	284154598.271091	153831903.556462	247342189.305115	110321041.646479	142393844.044566	100612002.30378	189577429.846073	96212939.8706211
71	283	2002	LAM	0.052688785309602	0.054738015196782	0.097616718050541	0.065643072527521	447516876.605957	203970119.900657	698736358.054721	457972553.947749	224286609.125457	240669822.269437	612052209.721874	1012680327.55362	384491755.925276	178457698.86558	497338546.461596	228883074.067396	490671487.165731	250041574.913791	298869095.585964	225682241.437653	390883742.685361	235005747.06837
72	292	2003	LAM	0.023978125493534	0.135220635519262	0.087870443149441	0.063203635152454	168513854.346451	185804694.819902	273266490.58572	463458625.71552	111463506.260078	247868602.299169	663168850.221976	376819425.188553	151253868.732161	148825351.03563	241045402.115707	216461772.672335	191895088.587554	253036833.06426	148528694.765527	232432721.399813	145448255.709746	254632674.473486
73	301	2004	LAM	0.206495921410632	0.002130763707362	0.081049723759595	0.059125608337581	524976106.777354	226435942.560297	910032160.063597	612337600.588891	414060915.410542	374250801.383966	787085332.433683	1146175320.41775	401175968.845423	161454367.164855	611697877.264173	249550118.538554	639049089.402155	334321034.547513	551749441.434662	350944538.537173	442411377.834098	302212088.473934
74	310	2005	LAM	0.018257376416723	0.063098107339634	0.077801053494122	0.056445416113179	223214006.912872	578043802.088897	405308385.710941	1628442296.3434	193988064.554815	852064808.989167	1894687484.81121	487962851.989853	178275375.400363	494013119.635454	267796285.416503	817330133.101616	284618463.151383	889088817.493612	258495313.80422	799002941.580018	188348426.139558	727490957.072901
75	319	2006	LAM	0.002893927529873	0.03484891001839	0.075586892507611	0.052810936705248	121058342.98036	284399636.83757	234943632.500998	824668961.492828	94907043.4362278	364898838.900917	899348486.543914	262819105.081121	88085390.9468671	256524652.719898	170475753.862233	350014530.885883	164983745.6295	450248653.847743	126466677.378216	342174964.37489	101445355.111716	345317049.097988
76	328	2007	LAM	0.285476233667802	0.049157920611496	0.072782743046575	0.048222671879595	398610013.645879	699602856.8287	847207437.204846	2106785194.8435	252481745.116136	735353598.735269	2322210564.0028	932455493.549973	302602049.267849	358190623.345118	580980632.180819	739631051.267094	594931877.179653	1150252091.70903	336440018.015596	689559857.762419	359917817.389457	891644241.741287
77	337	2008	LAM	0.1150767007806	0.008399255692842	0.064576474012745	0.044319577007949	444628191.562224	501312067.735812	1028239334.64432	1701496005.70282	369332407.511745	870489187.295881	1709996487.5467	1081692682.94196	397370812.652689	447812508.433984	505064750.862486	1096862239.27706	722057350.639139	928974318.019932	492147271.003054	816279951.859683	417521771.520081	656576343.744944
78	346	2009	LAM	0.02499749434427	0.030455415485027	0.06999317016657	0.04344384155964	599861464.190293	177970452.251326	1415192657.97888	557300384.403409	418545682.376637	224802391.602683	584738571.507637	1519673707.83097	408901175.066246	141839178.125945	697203923.526226	217385917.178391	993786394.699303	304272089.266266	557725537.164572	210802946.289794	586577748.589728	224518305.226425
79	355	2010	LAM	0.144510607003703	0.054888558883375	0.083263578733259	0.044228386415111	722774903.502182	1637284265.45692	1674922797.39838	4309889323.33868	669692689.615564	1626778023.72146	4309889323.33868	1674922797.39838	627732397.510552	1293014247.10031	864109575.403142	1825376050.45412	1176175892.97234	2353091915.27378	892386974.177222	1525471316.89803	646502231.694086	1654840459.89059
80	3	1971	EUR							205237136.197944	126497128.937729	337764665.572902	178679157.985302	946916960.383146	867732436.318127					123184663.358274	138853219.908655	313618494.596736	366782777.192842	352291667.491099	734894868.907699
81	12	1972	EUR							444845459.650947	449371260.491205	682915526.579351	793476822.983023	2365301214.19098	1641741909.10152					266999136.748369	493265317.383853	634095159.182145	1628805709.92956	666532643.635501	1835691827.74671
82	21	1973	EUR							503089877.342883	117595110.624434	705722834.89084	178492438.790107	509589383.432226	1469387738.86904					301957814.884279	129081662.902841	655272015.222787	366399490.268161	596558380.269386	395488346.710625
83	30	1974	EUR							219778853.132757	430290603.148509	287929792.543139	549442640.119302	2557067881.77721	712382259.094571					131912696.395816	472320883.844091	267346224.430453	1127865721.57287	289220874.365809	1984520443.0665
84	39	1975	EUR							118378226.258963	1107989421.88161	148002862.103216	1487969390.42255	3982244825.82807	289809735.922937					71051380.9576629	1216216527.16502	137422411.341013	3054421968.12915	117660180.546732	3090589155.83383
85	48	1976	EUR							1956484977.55203	322042131.836089	2423129069.26795	372249214.238565	1126072060.1553	5203017611.88194					1174295002.30807	353498829.002684	2249904055.61941	764132773.770433	2112378970.47269	873935744.791818
86	57	1977	EUR							3838851006.73389	1987504448.69382	4559400774.34816	2335164406.70847	5004464603.64277	8312831404.62254					2304103329.96949	2181641548.71663	4233457649.24495	4793497439.49914	3374935768.83322	3883925954.1398
87	66	1978	EUR							1313744512.93274	595900996.682507	1418139860.51639	617941439.551512	1568867259.37392	3220883471.59863					788517997.095403	654107906.092281	1316759665.87091	1268476300.74399	1307650102.16582	1217585645.99441
88	75	1979	EUR							2239128092.13523	1592714074.67523	2343393459.76183	1615765837.55599	8617336268.63511	6753100452.41382					1343939237.09649	1748288514.68525	2175868597.30216	3316755506.76624	2741698845.79899	6687847480.21594
89	84	1980	EUR	0.061796890805607	0.000570212173608	0.568937772918003	0.331519774962094	1381125066.18716	461425136.291155	1381125066.18716	461425136.291155	1381125066.18716	461425136.291155	2464464544.73416	3163058478.7312	808267024.722408	358263293.686371	2587592333.85429	632531728.65726	828960243.188401	506496601.613442	1282390990.69984	947188216.374836	1284173668.29369	1912651715.30697
90	93	1981	EUR	0.0511935852643	0.054729082082999	0.575431066051327	0.338004157933533	1457680242.21966	1902668336.0435	1429715624.86631	1881198200.05275	1443702836.45344	1891153195.32579	6444549630.23476	3339371194.43265	784348504.479667	1407690664.14075	2606020841.07754	2537873032.87287	858124612.386716	2064951430.57577	1340495191.95738	3882055573.24021	1355755065.98571	5001564713.51426
91	102	1982	EUR	0.587132476532161	0.727981774722734	0.587312762828321	0.353826197633422	1809376097.30919	1933004761.76587	1695306793.60039	1872527712.32632	1736086503.48903	1898829788.28318	5216474204.41475	5064688008.63435	1449298359.00828	1457511459.82002	2527104685.49493	2445685378.33465	1017534158.42464	2055434019.7926	1611976891.63381	3897813662.29793	2056218379.31368	4048464952.05093
92	111	1983	EUR	2.06725785313218	0.041697233289669	0.617771206602595	0.336158262206794	162550404.309462	1795056870.48158	160307448.946531	1653161635.30736	160563893.287232	1670170434.30007	3473345202.2247	373052655.293582	85007435.7162192	972595691.722538	377656552.106201	3508565565.41496	96217572.9895998	1814640522.03814	149085477.647348	3428434279.55009	151456066.979586	2695636126.34764
93	120	1984	EUR	0.12215117956309	0.000680081267599	0.586778608610199	0.325162602025384	231832906.308084	1722446133.41699	236365413.640233	1670075651.59636	224787021.244689	1577253796.55112	3548109969.64259	543571159.080975	113971939.469079	802968359.851826	390908989.588024	2596217335.73211	141868057.838857	1833206679.57102	208717413.019119	3237700100.89571	220685066.061654	2753660479.32602
94	129	1985	EUR	0.637249854861961	0.007638303412533	0.581433025977757	0.324010274830555	2024501338.81034	615016492.370516	2071422668.93806	601799515.754562	1951472532.94134	517799378.121371	1794591520.22325	4475320937.20006	1478156247.24413	413267056.830521	4433843185.14932	792056043.550903	1243281351.86866	660582585.578885	1811965372.36915	1062910168.58108	1816940579.3032	1392768484.64484
95	138	1986	EUR	0.009622763340765	0.003245878807642	0.571342826219875	0.328475683356314	1562398583.92523	532992533.383887	1576877842.68074	530748914.678164	1360695969.23678	465138027.334134	1170624329.26314	3571034540.452	938092294.421272	380216713.854599	2321967861.51865	885538618.880778	946452332.195885	582591845.245483	1263422332.09051	954809835.502178	1449808328.31622	908512413.428419
96	147	1987	EUR	1.20096286674954	1.05837774268679	0.60294546690353	0.338918071686026	1267271839.46227	2237249584.07958	1239608360.05091	2111062883.28994	1061281635.8263	1774197185.46046	3969254927.29894	2434394018.95511	874856375.828222	1678937942.89048	2292201113.28747	3971208647.6694	744020996.189009	2317269026.07218	985412575.369488	3641974689.76455	988342364.965637	3080507796.88042
97	156	1988	EUR	0.010940820436068	0.298480503846168	0.620310205938495	0.327861464021244	550901982.453417	3338650883.91172	557049001.761593	3062152742.7066	459070835.934239	2269445848.94539	5571853599.22009	814442655.811823	379416817.700574	2256894605.22394	908443225.640411	4658436789.90168	334344432.139624	3361260225.80513	426252711.291633	4658593987.96491	330656489.58481	4324272129.11564
98	165	1989	EUR	0.002181614933089	1.40661633972338	0.636031094182216	0.311733077392957	457873124.005692	1092577998.79294	486935798.73211	977324692.23333	378788297.797123	625966716.171592	1677618602.63561	828791027.997004	264943146.056337	711252705.283251	878909266.731451	1434840063.1589	292262031.887132	1072788620.20368	351709423.259235	1284950148.50353	336481801.341447	1301986715.4583
99	174	1990	EUR	1.15841528787842	0.004224695239847	0.656022526473137	0.272894736902658	322064346.188357	1177691977.14209	391252322.355207	1021357382.74234	297662954.895337	761455063.080787	1558165918.03891	636611356.454167	168100924.917964	677081841.984306	482397067.823097	1603133196.36763	234832187.343451	1121122372.20075	276383581.015353	1563073197.1957	258458560.406731	1209280418.43323
100	183	1991	EUR	0.453199447949035	0.000697628720551	0.668520522325334	0.249302217614259	1107808846.14649	616216327.782163	1473153920.93206	524424805.905182	1031403338.98034	276239965.200057	832459733.671481	2359534787.56438	486773568.458514	376160780.206838	1710106496.47181	898963659.571024	884196560.070469	575650004.955863	957670222.681255	567050252.251948	957950181.442292	646065507.792682
101	192	1992	EUR	0.174928386075149	0.066981257825669	0.681623210577625	0.225443112842712	519469598.617188	292760348.348616	763893127.014135	244361427.256873	542748886.988373	153777373.954123	381696449.043548	1186281211.20332	204863148.625262	216687868.767914	1078232448.21783	486488964.634181	458493620.775235	268230364.444038	503948773.305326	315665760.485367	481619642.780027	296231637.638946
102	201	1993	EUR	1.81095215830152	0.165708812221853	0.691415238501888	0.207947179742021	5574572401.85064	1564122807.46141	8887261613.5701	1287053708.23978	6049477163.29442	862957175.9153	1834625483.29948	14914531072.314	1411018954.28555	1018981452.54751	7764985623.13778	1987117778.36967	5334192195.06489	1412771602.68549	5617011234.23237	1771431168.29968	6055167239.80914	1423838531.204
103	210	1994	EUR	0.267601561851284		0.673517415743572	0.196059642441954	1425727422.32936	3816768261.66142	2410780864.03148	3224123955.48287	1751117005.23277	2426821824.76017	4859538892.97442	3352719360.50444	722587514.546044	2445689337.65023	2343366849.91592	6766755979.63027	1446966346.67455	3539052596.39378	1625932890.61882	4981646761.01147	1361174302.93775	3771450240.21882
104	219	1995	EUR	0.38591974617008	0.340951139666225	0.692280617502608	0.183574670909797	681974638.558008	5340423119.52035	1231586457.89265	4388926049.98908	831973957.596619	2555658934.85203	5798275201.98681	1606883110.98954	376964567.554207	3177015810.65533	1045452825.48233	8375370041.00155	739206198.364579	4817631191.31312	772497678.768664	5246116515.50225	652380280.99511	4499996169.39029
105	228	1996	EUR	0.59875282376496	0.021056548991878	0.703577398744731	0.170722098712203	1540164173.41413	1932655726.32054	2990795474.20324	1562814335.29813	1992868698.87996	458375318.252635	2078491446.39528	4126619531.95373	879117067.927396	1136930771.91267	2248911036.31494	3183147425.92431	1795094886.27753	1715468203.88607	1850402203.0001	940927717.149776	1675370903.71062	1613101003.49916
106	237	1997	EUR	2.95563008167949	0.191655595221482	0.718792251948105	0.156548946464574	805236833.132013	2986553087.6553	1705229832.20155	2363913714.68854	1003149577.2044	1070919104.72952	3593991725.92126	2350958446.82911	506593752.889984	2062003871.74512	1489573371.3469	4897350485.12024	1023490030.70107	2594818029.68285	931436270.056769	2198324011.65601	954468263.22402	2789268952.58858
107	246	1998	EUR	0.567123258646414	0.00365354505484	0.682546717578832	0.147780638143438	1226100364.88869	2243249980.93545	2750539733.45486	1869864165.16516	1521621998.81134	736280912.362768	2268660982.26099	3431401020.11472	646897706.327136	1521208495.13933	1729879958.99925	4501540804.232	1650891828.818	2052510300.47334	1412844057.57206	1511397081.08939	1393118358.39185	1760690097.34507
108	255	1999	EUR	0.258129838520137	0.000338124112692	0.658298152566104	0.146069557156679	815498606.972857	6657797637.34112	1850857358.15268	5754037962.22446	1044971100.27931	2278198426.70144	6931957457.56325	2196463430.07352	634465095.012975	5300115088.37436	1354057938.86126	8650275406.22447	1110896618.47711	6316085631.67323	970268049.829384	4676560799.61299	891744657.658654	5379838127.50425
109	264	2000	EUR	0.264552381665632		0.638993136496208	0.151490447367211	1424529987.20487	10185816432.2136	3117423368.88189	9069104792.06623	1736042961.08604	4986720213.84479	10012806546.3179	3491395177.45168	977365039.395441	5708903098.8986	2750489726.50031	15010752349.9269	1871097771.85041	9954964295.57165	1611936461.99665	10236465795.6813	1417475453.78596	7770861080.86714
110	273	2001	EUR	0.170720465699682	0.002618104444847	0.62036542296615	0.159768823819873	686045518.138969	6302778673.7895	1423542155.15539	5780284859.71331	746534359.653063	3724950026.54053	6821006286.69781	1658745888.13839	322348570.057373	2324166302.24429	982756642.36075	8845625032.04342	854419255.733532	6344896295.27914	693165999.593284	7646373147.51323	673436108.203794	5293729788.99132
111	282	2002	EUR			0.612576396911289	0.168242964624625	590924558.405216	3450822974.35784	1164406351.6068	3204993773.29053	607217621.556336	1795716194.5976	3843956482.74529	1343468552.50221	396358596.640954	2703281111.22459	1872397066.21256	5773306287.62043	698884261.845186	3518053800.47522	563808757.325464	3686147731.67248	545436308.21395	2983264651.13791
112	291	2003	EUR	0.211479505877409	1.12914651933734	0.59537186951864	0.173570410284895	1316837438.09283	990038866.654382	2515161716.91729	946081830.087157	1382677166.61816	536104428.169205	1102657487.49191	3011196729.69554	650722447.352488	733940608.372744	1578125988.8775	1625562044.27874	1509616413.13907	1038493991.98098	1283832134.34288	1100485771.51598	1222519146.05076	855763877.534283
113	300	2004	EUR	0.023913799566024	0.173756433455377	0.581156150486765	0.176972910396095	399493129.6809	4638433277.07955	748362402.778437	4540913653.37876	357256455.603941	658104949.343498	5016753386.0118	861517467.212049	210606952.290202	2337309717.1408	719136203.864994	5009764686.72134	449171979.12633	4984464765.27705	331716852.624097	1350921751.17827	349768445.195668	3893463182.30865
114	309	2005	EUR	1.90740245394602	0.172234383095156	0.60114967619436	0.177164829500772	1352751114.43114	2388296535.80079	2531336192.96588	2260322455.37959	1162668319.70948	961593172.7104	2844672298.20085	2866582704.4092	749842156.361669	2045745964.48271	2205430412.41056	4655569372.17096	1519324438.81099	2481108097.84304	1079551312.81754	1973905733.5686	1163807135.32209	2207727987.91754
115	318	2006	EUR	0.092414932317879	0.003062040963753	0.576693710967558	0.172803163918257	818373981.168091	4993722425.66933	1570035825.27007	4926561988.45009	792168799.538208	1668306546.38538	5379978359.2751	1689918289.46228	628595069.707376	3815075255.7603	1234015122.85803	6955073299.94584	942345708.867185	5407782776.73505	735538117.808402	3424608192.64978	686091826.46724	4175359251.63486
116	327	2007	EUR		0.071263414454273	0.551859784059867	0.164134556019189	409732193.4398	1250252107.59261	827579078.155896	1288942717.38166	427066056.167799	498899493.122224	1310158381.29692	823588786.446993	274955341.43825	492813135.604919	609541922.937407	1907094130.63304	496718342.662227	1414845128.02152	396535894.012283	1024113521.07739	334369737.445206	1016803703.12719
117	336	2008	EUR	0.648045133703697	0.3175164425793	0.513573605305139	0.14399733281813	266900809.892865	966702692.931932	614475939.944235	1070914999.34805	320631067.27345	377894302.137741	994963453.113818	621963211.448656	165281872.188338	775054272.960475	439055023.287178	1693194884.05359	368812453.759758	1175520718.58606	297709745.537432	775720700.647321	252511543.545705	772183377.250072
118	345	2009	EUR	1.27469673430615		0.563419758852077	0.125664160611982	536006818.874487	677864643.731982	1414061567.80133	684503506.817878	602170783.634217	227311471.051557	711929239.140277	1391782968.7107	276658722.770136	448385932.472417	1427409483.39884	1392255821.12492	848728945.571913	751365005.345038	559122708.508238	466612522.580494	565051532.374718	552522730.882182
119	354	2010	EUR	0.550342338530391	2.23E-05	0.599665470910578	0.087049014464878	1543951735.68793	8447528359.7087	5880026731.07934	8014665183.80049	2549170240.91736	1996159228.18368	8014665183.80049	5880026731.07934	1286250520.98128	6435654180.16946	1942193027.14187	11025077601.4195	3529230269.06334	8797528264.9168	2366934777.12146	4097606199.22194	2387238663.99841	6220119150.89676
120	5	1971	NAF							9798936.39517874	12759378.8673009	18699950.8591997	22922557.22748	88605524.7969467	94114593.4919227					19313579.9778379	15048133.6462536	64760496.782955	63956687.0976356	95313730.0304039	66125684.1672169
121	14	1972	NAF							128854235.782808	10454947.9234054	284730512.634986	16925840.3466103	67356636.5241597	916006127.425637					253970072.660017	12330337.9617653	986060850.445268	47225126.9424228	927677180.512245	50267787.2917027
122	23	1973	NAF							55127962.8879483	46414983.3384629	130760742.107055	78619516.0525695	220921684.096943	258823321.608855					108656519.168298	54740820.8291237	452842399.550732	219357890.04875	262121051.434133	164872309.506229
123	32	1974	NAF							157524263.555407	11487555.3718218	250305602.674782	15732180.9917807	71704991.999474	896930991.644916					310478335.600206	13548172.7050935	866842661.717539	43894674.0134415	908359003.865677	53512934.6057823
124	41	1975	NAF							14959378.4797046	26096454.0640828	16453314.8748013	35538789.3201723	274111397.153879	65222357.4655111					29484746.2045651	30777589.7662257	56980087.9714247	99157489.5341177	66053371.1166457	204567420.78296
125	50	1976	NAF							268403141.530078	33461003.7397656	340332676.683906	36764989.2472152	131876836.679243	1328979261.005					529019204.85928	39463179.316996	1178618777.10121	102578734.566893	1345912103.52842	98418761.936206
126	59	1977	NAF							10628170.8996097	15937116.6865184	10004796.6373171	19203729.8375302	68416743.4755526	56012658.98611					20947990.7215989	18795888.4463629	34647984.121645	53580712.1403562	56726329.6668796	51058937.7037332
127	68	1978	NAF							18450676.8723146	44304220.2947894	18642714.1294508	45496257.6262029	176855410.205511	96496936.7111715					36366051.2781797	52251432.8497313	64562278.1309019	126940021.75395	97726427.2542275	131985957.143343
128	77	1979	NAF							22747108.666945	50812346.7896908	22918697.1331569	52122380.6443051	221879122.65069	84167570.7323213					44834264.1268463	59926975.5466398	79370594.2404197	145427700.608174	85239969.8754891	165586839.210328
129	86	1980	NAF	0.070984028370838	0.002200457492815	0.008689913698148	0.073889783738899	88391002.3310027	59211730.2816874	88391002.3310027	59211730.2816874	88391002.3310027	59211730.2816874	264175109.094278	558623939.976095	68940335.7013982	40351007.8474554	128748118.351571	85301818.4984206	174217550.149731	69833025.5705653	306110174.577435	165207837.352264	565741501.162323	197152038.417928
130	95	1981	NAF	0.000690467102954	0.010748111687563	0.004920541805625	0.118783819519721	23009498.1949638	79914108.8929349	14313118.1708144	141132163.281301	14240740.9753883	125540383.003108	542259045.51545	38716828.6795647	11603329.2167146	60865315.1542243	38197490.2289682	90801714.7031043	28210975.2911837	166448200.725868	49317640.8359288	350272742.877991	39210129.0509653	404684137.504332
131	104	1982	NAF	0.002429937650999	0.34585086264832	0.003911055274178	0.142188349701929	112872799.036662	6892513.01451011	58655626.3456652	15314368.9006132	55886812.8844473	13624667.2154472	57597618.8447377	152587420.252023	74052298.9681249	4820591.65916767	149024632.824546	9869292.5822635	115609499.326331	18061433.265772	193543704.647348	38014457.5171192	154531573.057108	42984700.5730066
132	113	1983	NAF	0.003956662338624	0.021593560286559	0.003857277790582	0.156465704663203	24998736.3527311	2023114.778416	11805470.2583233	4557797.95502627	10391809.7339335	3886690.47673718	12783052.6779123	61294584.2898204	15663631.5101415	663552.464160754	40535793.2297348	5111028.04110839	23268432.9007684	5375367.67840843	35988263.6008321	10844333.1256269	62075553.243793	9539902.91248355
133	122	1984	NAF	0.000732038989983	4.32E-06	0.003803110813042	0.166487181636704	271648446.52742	11732723.3167053	120562104.358992	26808672.7099274	100085215.525426	21347788.9524301	87133613.904136	200487731.067128	117702153.44613	7281800.76566368	323582205.739661	18810007.4238271	237626386.265707	31617564.9311211	346608840.143932	59562894.5194713	203042193.185273	65027207.3505247
134	131	1985	NAF		0.000712049911623	0.004080718437403	0.177754772861364	163438518.843385	7259527.40872601	67938748.5216074	15459205.9312259	50508734.4280561	11103780.9940381	42121554.7935617	120656594.809678	126060915.586852	4300225.814783	218582365.617724	11648571.804002	133906415.987339	18232250.9063684	174918680.699637	30980882.2632151	122193909.333142	31435022.0857465
135	140	1986	NAF	5.66E-05		0.004800765299598	0.187634856962557	82892209.0747114	23038163.8120468	32642588.3832033	41701612.7214614	27288516.0453079	30616296.2974792	75374815.8593402	177069368.162128	56158462.8373083	10248835.2612758	113071052.931762	26528106.5707639	64338129.7722099	49181974.1402199	94503876.9818144	85423142.9309708	179325451.31917	56251698.5154024
136	149	1987	NAF		0.00654475284946	0.005504913094898	0.196775267814313	184173977.577659	31103107.5690126	69157956.3057067	49098562.6584067	52378448.9055235	33834573.5798016	111560062.527264	202944717.56091	113199770.479939	21707895.52165	374541428.125416	46302048.3912135	136309459.144083	57905775.8537234	181393758.592342	94402522.9842646	205530484.731439	83256495.317401
137	158	1988	NAF		0.006735533117913	0.006157322204685	0.201760720062	3465201226.38496	27751573.0193656	1269042701.42707	39166177.5215586	724319352.861464	24647227.9806792	81361447.8272734	1767567719.09617	3037618333.41235	16551238.0489324	4009985967.38798	42287189.6483915	2501267149.90848	46191737.065488	2508417346.86914	68768725.5894218	1790088722.03064	60719480.1310987
138	167	1989	NAF		0.451045989627253	0.006575936672728	0.206386954076299	43964642.4316142	23800361.7693476	15740035.1973266	31451502.6609179	9668333.74423615	18763232.7225459	73002000.6932791	20537167.600131	21397289.2322333	9392361.83021412	58854406.703627	38046285.2694946	31023410.74355	37093217.4943021	33482766.9363693	52351672.2967262	20798836.5629613	54480883.1332047
139	176	1990	NAF	0.005200833121794		0.007024764495753	0.203251349614446	13030102.9627307	8417424.17021244	4736950.04652173	10412689.2288097	3962465.13143357	6523274.01930546	17625784.2596512	16031524.0080956	6578023.29170618	3831338.96754191	19944887.144328	16985184.0093575	9336468.76405217	12280498.9773911	13722560.6809834	18200717.7979558	16235785.4886203	13153999.661129
140	185	1991	NAF	0.000261350491148	1.33929942028847	0.007971167967484	0.212884848859552	46806928.7963867	32798192.4305029	16246124.9110723	35755545.8420817	12586709.8750881	22280098.5106948	74679603.7939035	40957673.62243	22081046.8860856	18474648.5560833	60535153.0192806	48167905.1870577	32020907.1827756	42169312.3170197	43589504.0853874	62164150.1343811	41479525.1350337	55732866.6076443
141	194	1992	NAF	0.000345379822857		0.009244168226456	0.204942515916209	175322395.901692	30284334.0053305	63210573.2665936	28468569.8556451	41719799.8130505	17012228.8293874	49364464.7731312	199015101.439318	95626733.216259	13132786.4337426	212378424.022135	51204448.7341068	124587242.226616	33575211.4864567	144481393.663631	47466161.182494	201550800.43127	36840355.2053028
142	203	1993	NAF	0.02238266392934	0.252599055137109	0.010493186599335	0.196679911897091	1061347163.30269	20758082.11576	398732700.314422	17190768.5446534	213632829.330821	10217813.8761502	31699301.9092781	1129098070.15349	391521066.995931	10505414.6584669	1846723738.33503	54116916.2648683	785897120.537579	20274418.1540618	739839813.525817	28508927.6215394	1143484178.63268	23656967.5669526
143	212	1994	NAF		0.036055367897969	0.011359381496452	0.18396826451629	191672573.964952	17380133.3191606	76984174.831384	13295781.874478	43761749.1240883	6949936.79005478	27364797.8902377	204730659.401193	124304400.403721	8588130.7471043	271406906.867588	50669801.6854835	151734837.095722	15680755.6746612	151552944.427807	19391158.1600072	207339181.683727	20422157.4979254
144	221	1995	NAF		0.196999204416959	0.012308367865303	0.17110332076069	69559658.3246271	23202926.8626386	30038856.5675296	16381654.6748792	19886007.4377432	8854685.89674218	40812333.2936246	86044315.5498512	50619898.8292086	14541064.6664804	116271164.595056	33737407.0355865	59206207.2211462	19320166.8716108	68867973.5254078	24705636.880988	87140626.7474689	30457959.2264252
145	230	1996	NAF	0.073240400323789	0.199035787133585	0.013784829465605	0.153705788428241	220209807.326377	356513102.258238	105859741.568073	224744752.817813	48524840.8004863	82680120.3292917	268596471.507763	275965417.314506	142915025.752203	302270584.25659	317248870.250609	397416198.800062	208648214.740345	265059068.460133	168048184.736662	230687463.559087	279481558.679845	200451670.299946
146	239	1997	NAF	0.012975964500114	0.075334488340305	0.013679150180202	0.134459508429946	39210754.3436201	194373739.497869	21547558.7596593	123479236.587917	8886335.76110842	46833207.1917729	191096888.382286	54878522.1390563	13487972.6336938	153396714.313149	62263845.6147369	242582282.515085	42469966.3972306	145628723.313035	30774600.5752953	130670271.576512	55577742.5110854	142614272.817222
147	248	1998	NAF		0.012852534336615	0.013457898648234	0.113438199137986	747035017.085244	102826519.15455	486593195.918686	66396218.3614184	314537124.131996	30831368.8856604	98966057.2014268	866353702.21569	505150996.684422	72545831.678022	913351038.387822	175697894.532108	959069048.623604	78306254.3952673	1089285237.63735	86023221.2769021	877392121.880803	73857677.1231062
148	257	1999	NAF	0.001365584780658		0.013185910041643	0.093899995980487	21906545.9146472	89333429.8712117	17238232.261862	58873433.3458006	6472632.42421605	24976489.5383672	95710626.6239765	29546243.827262	8325375.60915962	43344766.2559727	40077257.6034754	232226228.153393	33976338.2513459	69434045.5295863	22415614.5886061	69687404.8715522	29922699.5843725	71428172.0252458
149	266	2000	NAF	0.001493111972011	0.012118110687098	0.013004252770803	0.074297010375651	16241515.8344746	105696229.561766	16152495.0537515	70630056.8975065	7652087.91294396	29294455.2339835	105494314.128499	20567032.2078235	9476228.7335682	73380690.2113242	49723835.8156461	179243610.4774	31836363.9155523	83299551.3880379	26500230.8508903	81735047.6433538	20829081.682761	78729669.6620734
150	275	2001	NAF	0.062449566628033		0.013349598601439	0.063215464799911	22512816.8157687	187716112.369209	26314244.0087372	122193697.723949	8696902.99874659	50539677.4039851	191618195.470407	51797815.8337792	7762842.97927854	136697223.151815	61183778.3433553	317940023.601822	51865042.8702796	144112586.764882	30118568.9156461	141011768.524112	52457784.1901758	143003320.655291
151	284	2002	NAF		0.180441699748896	0.012725936189794	0.050771712379524	20366537.5667221	321015268.591951	29640108.3553402	219205482.272426	11417789.4789533	87798583.6029111	298522311.981377	60932680.4919007	12858665.8722503	211207832.141186	30809021.3188544	437889796.802143	58420279.5268988	258526173.376708	39541372.294914	244968590.693505	61709038.3430527	222785115.986674
152	293	2003	NAF	0.000150368959812	0.006401363650101	0.012296564086197	0.045622952005664	128697699.152344	185037478.478649	208435551.405792	130764960.653309	164942319.062368	66360635.1227485	179013064.280205	425924651.369454	84043668.8736411	113494164.649641	202769264.893003	236614371.979551	410823841.481529	154221347.655173	571217892.680002	185154140.265728	431351459.191142	133596199.306146
153	302	2004	NAF	0.002797282241881	0.000993984144806	0.011868305816444	0.039783139294865	41304391.6057114	116436103.040495	76715227.0360613	85253927.7652113	24075320.434359	32970051.2496551	120219134.333245	110300499.837971	33925630.4754939	90372350.2038578	60489427.5271408	158059999.574546	151204744.385111	100546626.306923	83376139.503109	91990401.8753766	111705864.879258	89718700.1148526
154	311	2005	NAF	0.0003198034552	8.35E-05	0.0115532452125	0.034944841443309	109123928.41618	8749841.79772046	230739163.160649	6581299.77301736	47043055.043194	2797948.96586966	8940048.51503527	263913920.42266	32164219.3773294	6283168.70115568	159927838.460038	37261513.0040133	454783978.791333	7761841.66803206	162916557.253216	7806613.57934156	267276510.784587	6671895.75254555
155	320	2006	NAF	0.023291722286073	0.014378780168862	0.01081051065359	0.029715378133053	42696503.1713067	56707228.2631485	106168441.525768	45583500.6743451	21350299.0789009	14668427.7996472	52038395.7834366	111850453.304727	25639656.4239472	28333345.8354103	57339843.5353654	93976473.3819313	209256658.461341	53760188.2776243	73939016.4832477	40926674.876904	113275566.673728	38835891.2384969
156	329	2007	NAF	0.002135583616466	0.013079869718438	0.008939685652883	0.025584117158029	24583225.5074636	21392229.6381292	70999097.0230152	20794537.5916375	10943127.10921	4569471.87768451	23647624.6818556	68119398.6946308	13556126.8878459	9408095.83773553	39226370.4927549	29478183.0063126	139938324.263739	24524624.9088927	37897551.3512015	12749375.2194525	68987324.2407483	17648057.1002853
157	338	2008	NAF			0.00868078945375	0.023634176375025	2327600.62276599	46006541.4345682	7277000.21856684	46054898.2032928	2000387.60893135	15472074.128657	49047011.7200071	7927108.43812006	1372728.79269143	28054013.584645	5717926.16169186	56648974.2677771	14342875.5991502	54316144.26027	6927616.88457219	43168944.6329163	8028109.62210188	36603442.2094494
158	347	2009	NAF	0.001907610347002	0.000545473548048	0.008845885779661	0.022151832478998	10212716.2743277	166518333.697115	34065596.9483451	163582255.641871	7004602.58428423	49217498.2025999	179215964.483413	36912109.0378372	5394799.82545052	112214634.00925	13295637.30043	203453599.039043	67142861.6965374	192925350.885456	24257900.2769011	137322729.791181	37382415.044774	133747622.310361
159	356	2010	NAF	0.000319638033226	0.032082927697045	0.009141249334475	0.021683760452827	3922116.17708652	728254758.307193	13365039.5536433	692298259.067075	4367521.93574821	154823559.36282	692298259.067075	13365039.5536433	2567398.5778261	554755451.515072	8302104.96329655	799539602.552326	26342324.3009578	816481494.425114	15125327.9968037	431976321.107812	13535326.7181774	516657354.41997
160	7	1971	SSA							42511033.9628425	1278188.94157158	57653127.0473251	2347385.78706814	4039779.50658659	144721275.337489					44967326.2459606	3596496.12463645	85589977.8035333	6577175.90238087	80261105.6768416	5956406.87082695
161	16	1972	SSA							18554886.3394781	274315.892528139	22134874.9832373	446801.971298421	1298614.33157282	81252529.4316999					19626989.7413767	771854.623613475	32860723.3558056	1251901.23197885	45061915.2990495	1914727.10689362
162	25	1973	SSA							40044586.4962455	234113.078094151	47457407.4225083	359337.988258647	2239284.84913812	148674188.665228					42358367.1696904	658734.206428877	70453740.4288841	1006834.56899374	82453355.528076	3301688.03505194
163	34	1974	SSA							65063298.1519747	2923836.18924264	69457959.0374335	4180372.7112043	8421182.84767749	197284945.070905					68822662.774924	8226925.7554002	103115051.633066	11713049.8150645	109412439.794082	12416517.1125339
164	43	1975	SSA							95166543.6385752	4111226.23014461	99513611.8014669	5719484.98473126	10821174.0626811	341878706.744083					100665277.142794	11567937.0422645	147734706.883209	16025511.879148	189602827.55013	15955156.81791
165	52	1976	SSA							72484440.0964178	953710.66943531	69493429.3838953	1142649.89960736	2923813.01392488	185533283.577975					76672599.1285079	2683497.41974077	103167709.768398	3201608.11484766	102895074.999148	4310982.7892242
166	61	1977	SSA							70610324.8191856	1017048.14552888	75557210.9387259	1112104.52109244	1977747.17577369	225329895.948652					74690197.2615597	2861712.84619776	112169804.802331	3116022.55468784	124965914.988738	2916066.7920935
167	70	1978	SSA							143996707.720595	6865289.29168108	147412657.893145	7094207.90831561	11433504.2509776	361972252.945408					152316853.550914	19317164.7234568	218844089.873518	19877368.9259365	200746525.885611	16858000.0881522
168	79	1979	SSA							89795096.7885449	1679749.57968506	88458561.4758938	1730301.47941617	4228377.15924614	309598774.251351					94983467.4947558	4726384.85376749	131322734.793542	4848158.00494562	171700669.992447	6234482.53121673
169	88	1980	SSA		9.19E-05	0.008210492451988	0.018159482456386	86167565.451196	1287478.21223301	86167565.451196	1287478.21223301	86167565.451196	1287478.21223301	3641974.96297363	245990867.813209	67708804.0848158	666399.511998283	97727396.1590822	3172561.93191845	91146336.9921998	3622633.75174927	127921595.793034	3607404.76447877	136424302.446563	5369868.49343305
170	97	1981	SSA		0.095556770148971	0.008561560610005	0.018135190922179	63009292.5188715	1281095.15679212	63093691.5412557	1228563.64560783	57064266.6042531	1159583.83465865	2507803.2701862	157620862.591428	58458603.4540815	936827.145838891	76619729.3298631	1623057.53139775	66739252.0745911	3456863.25909303	84715774.5324681	3249055.56475785	87415099.6791858	3697601.96190529
171	106	1982	SSA	0.001078664257901	0.006385023957069	0.009348017878702	0.012793356785941	32748256.4274054	646962.724485041	46484390.1425631	568236.243771415	44009862.6331939	520989.33360886	1370810.30193582	151695335.770075	30341507.212702	474387.927624607	36630721.647778	836305.933323095	49170263.3888461	1598871.17008626	65335626.3367918	1459767.92962076	84128856.2896739	2021175.6329122
172	115	1983	SSA	0.002551657551675	0.009173123391212	0.011639588853052	0.010138729701099	17075031.4339571	474975.428264189	30583095.0137246	335044.666772766	26763980.7528163	275763.872909439	779652.014848206	92365484.2930931	14417947.8222128	404032.043684206	21278688.4469898	544925.405220891	32350189.6541829	942729.831590301	39732944.87023	772666.985392516	51225059.1936307	1149549.03120933
173	124	1984	SSA	0.047474373991405	7.33E-05	0.013018367742499	0.009028084546039	29605651.8964301	178686.056918769	59550097.6404779	112694.659624462	53004319.2056675	99671.5953544103	220591.013321848	143394835.744377	24442791.8835327	97279.0615645651	36267827.5168924	360415.376798838	62990908.9230519	317093.892322573	78688507.2266859	279271.357408902	79525474.3185051	325247.906538132
174	133	1985	SSA	0.011895595177596	0.002851630755648	0.013252216804893	0.008388299801617	39665148.5584537	734636.214208742	85869435.5724315	455148.386154574	68553936.6703562	344166.811832054	1432660.0287101	190034461.095314	36633847.5906197	596328.837510364	43662263.689198	1058774.44898067	90830981.1357935	1280670.91937658	101772969.107889	964326.219256998	105391387.193377	2112369.25793961
175	142	1986	SSA	8.09E-05		0.012818576246599	0.009346602116684	22223145.2378788	673116.618211739	43177275.6596349	431141.400325287	35736871.7588389	398113.739749814	1032011.81299724	94501339.1603547	19918280.1335009	484649.084071399	25678321.9799827	792206.842108945	45672063.4622916	1213121.41343807	53053810.2139016	1115480.93624595	52409584.9160023	1521638.06061418
176	151	1987	SSA	0.016064358306136		0.012594458835085	0.011035163963637	45658632.3440484	414761.717087761	75135914.2253355	270388.588514493	74605784.9344335	376706.01736157	730427.727028479	170964335.564072	37016582.7230555	265134.270222537	53375922.9158168	519610.493442086	79477275.7282816	760804.196555345	110757348.362245	1055498.31362273	94815268.6720031	1076970.8408148
177	160	1988	SSA	0.016840925105381		0.01309286527241	0.012175391867256	43216881.7214018	3830216.16874493	64457572.6182669	2401915.87468867	67243798.9550944	2970646.35019673	6723887.25653697	219698616.67888	37260421.9930824	2307615.12918406	48561111.4599562	5477984.83343077	68181938.3523293	6758375.74091293	99827980.8008925	8323499.14387654	121842858.620468	9913958.96439482
178	169	1989	SSA	0.006530873907329	0.008499079660918	0.013799281709258	0.012782731568707	92196819.3843455	1373116.11177407	130977210.555161	816996.109577235	114479660.203241	1017719.58858944	2219813.15698255	294754735.314019	86009893.7725811	1023263.08635794	100476886.01397	1742177.8834099	138545088.387354	2298817.68365544	169952820.906112	2851563.97824653	163468300.736151	3272978.22038187
179	178	1990	SSA	0.001029893404336	0.015081284055675	0.014426524540138	0.013522514421045	38975913.3983876	502631.204439146	52341036.1077594	286059.868314033	69423936.1025487	342347.281828801	742183.168409078	158050960.828741	34958954.4478249	413950.198733273	43220849.2709301	594715.111734461	55365307.0110328	804899.161887966	103064542.278401	959228.050495399	87653628.2576271	1094303.51743609
180	187	1991	SSA	0.000985358142041	0.005842014767676	0.015190740245257	0.012993707810922	39261648.871085	4103938.96969905	54870498.4180069	2218151.28098525	77680528.2259683	4596362.35731554	7325824.54936768	166897728.680458	35120030.8299493	2472899.79468662	46431962.2758249	5724944.933059	58040921.935647	6241309.26693209	115322013.343175	12878617.5249466	92559965.4066698	10801478.5483172
181	196	1992	SSA		0.005640682637949	0.017341608178511	0.012065908612198	19742750.8594163	1636897.3478655	29713314.5455713	774999.249261237	27186373.4452369	1311984.06913703	2516893.32177462	86242715.6258661	15947153.5920443	1040992.36636632	22078710.2855742	2027313.10298596	31430153.1735835	2180649.28111264	40360015.4736855	3676068.09727402	47829427.266748	3711004.68491262
182	205	1993	SSA	0.091397712449143	0.006562680405676	0.019524354298602	0.012800484244807	23523028.39732	857230.032860991	33371082.9475455	360487.246173676	36929682.5090626	1001943.88548492	1630336.43005398	124785775.5742	18319278.9205227	558913.359549913	28940913.6350256	1099702.23324235	35299267.8417307	1014318.72994489	54824618.6828274	2807361.7960259	69205058.4613184	2403830.97589855
183	214	1994	SSA	0.005641317286975	0.014332913078751	0.019274517078232	0.013606720844758	42666665.9539769	6741621.1520035	56942784.4301101	2871772.57712971	62472901.5445345	3794930.88457196	8809957.67332591	188056730.833185	34263361.2976266	5236088.69931686	51243999.2267666	8453513.6111917	60232944.8646267	8080432.09307161	92745259.9774831	10633074.5047163	104294555.941726	12989741.7251449
184	223	1995	SSA	0.000120208996712	0.002161732901428	0.018914229512009	0.014571690031865	32738485.9437009	5991263.54167267	40799245.6498327	2600752.20381244	42709337.4287833	2559607.62098802	5381134.49549456	122801549.398792	23367572.9538041	5033659.46715414	40019164.1838658	7437615.78530639	43156630.6133299	7317850.2159865	63404908.4541856	7171803.48328662	68104624.6351257	7934152.45301104
185	232	1996	SSA	4.20E-05	0.054206778177357	0.019486362238793	0.016099739997741	96714803.2917278	3423808.45159273	109088145.143674	1442606.53191035	91041153.9526255	2029251.14891405	3853099.02065125	228908346.466316	83303406.3295106	2811916.58104424	115564447.85382	4444097.74164708	115391270.335366	4059125.08913711	135156768.506537	5685789.62607852	126950491.16448	5681157.9550726
186	241	1997	SSA	0.006827948318272	0.044808352730505	0.020728014770921	0.017019314799877	95786587.4022508	4182248.88783485	102203577.167562	1656614.16712589	75613648.1729447	3013063.77130857	5636005.14749112	193376403.183767	79843127.2688739	3358015.75117433	109030834.590794	5518139.62907393	108108911.253841	4661287.7316561	112253589.704755	8442349.1605695	107244797.941049	8309943.58226679
187	250	1998	SSA	0.059089890590339	0.036199708583494	0.021746886302081	0.016850421162592	99979754.2870574	8698856.16129657	107746897.033067	3284235.3549445	86618766.5331341	5396604.50039224	9919795.91719937	258078649.41313	92239861.981911	7194975.35756372	111767573.983888	9547799.15587494	113972524.759355	9240996.64946946	128591434.404846	15120828.1443129	143128076.401895	14626130.0801371
188	259	1999	SSA	0.02832545852013	0.007555289187799	0.021768579476272	0.01618854016737	119675753.114007	8247174.52311943	134246183.822616	3110600.95795901	103608717.279308	6278603.0415027	10560539.2214399	328641272.711671	94522930.8115297	5991518.25464696	145230204.402717	12473419.7335877	142002943.294751	8752433.95302327	153814168.742473	17592113.2575163	182261466.791057	15570866.7454902
189	268	2000	SSA	0.003889481905892		0.022350097026137	0.016617974444133	103437028.631232	4413718.09828779	113032001.167427	1621415.74100612	61812643.656633	1623613.94042803	3141707.80901305	237128342.725923	94578246.5907722	2579029.48316981	114001105.991276	8164569.73643893	119563002.799982	4562248.38073087	91765062.3565681	4549228.56847086	131509226.477701	4632255.287504
190	277	2001	SSA	0.023581279074294	0.00202427533206	0.023837280165594	0.016012662290379	131228843.332789	4616524.85938456	148822715.114986	1590111.88562943	121015946.794485	1943960.61648308	3977079.7308723	298791169.467428	110038504.904363	3665921.90032605	141651626.245212	8506933.33773142	157421708.19074	4474167.35382882	179656381.717357	5446812.78737708	165706870.479189	5863959.90082401
191	286	2002	SSA	0.100748470976162	0.001688815691408	0.025022452528325	0.0156000624359	52223721.0602021	2049134.80112629	60791791.7185703	672372.374318927	44072236.2331813	715189.015876152	1497480.1786318	127382777.417794	49386037.5790615	1648814.03183408	58910947.8235417	2588924.73571516	64304348.2234477	1891883.55485018	65428224.1768719	2003898.96998706	70645332.110964	2207942.58953659
192	295	2003	SSA	0.002171837686653	0.01329677203873	0.023303481724406	0.016595685995218	97334593.0435572	11428939.2472786	106506343.593344	4026746.75543136	72580082.2648226	5464872.51414274	8485779.7276775	196769864.525839	74579056.5957578	8898343.81051536	112201942.323669	13348842.8991136	112660292.00354	11330233.4496768	107750055.342627	15312109.3292876	109126780.79914	12511761.2463384
193	304	2004	SSA	0.001374803738304	0.000866505180429	0.022327342062165	0.017505175277407	81227087.4885174	5938871.93832672	84263187.7062565	2183917.05950442	49221873.0523363	1781794.89299026	3558327.30871166	142179648.506536	63042626.1586432	4933530.48683761	114411872.529461	7577756.15365836	89131924.0887853	6144982.94076753	73073209.3428271	4992438.18281695	78851542.5065719	5246535.16255145
194	313	2005	SSA		0.009857653125838	0.023135804891095	0.019225524394546	52599741.8297583	3634256.42883312	49683122.778117	1289734.03423741	30166827.5333903	693508.509725382	1715315.86730372	75830289.2263897	46018679.5975041	2869232.25587887	68262907.8081118	4314088.54972363	52553819.1527986	3628981.05677814	44784701.7364115	1943152.03039501	42054790.0984959	2529127.93903431
195	322	2006	SSA	0.003686234465312	0.017337842999921	0.024000846689062	0.021406510498007	213185684.329285	15583864.6452407	180848798.074339	5331112.05201178	122354823.897401	4757145.186441	6865523.37577075	235389534.619822	164476577.493729	12212154.9744255	254951219.554207	20788773.1311758	191298261.794969	15000383.1291864	181644035.594764	13329117.3767674	130544899.285103	10122792.7268281
196	331	2007	SSA	0.024103643580291	0.060375540862824	0.025487765786456	0.023498389019208	402174787.094903	16302467.0347817	310799433.300754	5251589.47470322	134704562.439702	3118715.55683533	6064404.44203524	387033125.899861	356459944.155384	9803886.8832284	470949374.468056	25730934.3129649	328757459.2166	14776626.9756089	199978060.162891	8738376.50368383	214645058.550284	8941592.04162444
197	340	2008	SSA	0.000835213917266	0.011972377298566	0.026238539111271	0.022911306044814	382151580.833408	56069838.1008948	302893030.814153	17545221.5750004	165917928.898894	10204696.7882965	19562889.5182534	370000662.381685	343589880.515287	47351563.1502794	457679658.804039	62028715.9308496	320394223.912617	49367757.2603558	246316419.923028	28592694.9787477	205199008.885635	28844279.5825285
198	349	2009	SSA	0.042098243690898	0.027823843524297	0.031820714340761	0.025779671846012	335423552.530918	16226045.4219361	236276014.451518	4186701.21719297	82704301.3159117	2928153.61751412	4506532.11182199	279197928.47231	296086820.84523	11462352.5276166	371829779.792365	23819298.6761488	249928068.915553	11780304.3141114	122780145.265582	8204438.11054913	154840636.869834	6644604.93219828
199	358	2010	SSA	0.078505220560062	0.07863163232865	0.041644799479284	0.035636762948178	526046815.527604	13512413.9120032	268058519.560331	2664043.86189502	143605603.142392	1177320.96258429	2664043.86189502	268058519.560331	464132636.236408	9762309.04220392	622314108.446939	31016114.6176383	283546970.713874	7495936.72230216	213192258.857547	3298753.49298621	148662821.798919	3927969.12239985
200	1	1971	CAS							3317469.83540483	6183366.28802965	3991750.55793295	8510174.36484433	91261756.2630532	40036644.2848701					6268233.06941086	52619086.4121592	35601270.3951305	261354930.038231	50326819.2566156	507065316.551717
201	10	1972	CAS							6422497.28891007	1034685.9693074	8002158.0507105	1252482.22792519	8922639.55655835	63404775.9705573					12135064.3387644	8804949.90792205	71368936.6039541	38464829.3935988	79701002.8505887	49575651.800762
202	19	1973	CAS							7687341.37390909	1125912.94198028	8718167.0016293	1301586.04393541	7219126.73707833	47485008.7392114					14524939.1272633	9581271.37014674	77754813.6513901	39972850.715815	59689554.2796578	40110654.605554
203	28	1974	CAS							2379405.70815502	628494.631826289	2659207.58029518	707552.472654145	5622363.79107425	20897354.3216007					4495796.58154819	5348351.01159498	23716704.420502	21729557.9457007	26268369.7065513	31238777.2515851
204	37	1975	CAS							849393.404340892	429803.37124935	935330.529596025	492607.882826464	3852988.57824319	6639301.06315723					1604896.52964074	3657532.10767876	8341942.86684385	15128420.7858586	8345727.03492134	21407837.7745178
205	46	1976	CAS							7726578.13132192	1657347.51819739	8085483.78827358	1714972.32776401	8911841.38712309	36476018.3046217					14599075.4879701	14103662.6673454	72112094.7925242	52668306.6085995	45851045.04154	49515655.3967142
206	55	1977	CAS							1996256.24652182	1558030.81834552	2021202.23910565	1606603.33013157	8406988.46802852	21852117.1545175					3771850.24741576	13258499.4070364	18026519.0405348	49340199.5005312	27468524.6491896	46710609.6062861
207	64	1978	CAS							4274641.59056277	1783963.89432984	4270997.87392596	1779131.96744707	12286906.8316549	34497875.4409222					8076772.69342069	15181140.1652911	38091796.558902	54638705.5007673	43364482.0404848	68268073.694269
208	73	1979	CAS							39271359.1530867	45636642.9578722	39369808.9616488	45478833.4546577	249881412.042162	388730721.240831					74201739.3789053	388357788.864928	351127955.994848	1396694923.76844	488641870.38708	1388382193.00022
209	82	1980	CAS	0.004966363483255		0.023427630465167	0.007042785395264	2603148.70760336	1515753.50569572	2603148.70760336	1515753.50569572	2603148.70760336	1515753.50569572	11943794.1192192	16817444.2825215	2042031.95336028	884572.945581493	3445958.72921455	2308569.04724052	4918550.46862915	12898728.7798458	23216731.5249558	46550121.5900826	21139845.6060042	66361683.0738364
210	91	1981	CAS	0.001059218956082	0.001085004927174	0.026646540875901	0.007147402681348	8708384.24613167	4600877.44003928	8580918.70842179	4045090.01685271	8499458.4149362	4006867.3994444	26670750.8354282	68721472.9883084	7271281.90763251	2754958.59894597	11786858.6596369	8269376.13063735	16213319.5123663	34422825.8891582	75804214.9304546	123054417.448874	86384191.5801612	148187074.9458
211	100	1982	CAS	0.012604780240865	0.059393807723982	0.034216261019739	0.007211599644236	2519978.30896865	2514970.21960502	2460988.86603774	1721982.21488363	2383656.3430768	1668386.44651145	14738505.4498399	21725299.5385483	2048860.33993258	1368980.20133717	2972703.24431978	3461302.39836619	4649944.85523852	14653689.7127659	21259142.5158813	51237613.2745322	27309112.5068526	81889558.5340368
212	109	1983	CAS	0.000696338776284	0.004215565887561	0.044029850253009	0.007755353938068	5295450.03013353	3361732.9866732	4808899.5591179	1788728.27597136	4518386.59442327	1666971.66683853	10228393.6574457	37334007.3616714	4285687.59401473	2161062.17858989	6793839.92633	6375130.44373275	9086232.80375954	15221684.0046203	40298185.1103176	51194164.1480417	46929553.517202	56830636.1843269
213	118	1984	CAS		5.82E-05	0.062563870203602	0.008652916199459	28644173.8107527	7257042.25913422	23314078.6670741	2717467.82550081	21438939.3942012	2452261.52207516	20910292.4483952	197644645.018416	22321688.7311075	4586584.51905435	31998222.8363886	11341383.1084217	44051064.857977	23125053.194585	191207708.818612	75311105.3969719	248443057.717469	116181021.423395
214	127	1985	CAS		0.000367341075113	0.078763944591732	0.009292697095131	4708620.54268336	7497692.67179508	3568587.63934416	2230121.58883982	3352262.87285919	2027527.17152003	14033426.5714071	24565884.4152835	3305265.57558932	4888991.34944077	8770791.75403888	27915742.7402415	6742710.60833872	18977843.9650188	29897864.4181658	62267140.4069314	30879781.4334827	77972024.4066422
215	136	1986	CAS			0.100758583795045	0.009691118613664	19923514.8821345	8823188.14710307	14478931.197518	2051501.55599087	7005799.93755524	1082044.39942077	8420592.17407969	62687302.3348182	12678713.3795509	5186417.30684662	42439711.2184546	14944931.6367187	27357389.7713924	17457826.7922343	62482706.3443182	33230533.9685067	78799124.9177052	46786194.0328583
216	145	1987	CAS	1.37E-05	0.002492979373707	0.120671252295495	0.010459268834832	43873315.4410269	411296555.799539	29542251.0033293	79850863.7108689	11772076.4867042	36526262.6743855	202158064.277193	75197295.9956896	37034531.4157671	347103160.411719	51475752.9292226	491146167.382865	55818959.5901203	679513278.361298	104991750.369376	1121753611.21366	94524423.6063869	1123223429.54621
217	154	1988	CAS	0.008332307075148	3.54E-05	0.141370380799801	0.011467144768822	85474016.6844238	360743032.307827	52495644.6016409	59781648.7865288	19009608.8225096	41353777.9581217	102065790.868823	100519836.562524	67612001.4136083	272982222.231701	104670216.696265	493604521.357215	99188523.7298294	508728675.745665	169541211.048586	1270010846.04206	126355336.136362	567094308.450795
218	163	1989	CAS	0.269689192863307	0.003702831844264	0.160277682289079	0.012302715843353	16847385.8168065	44414195.4462213	9644417.07747795	6491979.06696125	1650877.00872012	1014285.94256731	9549313.99804996	12950092.8937336	10865833.4309012	22274625.9819928	33810180.3155473	82449260.9824981	18222759.229056	55245313.2481685	14723695.2619063	31149612.2398532	16278511.7499371	53057557.990841
219	172	1990	CAS		0.001240537907352	0.17362023312708	0.012813764896519	78168527.1684747	118259019.054721	42963497.9225366	15957406.2751042	5663119.10370647	2888920.8697667	22252146.138841	45341595.2502807	52772981.6002456	66818440.5735934	88410753.991712	186032598.157752	81177895.1481394	135794015.846861	50507723.7579909	88721297.5239281	56995242.9761909	123636581.059469
220	181	1991	CAS			0.206371182539335	0.013854784088339	101260496.982432	45250315.6472602	51473624.1804977	5136897.79925601	6601451.72308198	1037149.92681273	4707453.10936259	43961860.1944322	62113178.5871247	26074922.696052	128133101.939037	70575947.144209	97257455.0180496	43713869.8564167	58876441.3965642	31851785.2796375	55260889.9099439	26155383.139582
221	190	1992	CAS	0.2482698079964		0.237209047901105	0.014993781710882	65624811.6167102	82699166.3383722	30824876.1875541	8167671.19928956	5672895.38753394	1133115.5175134	7608945.17964898	31858517.3503933	33487021.4846433	43745659.9589321	94147514.1194162	122869728.503201	58242431.0892773	69505084.5448897	50594915.6100242	34798972.8657418	40046758.9908103	42276549.9386445
222	199	1993	CAS	0.305423794997863	0.083968445779483	0.265748929544462	0.016277387457885	257415175.249402	219395428.127296	111376585.551987	19341244.4773495	16659055.6556177	4624165.5515213	24520618.5057222	109990337.549354	196441983.539712	153203231.549357	356571368.52584	313654714.943118	210441822.036896	164589734.307435	148577306.200789	142012185.930711	138259935.034373	136240586.350425
223	208	1994	CAS	0.868151114402613	0.025090615242585	0.288904586889721	0.016591704289781	130269571.662898	623473989.539385	55296346.9412765	50558277.3497036	10680814.372741	11623318.3534306	72779354.1469788	68614684.8656035	112854082.720161	365494836.611401	170404056.076564	763113039.317448	104480344.271956	430239814.494588	95259098.7351307	356962316.497556	86249956.8897639	404374052.835401
224	217	1995	CAS	0.058037876608263		0.299193199666215	0.016467586941247	64281328.7803484	489026789.802108	27491556.9073751	38292110.0206554	3064255.32161969	3853227.87862556	38090129.5157276	25050927.0451274	49679544.9136565	116802082.608529	87138349.8649467	742724448.42136	51944251.0968214	325857429.792151	27329208.2462165	118336012.808354	31489489.1949579	211635019.653983
225	226	1996	CAS	0.952495751545205		0.307337872783183	0.016422579804759	38949141.8044863	130599165.569746	16703249.4480092	9955261.81762061	2904494.36898701	3234289.88628898	13086158.6545753	21050393.8563973	23490401.5420241	37225331.1470615	50933096.6007948	303158324.91651	31560154.5006522	84717087.3333416	25904346.4491895	99327883.3917142	26460743.2969058	72708848.1784409
226	235	1997	CAS	0.038838759244731	0.043800480120937	0.300437121709157	0.016542229966045	59068761.9365418	233449485.799626	25148278.9646218	18204036.3537079	3990246.51743896	2517588.31742895	26039929.9790074	31762947.6612876	41622863.7221341	132144137.504031	77327762.5086262	627490954.636697	47516716.5538298	154912343.426945	35587856.2923366	77317348.6650113	39926626.0836713	144682130.592916
227	244	1998	CAS	0.586948018223596	0.03124325576662	0.29095749217689	0.015996622854007	220008798.156453	1004527234.14034	96862616.8552718	80883611.7522226	33532363.0422288	22479835.1757191	114266838.930316	124540979.848505	174322466.950064	623227721.39694	303371220.861825	1359489040.7214	183018230.24347	688301736.928791	299065461.713683	690375484.419171	156550367.665207	634885336.707261
228	253	1999	CAS	0.003145770997916		0.272675429261714	0.014982733064735	308318413.325867	276007337.787679	144928192.278442	23713900.1958184	19689173.2335404	3935232.37777349	29854495.3581915	194846550.832992	124551973.655606	206209009.234269	1149564730.94088	387652527.616502	273836306.764431	201800072.233907	175602049.770068	120854443.009522	244925800.393632	165876482.758657
229	262	2000	CAS	0.010563098193323	0.002787575763708	0.251028327263097	0.013979339912076	68870997.3497058	190769598.339856	34697178.6466694	17803885.7312318	4446294.42088677	2233681.8917907	22659144.567761	38744885.6408797	39080938.6111333	62344909.8970247	93247382.5190186	349520531.172559	65558999.2973572	151507149.686003	39655215.8350094	68598332.951701	48703054.2043621	125897931.220225
230	271	2001	CAS	1.04088192830208	0.003440221401982	0.246652755872198	0.013617790107482	200521185.088675	175370708.163784	103704614.525357	16657102.13027	13154688.4391741	2323045.79009272	20586613.6450122	130168772.296686	103061162.47667	96619450.8541607	275105719.722637	268199959.818543	195945924.596184	141748273.600678	117322867.070443	71342776.7653496	163624609.235956	114382608.795598
231	280	2002	CAS		0.001692533665601	0.229841123209336	0.013114193711383	119467167.559269	356011026.305742	64158090.1896957	36288087.3942619	11423136.61744	5994708.58427399	46466727.8325288	88620457.3155208	86091511.6881922	251409342.191043	139161737.712576	488912818.028625	121224271.071095	308803638.242674	101879656.450424	184102766.344573	111397591.317169	258176776.585468
232	289	2003	CAS	0.018514680524731	0.024758736954809	0.211615352581438	0.01234264872824	149152663.589153	377906890.352515	85107356.120978	41837526.7645662	16493369.9226862	18865657.1136529	57830858.9754894	104021386.23501	127364390.928969	246425853.052213	202369490.252093	1231301572.12739	160807112.21374	356028146.085655	147099602.999374	579380901.457498	130756850.315008	321317756.896334
233	298	2004	CAS	0.00896925883925		0.188853154968935	0.011122633614807	42670524.7081247	354532653.031873	27018722.2406203	43980520.1265088	4535263.70517097	6675463.65539706	53187698.1971537	32863209.102989	33562230.4066158	256517433.888857	66810178.2649153	538577208.756214	51050847.9789134	374264548.013037	40448707.1869097	205009352.550553	41309675.5300119	295519592.514301
234	307	2005	CAS	0.026590338970446	0.000909385506122	0.166665069664645	0.010656326651534	95440019.1498876	237556351.541194	63076479.8201695	33392614.4797991	14383476.4578241	4591612.35386979	40334100.9165252	71689975.9071738	55925077.5993096	174334895.829108	157610736.702775	359796548.926171	119180609.418432	284163800.912459	128282072.530643	141012448.63627	90115655.90563	224102893.550676
235	316	2006	CAS	0.000208838105357	0.005535984298943	0.14732695813324	0.010441321581375	26925007.3622221	115771617.171043	18161211.4079789	18409764.9188213	2426580.16220527	2145363.18421023	19411836.9993601	19284191.2172698	16915450.2765333	73240262.5146662	41959354.5703599	214237735.773319	34314918.1684008	156663048.243851	21641967.6621439	65885987.8632012	24240593.1675025	107855356.679299
236	325	2007	CAS	0.024026300561475	0.014025717336209	0.124627788352482	0.010149046808271	89122055.0562438	239874942.152611	61844971.2178457	45091881.8097822	6761219.60116757	4610586.74084993	49255492.6171751	60812582.1938085	64295276.5905547	127782986.962109	172692746.744354	779140788.647679	116853720.756486	383721991.37371	60301364.9597056	141595168.727435	76442566.2355635	273671612.058927
237	334	2008	CAS	0.004530117385724	0.018084201967256	0.111550117767268	0.009559427711749	16378761.4666662	36695548.9903679	12066841.8160828	7706757.99066722	1422322.72764025	797541.138181237	6787879.86566712	10595277.4545171	8919133.38657226	24503336.4699446	23394375.5126988	55263863.5015977	22799838.6323503	65582814.5671341	12685285.636205	24493188.9096236	13318464.1957788	37714576.1131156
238	343	2009	CAS	0.008869368053883	0.021761834237696	0.092291266570371	0.009391636218525	15419902.5372209	39613122.6075749	11563380.6355628	10055573.322466	2110437.89790848	2371294.54081423	10631259.8746839	12308094.6790118	9414376.75712588	20018078.3902719	30498272.9639301	92778660.3880478	21848567.8816051	85570716.1652303	18822386.1098369	72824538.2814643	15471507.8490736	59069027.0978552
239	352	2010	CAS	0.007760267134991	0.005409975876136	0.087035810286629	0.009208666794594	68802933.7630092	163556222.276686	52620461.5571424	44024806.8370724	5142838.10945728	5920029.13680884	44024806.8370724	52620461.5571424	45339424.9595748	114208831.172185	87322734.9115188	208500179.852873	99424360.6196627	374641418.174291	45867487.8291947	181809294.914872	66144915.6213814	244609062.208086
240	8	1971	SEA							1441697519.44963	142218481.601041	1950801423.9404	233194706.934521	1171961256.52819	9011397679.7325					1933170923.87372	270404759.406969	6210372383.50375	1193419405.56233	6641141481.8615	1322872775.23755
241	17	1972	SEA							618107034.867957	101067460.111822	1057032143.69455	152878436.714701	997320522.755733	3783687705.59972					828819174.291631	192162944.841977	3365059689.3746	782385224.200595	2788469255.17259	1125743842.1195
242	26	1973	SEA							1151762540.50006	101402884.658816	1548871713.34701	138909972.307654	823198145.810795	6175916603.39503					1544397368.00798	192800698.760512	4930829963.58028	710898882.557524	4551473300.92544	929200013.782999
243	35	1974	SEA							395431810.64238	76992635.1969543	595509090.322474	113241278.839521	580126758.667263	2564599485.31825					530234163.82128	146388674.398479	1895801983.36841	579534336.153379	1890036222.08506	654828724.885642
244	44	1975	SEA							629509788.602653	100066307.501958	871385902.518603	122301296.972794	674539452.938127	3134390141.43833					844109116.650984	190259419.874249	2774055256.45206	625900746.425422	2309955583.85586	761398786.133011
245	53	1976	SEA							1336773687.39129	159258455.944808	1542706720.67982	181222369.540165	947168020.771475	5108138908.02077					1792478650.61932	302803432.989021	4911203721.90599	927440829.915359	3764551782.40169	1069133285.14464
246	62	1977	SEA							447139539.02103	68798801.066334	521462692.39751	80846749.4999526	384569043.405181	2111885272.3528					599569010.897473	130809463.301806	1660075425.48931	413749012.566448	1556398839.07231	434089365.058824
247	71	1978	SEA							1030256517.65946	551837455.491831	1123653172.32388	579981299.975327	2738541752.71188	4131888766.94182					1381470049.85552	1049227025.23727	3577147599.13452	2968167448.36398	3045083444.74588	3091179258.98495
248	80	1979	SEA							252496625.401891	54599793.1721254	256980628.050717	56573696.9977214	262239163.757406	1279541069.62723					338572500.831874	103812414.323166	818097309.114115	289526931.074135	942985048.186121	296007268.502558
249	89	1980	SEA	0.469347934691311	0.127323227481496	0.08914612660922	0.217668115587192	566299551.434433	79436257.9106857	566299551.434433	79436257.9106857	566299551.434433	79436257.9106857	635297286.11486	2933795505.61356	392903809.754798	64377352.7787099	1938258730.0881	108355068.090897	759350565.750921	151034816.057069	1802813475.45624	406530546.692408	2162123093.89584	717103470.189193
250	98	1981	SEA	0.062585439263884	0.050029082688757	0.071224450551528	0.250238289708609	331545091.847969	58482653.8087515	288392297.832458	73198206.8026818	281709573.172592	67828766.0126331	327828859.025899	1053581808.3099	211355746.327837	53161901.1612606	566938245.008966	70231677.9982336	386704976.125415	139174200.685291	896821855.843155	347126942.454799	776459557.149323	370042840.688497
251	107	1982	SEA	0.00587514150004	0.000718281780005	0.068915739722105	0.284607781119492	985448012.252359	44849359.2243517	753670932.651196	58015000.2289539	727511531.268963	51795853.6116091	244255962.176832	3650878225.87395	578601803.554481	31983242.8223335	1612843260.26112	82503704.9888723	1010596684.47393	110305861.81417	2316031486.8682	265075385.459401	2690592479.96656	275708399.704605
252	116	1983	SEA	0.00187801042515	0.024316445379632	0.071306281577825	0.302161499774642	1007646713.35023	338876119.046125	725878582.930504	423658235.21951	638278606.219154	366305253.048374	1569925990.89138	2674352318.10613	705875474.949708	260912673.705399	1388040161.49836	396213398.573962	973329947.407832	805515583.316941	2031958650.63394	1874638593.19114	1970920910.17498	1772082772.29264
253	125	1984	SEA	0.005962986406571	0.036509859998893	0.075315668598438	0.318670371662252	536021856.565358	66968816.3572602	366130264.396809	79266515.0950768	305472841.889183	63479184.0294541	287942392.586458	1423982679.216	429824822.939004	38012648.2284442	729279979.051081	78449724.1672749	490943746.474856	150712078.360118	972472173.691089	324867108.117016	1049434369.28359	325020259.729232
254	134	1985	SEA	0.125935144546021	0.264982517090501	0.077826184645255	0.336846451270597	414953684.134089	25199449.4347345	268140531.511411	28864749.3132431	221865485.929286	22963554.5553398	126186163.90462	958225523.230798	213485358.823596	15276821.6270464	760215484.598016	48197739.2146282	359549400.645282	54881514.0305423	706308325.264977	117520470.28549	706184711.570225	142434948.178742
255	143	1986	SEA		0.28570020244275	0.084572082980976	0.349884447234684	460697636.582762	96582002.6402678	286606584.553845	101805597.450852	235645337.100983	77810317.0577428	601624037.92717	1089386552.58729	300863178.464874	61059028.9435824	642249109.455093	152034358.063172	384310514.7755	193566390.071618	750176453.571262	398209477.180554	802846626.161138	679094173.351792
256	152	1987	SEA	0.014681870625676	1.28181940799763	0.091538383035605	0.355513697956177	2202954014.88871	20618907.8748418	1348788673.69317	20080055.0654204	1121628374.82777	13999025.2598366	72311460.7772705	5646943411.31385	1695092354.03296	16353600.1482962	2677444227.67513	25715973.6673893	1808589535.08447	38178880.8157543	3570701660.40509	71642742.7691889	4161635238.7762	81622888.3566413
257	161	1988	SEA	0.167455298605595	0.322559754009898	0.099758103453676	0.347557953524234	3424762207.44923	316004820.88403	2144855349.93729	282389147.311054	1539536242.8352	199048850.388851	696265347.82815	5701402748.07213	2814629603.72367	196348589.38007	4578042359.18488	396367163.05576	2876034634.50269	536915937.915803	4901110512.10661	1018671323.34024	4201770207.09899	785922288.687033
258	170	1989	SEA	0.073747217895423	0.004509863727678	0.106133268348164	0.336934629823792	406261757.602	58519260.302779	262455157.128298	49152970.3100833	184079753.255716	29059998.6302367	148896401.86217	747399803.216916	280916561.805578	46593516.5892301	604379015.367914	83500645.4293838	351925887.182509	93456187.6994378	586017521.800011	148720212.164495	550812206.173363	168069546.034142
259	179	1990	SEA	0.013483653131403	0.060915045719321	0.112688660054043	0.331554047419036	1242895787.42137	123750884.480157	815971893.648298	97897268.5501837	512341854.822206	59092967.0262622	277320630.988292	2345208666.30872	822347802.36806	103596546.544391	1576110796.82145	198678738.20253	1094135987.7634	186135353.51314	1631039257.53446	302419786.91737	1728351484.52868	313030751.402905
260	188	1991	SEA	0.106883516861995	0.74697324671463	0.117808423806642	0.338711300409412	400405846.219117	398444899.042343	257315259.075391	301504920.184016	162357109.960754	191470106.30226	654735668.223138	644115356.637237	289557930.545976	258702301.912832	493012258.029297	559556950.657653	345033802.44663	573261396.722571	516863530.850361	979885621.976667	474694533.089849	739044900.712145
261	197	1992	SEA	0.131805238310088	0.971664601626316	0.127269850781583	0.335099321536053	976529354.085635	371999099.333249	634317322.234654	260566651.127687	375390947.495523	170492464.989803	495430130.739514	1188895882.15559	679311658.526198	153054794.030088	1318729173.05308	554394967.270195	850555534.229948	495424095.479486	1195056321.33203	872528450.133816	876182146.345158	559225851.824838
262	206	1993	SEA	0.1897482284128		0.136085643570894	0.318777346206355	290576533.703127	187793160.065528	198411986.540834	123018360.969324	107473794.180909	74472104.6885711	281307988.650105	444341212.121022	237353115.0473	87431186.6870856	522540127.253561	284533413.945408	266050456.600071	233898927.383191	342142606.18249	381125524.145649	327466721.677867	317531554.536596
263	215	1994	SEA	0.144201273773734	0.141267309944309	0.142950606840228	0.306780982618954	1409044900.09734	339662235.037076	999749546.284238	211818426.506076	536732499.893806	107038830.314601	646058079.657531	2709016191.86422	1219938403.59357	245664482.860489	1699983128.76683	450478967.970555	1340563279.02294	402737464.305193	1708686826.73837	547792095.821484	1996467190.35465	729249913.374288
264	224	1995	SEA	0.031234341836643	0.043083472570538	0.147119193863523	0.299563450499582	9150497087.0145	2377375367.71552	6648913458.21682	1440558502.00356	2424484258.09901	665245811.091193	2240780937.01768	9199537704.59998	5779461068.16053	1809482194.05126	11092691396.0699	2769048850.75751	8915522153.1381	2738982098.25271	7718340727.02505	3404525217.83956	6779795280.96705	2529322603.74658
265	233	1996	SEA	0.260333738762681	0.076666122121682	0.15666986910322	0.292717323808347	2846673638.73027	775945958.985293	2116820687.52395	441518060.221534	826203211.036019	186730117.416813	765094315.239852	3131867264.42565	2437755383.0027	556018862.855978	3278697454.31779	1147386426.16384	2838442980.56216	839473066.397591	2630216249.59454	955627804.153938	2308096295.89876	863614248.74925
266	242	1997	SEA	0.382548244684734	0.047950990068844	0.163354119512107	0.286320133496434	1406589626.51793	255538728.271261	1069326525.06766	139453402.7796	488156389.372963	54725803.0549329	238219647.979924	1790349932.0238	940838175.707438	177229119.438049	1782691214.97452	441944015.900162	1433858988.10236	265147422.491007	1554044877.24291	280069973.325244	1319436520.63573	268894799.281051
267	251	1998	SEA	0.293668144336414	0.556087756434797	0.165047893108167	0.282739755305377	3234575729.20977	417067672.615435	2490148592.44228	225267750.150689	1095129506.95292	93666555.0393404	412224358.71352	5769550643.80893	2422752839.32773	280420040.38702	4441400005.22417	702814608.364979	3339038036.82217	428309113.526636	3486342568.17536	479356868.367981	4251993250.55618	465305809.722183
268	260	1999	SEA	0.156424087909	0.115594769939998	0.162571273115055	0.28336346245756	519181548.593845	536144774.607902	398813835.594588	293995544.491073	136360713.658316	95096690.2655079	502203410.349337	627404988.401492	264844765.622395	406424871.000319	1342869119.80635	628385340.491931	534769118.077093	558983569.363655	434104055.854094	486675864.386042	462379471.252418	566871315.482444
269	269	2000	SEA	0.038942426356171	0.770825106784834	0.164678278453866	0.285524755593719	926691749.682321	2581576043.91929	706457996.835027	1397497636.13802	247643539.224481	430480935.212976	2448268353.13295	1040013481.76909	700512116.342769	1925772966.75941	1131880695.45492	3601656610.91371	947288900.754235	2657109032.6487	788372705.739748	2203070166.39122	766460089.871088	2763527832.33612
270	278	2001	SEA	0.070011465762392	0.136295109008919	0.16564397701352	0.286565872946519	562142776.728889	523845580.062005	426989290.955677	281922743.258428	151810540.03884	93004539.4621985	430692851.639934	690101963.343592	433577105.859554	426998278.327407	854466885.525722	654190912.969736	572549561.156272	536029148.279063	483288546.85663	475968874.502548	508585342.513842	486152460.032446
271	287	2002	SEA	0.169523418576265	0.026572066695559	0.16946792142247	0.284839065443849	1350311705.58383	1152270051.27541	1031880244.20654	606134842.610927	317885513.469344	166180518.413922	770414247.350283	1567024827.79128	858595031.603198	967658485.219462	1667298021.22297	1575101092.22179	1383647303.34093	1152464464.80967	1011987888.53572	850461222.334994	1154852327.77569	869619219.7462
272	296	2003	SEA	0.120393890382485	0.096866788639376	0.172504368372429	0.288368711207768	382507484.58352	322900446.844645	288726481.519363	166867218.425681	99320067.2312263	53122905.1775192	225906711.870825	467803490.171639	246168509.655471	231914906.982341	799881163.531615	443029543.130916	387153082.734492	317270227.774504	316185232.946287	271866830.736003	344757747.283292	254996346.690374
273	305	2004	SEA		0.754320767075236	0.176635953600104	0.300039666702476	1058808971.17859	519708058.497716	768128281.357526	262290657.357097	247730374.190183	73924517.3392935	361387503.595816	1144297394.89574	720968669.357275	353813434.890912	3082505977.04608	641200830.755861	1029982530.51884	498702006.229423	788649144.677253	378323139.05956	843314341.117138	407922776.589218
274	314	2005	SEA	0.005271847325473	0.687941272203542	0.181986620664898	0.303080946229886	2236618969.98263	1117005746.08909	1606305650.48263	547165144.889634	422347129.806823	147702263.967868	682730840.650193	1914111077.61407	1288774132.19524	630348367.444801	2816640621.02699	1790973309.63	2153893820.6348	1040343404.69767	1344541232.65213	755895150.374227	1410644933.25199	770644965.335051
275	323	2006	SEA	0.533887487326447	0.15810437135364	0.19731466003907	0.294420373277849	7390025478.0661	1269909552.7687	5463524490.65729	573741037.543586	1389292733.58743	158940379.62137	783538007.542338	6049038765.17012	5995067004.16731	1035606757.30651	11392504050.7662	2021425039.89942	7326035138.94003	1090873038.94926	4422810604.60074	813408399.620529	4457967975.27995	884432904.900133
276	332	2007	SEA	0.177700871560893	0.13328026440892	0.19141929165874	0.282830154272473	2090400353.70079	2374449783.71944	1608787107.52496	1105808088.68552	392393719.021406	234291618.921348	1327111479.47613	1726658242.32203	1106901506.34769	1878005575.98271	2923915587.88091	2666301275.54874	2157221204.1798	2102509932.64084	1249184610.06071	1199033066.64616	1272497573.14265	1498001436.58757
277	341	2008	SEA	0.073951845763734	0.074718622992615	0.187485910699544	0.266678668279642	1696647891.63813	1945510583.24423	1384835734.22002	925054752.788356	383661856.969504	220075021.664412	1043774902.7198	1590660818.8048	1187901279.89836	1427087976.31998	2344442394.32977	2280338041.12965	1856925006.54191	1758837564.9215	1221386744.89709	1126276856.73675	1172271374.84958	1178180075.99899
278	350	2009	SEA	0.108991130728109	0.031981622176618	0.194532108981019	0.248737177762966	2046390412.11678	1278582973.20487	1790781534.01593	585922397.113556	530174593.119081	151846766.338738	627326105.579942	1890302690.77714	1852806886.23556	1188489607.9077	2312979652.08949	1658795667.37503	2401257369.08471	1114033865.63428	1687809743.79824	777105449.78803	1393098835.40365	708105853.879431
279	359	2010	SEA	0.523796158377884	0.038770506505017	0.241890509743889	0.237041747857672	4231819383.12854	4307770399.85599	3885949031.9993	1587582108.43248	854550618.277498	345540414.734156	1587582108.43248	3885949031.9993	2986242660.8652	3265188129.79236	9299631284.75758	5954447481.87298	5210665607.01587	3018523002.33213	2720460163.15537	1768370482.20649	2863832918.04476	1792012438.97865
280	2	1971	EAS							89364584.5987448	124404240.261924	160259225.682189	264325408.157616	2333187924.13481	1891636244.62965					103232429.82395	111465614.176132	803736090.726683	1056241189.20847	793048858.029244	861652987.069146
281	11	1972	EAS							17483702.3354009	108979937.116279	30796091.4942595	218729072.851741	1435162277.84635	362603429.777066					20196871.9768151	97645511.1012825	154449330.962968	874038775.287266	152017723.660443	530009542.242008
282	20	1973	EAS							91588637.6869467	278648982.817782	147673017.534838	470907167.100114	4801427627.93447	1851401847.4772					105801617.667025	249668178.061652	740613423.745342	1881739442.49818	776181004.706053	1773180983.41359
283	29	1974	EAS							170176601.717775	339895749.136666	260346316.119399	558933309.594566	5712000134.47622	3024909003.37777					196585080.917562	304544992.62732	1305695378.6103	2233490861.62143	1268161697.35677	2109458019.69033
284	38	1975	EAS							40431022.9403253	740224069.626844	58253257.708101	1083826494.12476	12796598497.1032	710680437.325785					46705221.7289251	663237284.960661	292153200.061334	4330957788.08884	297945395.603942	4725820498.76771
285	47	1976	EAS							64325167.0436871	257529583.057415	89096426.4811875	368816183.029087	3677418519.31817	1063752098.62308					74307325.6879951	230745295.205213	446838634.174591	1473785083.61058	445967024.280826	1358081198.30249
286	56	1977	EAS							74979828.41583	167132820.814753	98875198.8541187	220501180.033127	1751227235.65402	1204279965.88068					86615407.0978329	149750221.390225	495881378.800802	881120094.5207	504881873.77492	646733236.971333
287	65	1978	EAS							24719872.4897779	155772917.186542	28142274.8461717	177765533.023395	1398553963.01867	346984816.826126					28555971.1771306	139571801.167295	141139843.105655	710348957.028551	145469782.321347	516489986.66033
288	74	1979	EAS							72746108.4635733	191271228.107209	76400125.2400754	201595698.891423	1674294871.19212	959704524.190807					84035052.2598053	171378120.796406	383163825.546374	805574016.590257	402346158.843042	618321894.294993
289	83	1980	EAS	0.190807578606761	0.015275877215165	0.939579483930883	0.0737321571788	17675301.2282867	411193566.5342	17675301.2282867	411193566.5342	17675301.2282867	411193566.5342	4288029925.94641	209265997.008715	9544282.59575321	343756802.70311	26534960.1384928	493177321.697761	20418203.7197309	368427501.687312	88645614.32371	1643124604.39661	87732596.8051559	1583581740.72229
290	92	1981	EAS	0.873286218537448	0.232403327321369	0.942140062526318	0.091828001103543	229228118.273953	808880274.713299	184055881.030426	806681873.859665	173780490.407474	760085245.185313	8224076589.26953	2041372293.90073	205674572.361079	707571552.853116	243310730.63628	1013179248.32053	212618185.464331	722783164.988641	871548276.92514	3037291605.33679	855824142.240131	3037175053.80852
291	101	1982	EAS	0.187789916936835	1.65E-05	0.923579205891601	0.102487836350818	957300761.63548	572299369.37811	688704657.425707	582214002.550168	601766266.898983	503836427.881434	5544528273.70542	6914787509.88621	842168099.452003	433439416.656163	1129667641.38464	1063550449.76727	795579765.030606	521661008.013578	3017993284.50351	2013324377.18096	2898952879.4442	2047610181.54986
292	110	1983	EAS	0.146416601663843	0.001179492789952	0.958006733622992	0.110923675775269	319961443.772944	1597042982.92393	212681803.93894	1566323877.53302	170721234.576469	1263586053.47241	14641696254.4631	2094194888.40856	179500630.874752	1345846654.12732	387803703.903994	1976112705.72014	245686358.847195	1403418827.52846	856205420.302202	5049274850.60795	877969466.623452	5407220388.42865
293	119	1984	EAS	0.47445999808636	0.01304921932649	0.990611315640949	0.119729878117972	971320726.372109	359713123.286545	598159570.473526	341182323.888616	402176941.630862	239598218.584037	1973776348.8649	4547258534.22633	871326755.982533	304260765.667169	1127735448.76146	464638826.570592	690983639.208903	305697757.554043	2017007891.25132	957431633.581465	1906390934.28766	728921262.28389
294	128	1985	EAS	1.0327076699682	0.108623816385149	1.03623718676395	0.126161509728921	1248357394.42749	559184504.251861	729573416.004739	507025123.821189	438308952.601296	321759688.649876	3025362603.0964	5082173982.44168	1131145563.70506	504055250.820942	1445360328.82935	719520553.009972	842790651.434269	454292126.301067	2198218059.48876	1285747891.38787	2130648682.86577	1117275079.71393
295	137	1986	EAS	0.00921587470568		1.07139894451137	0.129063155659384	774872832.643961	853434159.28152	442675101.179676	748431973.966921	249377629.563201	422823495.702823	4643180873.95212	2887561106.52539	498825963.018731	630876641.377404	1081795385.90858	969702000.387124	511370656.759959	670591528.645919	1250684946.50845	1689597663.12032	1210580017.44302	1714740003.64833
296	146	1987	EAS	1.86518160631866	0.026193831992221	1.12165301966976	0.132109881680237	167756891.719736	324186821.182309	93627193.8994306	271562845.908754	47799569.7129122	151699914.110713	877093143.862279	523097440.714988	76476045.3329414	309363196.537959	208214831.941346	352518634.555689	108156522.712378	243319032.718712	239725601.667769	606191053.671152	219303171.619161	323913011.690667
297	155	1988	EAS	3.59449939088729	0.350605692991945	1.14761712572846	0.134862864798234	268476534.743324	588461917.991463	146781355.179795	481786767.401572	75496130.2779583	257392339.407012	2047640721.53761	894370494.443436	207701761.715632	482158425.629906	367567333.20965	710966971.875067	169559294.838096	431678677.650235	378630087.324466	1028536728.88797	374955545.119765	756199586.79992
298	164	1989	EAS		0.055809976889341	1.12796850421772	0.132995578953696	289449945.513819	537118245.535229	160469761.821558	447410793.885464	84990673.0258074	231629967.956958	1864125523.4149	1023116263.7756	209746852.649536	455964344.237833	548897732.489225	733898444.128418	185371906.5611	400877967.057028	426247356.401548	925590598.786814	428930872.371416	688426898.196769
299	173	1990	EAS	1.49589785204464	0.018590793587856	1.10790133379966	0.130797277721934	391290003.478352	1223500072.03778	220575355.553602	1037615472.7895	111796568.633901	512616895.802914	4882428045.7405	1319519762.29878	344068034.404633	1103717129.58679	535074435.6734	1405636159.60698	254804853.794397	929698583.501892	560684956.812786	2048411022.62996	553194962.09111	1803094669.84855
300	182	1991	EAS	2.27E-05	0.423952878004863	1.10157143488348	0.134097605150765	5520213928.1378	3892505507.67528	3035231543.11702	3320091825.44438	1405479998.14704	1550994184.86694	16769517234.2603	16831849393.6733	3351353850.93765	3255139748.33447	6559377287.25543	5105034893.61808	3506247230.72533	2974786660.52817	7048798560.56109	6197754327.50838	7056578122.81251	6193030774.39255
301	191	1992	EAS	0.573098391846426	0.467005785451478	1.09890164255448	0.131212372822039	155262017.227446	886747388.101013	87246371.7551849	758184009.400731	36955024.0464087	307190514.905777	2872293725.89315	439814763.010988	103305396.617299	635303928.911403	230525697.544858	1722877868.829	100785506.809572	679329306.528798	185337764.071527	1227529646.27662	184387773.569307	1060746304.68249
302	200	1993	EAS	2.19535259270109		1.09731070951534	0.123120368054096	109833040.998523	1032420185.4043	65774876.8162426	884016547.537793	24461045.0620809	374874315.26884	2204523032.48183	279287530.228808	65013881.456078	792998588.732158	153624377.492114	1568646742.97606	75982005.46223	792074668.883477	122677647.10329	1497993308.03327	117088397.697268	814136673.840829
303	209	1994	EAS	0.012185659123515		1.08999667260993	0.115267537110483	950347674.146417	4441312220.42589	607900418.810091	3828420718.06676	205342398.817456	1200878801.58315	14717558483.5949	2361540758.22303	747738209.772454	3846148151.46251	1534088070.36509	5492385802.5875	702236099.53024	3430246957.54321	1029838352.10383	4798697417.40104	990051447.161264	5435236527.06067
304	218	1995	EAS	2.23135680675711	0.068983756873019	1.08662514819062	0.106445838281042	2207793021.51747	1669056856.68099	1529278595.6647	1443194631.25156	436373609.608704	411078680.172782	4356014973.26551	5273750694.6096	1752707388.98577	1500669950.13518	2747773859.5209	1910611794.68925	1766596309.00856	1293095601.96227	2188511878.74029	1642665519.86193	2210965230.63815	1608688813.53566
305	227	1996	EAS	1.87271682416404		1.05517337254664	0.096188506189236	616819706.4127	2773382417.6245	472815821.203507	2469559305.12683	124970919.068438	661585632.733139	7313529611.28015	1535565693.55769	452751440.461096	2265656773.48815	812698227.036494	3493683870.4466	546188697.695016	2212713522.55182	626757289.75365	2643688324.75084	643769975.946529	2700907445.29933
306	236	1997	EAS	1.2524464726871	0.006522725864702	1.00743615448791	0.088483792525288	365902541.986926	935069109.778345	304900852.098898	872086779.585387	76017844.7574745	219566648.142539	1929314391.79291	926122092.353377	236141880.535856	762458828.287128	566185854.463551	1050253268.2953	352216215.840881	781385652.906257	381246602.875798	877385716.19382	388267072.922518	712501334.113626
307	245	1998	EAS	0.52138769012692	0.106056011267133	0.943080979338715	0.081325903587878	2811547559.07922	24359583607.0632	2549021374.4468	24269140716.1498	621026046.618731	5743703587.05495	67720719139.4976	7581150899.46047	2222087955.00927	14636092409.5384	3354504185.55155	30889959002.4902	2944585613.40445	21745035938.9444	3114585415.12384	22951771263.8291	3178318812.84426	25009455659.1093
308	254	1999	EAS	0.422974011531598	0.00052850627931	0.886368959554295	0.075168904554757	952436932.474853	6713341361.6775	934232446.569362	7116356844.47771	209254143.276068	1561090384.96525	19143239262.2001	2579932986.83578	833264210.995022	4293231505.70649	1098569516.72531	7500478538.70375	1079209240.58191	6376222262.97226	1049456631.08717	6238098623.09712	1081610121.8248	7069653122.16362
309	263	2000	EAS	0.022039119934608	0.091545129177065	0.854401698178848	0.072378607086118	1317746527.98401	1796734510.62092	1342389665.05021	1975856190.18355	271702596.770875	420761763.310073	4210865754.03851	3405397638.40247	686261513.685268	1591055249.65919	2123747027.02325	1927526480.35631	1550705433.43228	1770357853.54923	1362649682.34638	1681359004.98478	1427677607.64665	1555084790.8918
310	272	2001	EAS	0.085138054310516	6.52E-05	0.844313324344047	0.068835229095531	154641142.013968	3549462731.95088	165642290.134009	3949958227.30774	33395874.3817044	833404275.697693	8332340688.50013	388327343.890166	119328631.088668	3258419467.05741	261033420.33836	4252994590.44217	191347122.22875	3539143994.2074	167487827.347799	3330273579.78939	162802207.606209	3077157295.92859
311	281	2002	EAS	0.716067624742344	0.080521502412132	0.841548115968543	0.064646104196501	120037927.692659	4790398459.43255	136909338.343882	5348428719.55901	23884174.3727325	856909159.609337	9563328092.08183	277786185.948519	55397501.0879617	4180450777.09587	464289722.953245	8901548197.38356	158155310.92422	4792166977.97218	119784510.744132	3424198816.51971	116458974.693574	3531764471.95964
312	290	2003	EAS	0.898583199625092	0.039645010660046	0.831862609257971	0.063992415261048	5174429471.37699	5298376776.39813	5961985424.95731	5984457122.88976	918713986.888976	818036670.930514	9149099870.12332	11076303925.9414	3776983202.30514	3727177629.87697	7997373850.09582	6564716595.75536	6887182934.45707	5362045435.98504	4607557444.35208	3268864813.80011	4643625435.17051	3378788802.45319
313	299	2004	EAS	3.74056744605446	0.115042325755938	0.818479230296735	0.066841469107278	1071974007.12622	1177491278.24447	1182483823.89926	1351710106.4922	190156887.878678	266685183.322196	1708211681.64568	1966108642.32497	747719728.235794	995832279.451056	2337370341.09476	1336101234.16249	1365984958.32265	1211125898.04829	953679596.527259	1065670822.71769	824270637.647097	630847469.597725
314	308	2005	EAS	0.295380639530218	1.95E-05	0.776367639744607	0.068099913602903	4926895650.68197	5243504696.64966	5334377465.40902	6345820181.90239	644666116.768237	990722933.031744	8309104270.43359	8060576982.4636	3095060615.72095	1409677018.67831	6654339645.10702	7771686951.04797	6162181023.10782	5685825037.29608	3233145688.24127	3958917064.59624	3379313221.10562	3068576020.14334
315	317	2006	EAS	0.104586290802441	0.018592588023888	0.714392907924196	0.071282000682758	508918821.305735	6293323287.02992	526411747.206193	8277066276.34274	65232415.7781383	937485667.910787	10365654593.451	668848043.502018	345887855.145241	5353617672.28357	1031569654.20509	9778302664.46991	608101788.823507	7416212454.86979	327155248.77271	3746181585.95457	280407598.76549	3828065948.30379
316	326	2007	EAS	0.211908219865798	0.250983047508701	0.668731402412981	0.077215297477108	2436203430.11988	1085347627.01266	2326307611.29144	1524932670.41825	233158586.322787	237074951.170031	1710839904.37926	2750437737.85096	1743393062.38994	750248669.254061	4394736299.64387	1444468309.3587	2687310507.95864	1366332500.62493	1169342793.79377	947348686.986823	1153092468.637	631818079.78546
317	335	2008	EAS	0.08808769972893	0.04050267245945	0.620068309313089	0.078726116403268	255089959.731611	8536687290.30872	238908431.724495	12935504231.1276	22402617.8523357	1273306713.29487	14933296016.371	276238420.02945	178385179.996859	3343176579.22593	311349420.332978	9393028660.57737	275982907.805017	11590150952.7718	112354171.299863	5088118491.7181	115810089.899735	5514909016.19735
318	344	2009	EAS	0.190863121929796	0.306395087199212	0.587601578035597	0.082747049367757	314267765.804603	1159596196.49212	280029807.486576	1854203318.36188	24720813.8624108	244401635.737863	1985696484.03853	301208534.331286	191340285.017738	922766408.775327	505308441.2766	1383585570.91117	323485613.230035	1661357452.55531	123980446.110219	976626031.434421	126278551.100006	733323402.365441
319	353	2010	EAS	0.759111693786688	1.53E-06	0.592083330874884	0.081590260486631	6470712337.94977	5540484483.23739	5847506507.69994	8792217716.71073	448000703.35628	791337677.621382	8792217716.71073	5847506507.69994	1829199800.93565	4905470956.46597	7304132849.09315	6158717208.04886	6754938859.8591	7877785722.57706	2246824371.11263	3162175953.88283	2451506398.9789	3246991200.40891
320	0	1971	OCE							71188450.0655996	30.0642216369352	93593302.6387936	38.3954597434348	69.4457237017553	238265090.1234					248002976.317201	71.0889710080797	435591384.024517	158.36079057359	439856779.064862	139.191032154553
321	9	1972	OCE							1211725.60084207	6341.85188060694	1351017.432138	7827.88346342784	17158.9409482765	2839972.16042806					4221352.69431576	14995.7557498888	6287752.82540692	32285.8437448019	5242820.11465802	34391.9045545098
322	18	1973	OCE							4168548.96184916	0	4768861.27033005	0	0	10812017.5021373					14522194.941875	0	22194695.7997716	0	19959865.674069	0
323	27	1974	OCE							2689680042.90667	50233045.2861306	3396722045.49544	62355407.4712736	144151384.253102	10800500976.8554					9370180912.31304	118779576.039519	15808640311.0928	257182794.259358	19938605229.6042	288924629.065242
324	36	1975	OCE							1080123381.17859	381934.44240551	1298207606.89783	483778.756141114	1004087.60332258	3002320716.04537					3762883067.05995	903110.908076723	6041971298.11928	1995329.31229752	5542528782.52319	2012506.7812711
325	45	1976	OCE							79973844.7821886	1222712.40887778	94032980.7131979	1447183.07025641	2764377.92664968	259326192.642651					278609121.49704	2891189.66842451	437637684.086116	5968858.2098488	478737291.156982	5540681.21642898
326	54	1977	OCE							20550232.9035784	108127.325842708	23456964.2195481	124283.211356413	241959.528596817	54529027.1438997					71591935.4811448	255674.682845276	109170754.97207	512601.951817793	100665029.159891	484962.856311464
327	63	1978	OCE							25969711.9002171	416.105723368014	26661632.0819538	448.252901826301	811.124599409742	63574740.7804079					90472061.681623	983.911310328547	124085558.383928	1848.80411341491	117364153.913908	1625.74834244166
328	72	1979	OCE							11210265.4587162	4378167.33185865	11616078.0610775	4536255.00816623	9324749.3045556	25337181.6450779					39053795.8967449	10352485.2325014	54062239.2511269	18709632.1840357	46774502.732286	18689725.0269528
329	81	1980	OCE		0.174239162671521	2.22400072773143	6.73932035840874	2343576.7159213	0.079338837273914	2343576.7159213	0.079338837273914	2343576.7159213	0.079338837273914	0.164254377037446	4798294.54133338	383414.792326861	0.003888472790138	4710006.4137633	0.110990558658903	8164442.40941597	0.187602272591382	10907210.2006651	0.327230382910959	8858042.86671761	0.329217337757649
330	90	1981	OCE	3.26902529617485	0.709588504308247	2.21762955777491	6.76727268706241	1116600961.10511	9731751.35515334	1111988822.88	9759710.3267683	1060882285.4912	9267106.99149475	19444783.4649588	2574274458.52764	117653657.029009	6438300.98640184	2651767783.71559	13293562.2539914	3873894395.11007	23077522.9389114	4937438577.28411	38221873.0888901	4752320498.02375	38973450.5775046
331	99	1982	OCE	0.205219530981999	5.77649963493726	2.19320237650768	6.56856574038637	4417361.28189574	279633.519593678	4532193.7838709	283560.312416187	4412327.47833053	279064.49950839	512515.856306557	9605169.28937898	152492.018401117	123881.985943056	10925378.7910458	1452581.03027459	15789043.680689	670498.344238901	20535356.4717435	1150992.2021634	17731925.4944602	1027242.67575141
332	108	1983	OCE		30.3596658921926	2.10554570954082	7.07142469197753	51856070.8600885	0.026726763240391	49420688.0900473	0.028230373070123	44183850.667618	0.026393399712784	0.050664927771929	115171270.289413	27390538.8030068	0	104817712.993789	32335.3877467541	172169470.281788	0.066752706820913	205635490.1602	0.108858695074122	212615553.390861	0.101548421050328
333	117	1984	OCE		43.3271636948004	2.0530759911369	7.08318005053539	31216428.6676168	175403.970283175	29700997.5371984	190006.877115515	26470218.7689997	170985.538136403	341029.993087313	62470157.5127821	12083634.5456157	219.409052575696	79396816.927862	3648796.42335282	103470939.204708	449284.652758355	123194704.150136	705224.137876393	115325003.159363	683531.16942582
334	126	1985	OCE		6.97502915156058	2.07181671358352	7.11489735002557	3234014.13222751	26019.1551646987	3063298.90769599	27930.3761002864	2788370.31142638	24239.2174420751	46372.2237621617	5389094.82148092	296432.082058222	0	13785559.3583119	854798.591670236	10671776.7525178	66043.3428417351	12977318.3431146	99973.8422892182	9948708.34423984	92944.4945591953
335	135	1986	OCE			2.13931937995437	7.11512893775791	5.24850950376142	2.27677672840321	4.97129247543154	2.36689909337368	4.53751774745351	2.16290345487502	5.78548983808538	6.28293078707532	3.69857156581471	0.638888156024041	23989041.3177589	3.85655310144996	17.3187550636968	5.59669972699963	21.1180028904102	8.92082301754244	11.59880239971	11.5959379376793
336	144	1987	OCE			2.18111690994096	7.06117776542804	1.02254351570706	160.709123202613	0.975934689890324	163.868889983237	0.896080148031989	131.613196599401	231.010111082918	1.20693432474798	0	0	1.5338152735606	825355.392877149	3.39991540145869	387.479539960313	4.17043507252368	542.834230991657	2.22809914936142	463.016786143111
337	153	1988	OCE		3.80423152487634	2.64007502790292	6.99687107385926	50851079.5990069	2.83407035551473	48979281.2202879	2.38742250371326	34908374.4377315	2.04208864276148	5.76240190693084	88235919.5352138	31148610.8149351	2.51188494754258	90616985.258581	98572.7984385826	170631717.776061	5.64522877725201	162466615.737042	8.42252636249141	162890700.204905	11.5496624753987
338	162	1989	OCE			3.00755339451159	7.25634998574221	16209529.537857	1.94310751542167	15054567.7412684	1.43687308635796	10475382.3475534	1.21527356381097	3.19496852832106	25830658.4204923	1708230.54766317	0.971553757710836	54675429.9720262	12.8397555753655	52446395.4976265	3.39758768452201	48753342.026692	5.01235520070043	47685501.0865335	6.4037199621995
339	171	1990	OCE		1.3177279946046	3.3153468729667	8.80390420033887	551632028.315083	5.93632836310983	422270037.721566	3.98220732414494	299698481.761054	3.3400483494942	9.17475327992996	851863022.796691	315670928.78043	2.13586278341164	1037818913.1929	29.5695489513021	1471084509.74874	9.41620988672173	1394822842.87117	13.7759177963837	1572608581.54986	18.389085903709
340	180	1991	OCE		2.07660458810188	3.57759272391405	10.0738734211667	222041409.287475	5083863.59532919	148543477.514485	3160369.8934544	104444892.826782	2327130.87597372	4966919.91073327	249701557.268044	91012090.4790057	3011003.24017554	723892034.877597	10471691.28432	517488785.078933	7472917.35817215	486095630.114595	9598173.52754643	460969429.68237	9955266.82064788
341	189	1992	OCE		0.012339695582051	3.84616155456275	11.6993260074377	205927737.830632	0.582798147687568	118623328.817468	0.336996635786152	83251354.5188454	0.261438155191976	0.714806730676748	202043858.397047	39118074.2614416	0	427450977.652768	4598.37469855382	413254377.36426	0.796852297076943	387459056.517455	1.0782929340853	372989432.645527	1.43269709537786
342	198	1993	OCE	0.16200376876669	0.878271432109037	4.08598976699787	15.0538923053912	154189588.290253	13737933.7274945	69027531.9059527	7477545.55193677	46975483.42749	5259471.2259178	10667111.6791511	111572611.380003	5510663.82504147	3663985.69454781	426660108.048762	22716994.8512678	240474871.20076	17681183.4802392	218627992.222595	21692513.3049828	205972135.69158	21380240.6481568
343	207	1994	OCE		0.049944519279887	4.40801384215174	18.8230612503895	149277967.392275	0	53446781.6539575	0	30081896.8425727	0	0	80751745.5920948	8602020.30040943	0	188566559.721465	32633.1581821398	186195385.804055	0	140003768.542171	0	149074305.01719	0
344	216	1995	OCE	5.71580066319366	0.185417199645267	4.72319319883351	24.1584000271615	24751217.841791	806000.991016391	6904695.10021565	379520.107501725	3579044.23603492	172777.25265261	524985.582651036	9287746.64059667	9669031.32622772	1.7878956006725	151968018.017542	4386940.75553602	24054252.2535373	897402.043032696	16657183.6691788	712614.004521165	17145937.4094104	1052235.92210344
345	225	1996	OCE		4.16278288354781	5.19580706104009	30.5741946461812	115474657.651741	945969.500338011	25453514.6452292	404910.504267711	15239323.3477312	244076.268086671	531619.863922384	36680041.1486337	77207073.210202	291942.566255547	449049632.985127	3492292.03937602	88673757.9471575	957439.425718944	70925138.4605371	1006684.41093653	67714346.013714	1065533.10454376
346	234	1997	OCE	1.79719865223346		5.65013351140584	37.3216658882303	432392.999344241	7523749.6830656	78078.9086971873	2961491.92521358	44525.0461731029	1743119.92588526	3805325.22105457	109884.501048829	31.7469689050403	12325.5817550118	6905128.0669011	36576052.221663	272007.632230479	7002656.38520726	207223.443766568	7189439.88097364	202855.746410248	7627066.39039534
347	243	1998	OCE	38.9115770255139	14.8586209334625	6.09487483637041	44.8417076101612	261161457.770271	17539609.7229237	39250305.6414395	6400148.62243464	17869096.0699545	3870924.26309423	7794292.70257807	53970825.3332728	1463924.28696272	8727470.68635628	2015541816.70421	66732795.8681493	136738369.938759	15133602.5047359	83164329.8069951	15965497.7606802	99634543.1144392	15622209.5235955
348	252	1999	OCE		65.4537572155028	5.81888999657452	52.3217522759576	18573566.9970822	47877.8709031882	2392374.35190456	18299.0948090796	1511677.69098137	11141.4729662286	20986.3079672241	2931508.57267693	6366718.1072167	10.514113228641	126325684.372762	296976.114273902	8334441.32005303	43269.499409178	7035479.66626223	45952.632912227	5411803.79345916	42063.1496277056
349	261	2000	OCE	3.43895373270428	261.71433791946	5.54557995424441	59.110394804543	23743391.4593433	48563488.7825268	2707042.00113586	19475913.3011603	1679939.21038453	11574472.4013051	23114627.9800942	3289093.15709825	2321382.18409974	28853925.4908639	131879144.189627	99027522.6154637	9430665.68633981	46052169.6767002	7818583.43595986	47738524.6117879	6071934.0855861	46328971.1002968
350	270	2001	OCE	0.040876365815362		5.4499845094977	65.2075945305416	8116419.97369453	21010846.9863429	838846.376099569	8573994.82630586	484182.069704311	4999347.46719954	9900888.27268852	998750.386642102	1332776.7290069	7308124.27638032	69170533.5443862	38218239.8625809	2922333.57734137	20273815.0680032	2253425.53276817	20619641.5552276	1843774.62905145	19844488.3927042
351	279	2002	OCE	2.65648367731135		5.49450245982321	72.0368666046609	0.715867947155333	5990207.98374072	0.066972144369812	2424646.63771043	0.029803813595355	1403352.53724319	2818723.52846136	0.104457177921096	0	1058772.18649297	5739481.84122038	12538585.6168174	0.233314408710306	5733247.86567153	0.138709544883913	5788080.64120878	0.192836465496404	5649606.86376926
352	288	2003	OCE	3.39429359335572	175.841635850901	5.53595355491623	80.0394000723717	1407350.48139046	3070092.84776048	118498.961037628	1233371.75066414	76102.6010874585	731441.719688467	1394939.96384752	130322.247638803	13.4272914013226	610661.864946404	13900691.4084177	18038089.7412695	412821.110738426	2916394.43335629	354188.135271674	3016806.92879782	240585.492642706	2795897.61632312
353	297	2004	OCE	2.07244892658749	13.1221395160356	5.73763109070857	84.7014828721642	389087819.552284	67894070.6954008	30957987.6833457	26316864.9653587	11509342.1872244	15264314.8830033	29506547.3160967	35810164.6438199	129243941.996524	28493126.4696419	933989912.960752	112926846.482026	107849982.39442	62228082.0417956	53565481.1957329	62957156.6166737	66108483.0759523	59140384.1348527
354	306	2005	OCE		156.866339972143	5.86887401243521	90.3855531507839	18013269.209431	0	1343103.93279441	0	679150.174469261	0	0	1475750.65301609	31.7583867138842	0	448536037.912991	6.13596543398896	4679042.35208671	0	3160824.07733027	0	2724356.00449205	0
355	315	2006	OCE	17.1712664766012	74.9965221431966	6.06277315413383	92.0853316126464	2899390.46982918	761386.666710431	212193.634730991	279298.673692654	100427.934669903	158755.85537815	295485.023415363	232692.952859821	834062.000674894	38188.301637289	498297674.318906	5684830.32247711	739230.211085611	660421.399113804	467400.356908173	654783.220043856	429570.159451407	592244.75177234
356	324	2007	OCE		44.3780536682764	5.67357286617636	92.9415230525788	31831144.9757673	174755462.024936	2308121.02406898	68502914.1047116	1160580.83415632	34040455.5450099	72605989.9914547	2475433.69630248	2252230.90262901	1159503.70455372	99456068.7601238	235993644.84821	8040923.53664015	161979968.534295	5401444.30818425	140398721.29711	4569852.39373639	145525197.936101
357	333	2008	OCE	0.00120341960054	91.6237407484084	5.04767603511213	92.5889005506516	405947295.037356	23817434.9020838	29547913.9898585	10493936.6525241	11084440.3192391	5398376.25986479	11027058.0564082	30299824.4678894	145235063.793092	4192112.16605556	1035515307.0264	109479707.191831	102937633.937765	24813652.8349502	51587950.8860631	22265422.4754287	55935945.9238198	22101686.1900863
358	342	2009	OCE	1.32417084630928	39.9721460981757	3.71407606401227	90.1766981097174	163142101.399835	8758936.69091543	12192361.3120074	5244879.54447159	5894660.8912735	2591116.06871305	5495753.94959685	12823842.0999337	92570043.9160205	4264483.27620163	329634253.158809	14717393.2034307	42475175.2696706	12401887.3457128	27434265.3116372	10686971.6328763	23673857.8798593	11015216.2571892
359	351	2010	OCE		11.6271456242453	3.69417254988023	85.4738864014926	5168652774.95754	18990.5974670966	407530397.157756	11432.8992532433	153430983.243727	5643.73690529788	11432.8992532433	407530397.157756	1657456609.35777	0.148300201370774	11270819923.36	625370.183483681	1419735242.74964	27033.8960830972	714081162.423642	23277.4042578079	752334333.879952	22915.1193587133
360	360	1971	GLB							2728609303.40655	1042162567.25491	4001949103.87622	1743389601.60663	8482411144.86383	19781038913.0206					2521621678.67635	1109057205.83898	9121466392.41883	4540841030.64094	8467057510.13995	4976554980.23654
361	361	1972	GLB							1661347962.41292	1006905293.68383	2916534040.1394	1636737256.55804	7320809727.66194	10755069126.3937					1535320953.65029	1071536827.98158	6647527626.90305	4263053814.30993	4603589792.18046	4295053786.87288
362	362	1973	GLB							2737742569.21898	1137947395.63462	3939976815.38476	1711743784.45304	8596598157.35344	17157943795.0057					2530062110.5993	1210990299.06491	8980215683.81071	4458416181.45821	7344270313.95378	5043547482.24791
363	363	1974	GLB							3836742458.39972	1130491567.0074	5451026281.27266	1622337182.84193	8616600874.22628	24416706178.5111					3545693751.94907	1203055893.5083	12424284202.0807	4225547312.31284	10451304217.6749	5055282897.8711
364	364	1975	GLB							2076238066.51337	2095800606.82302	2647246643.86125	2834277200.05329	15479583136.2246	10095033399.691					1918738205.60419	2230326474.99634	6033752720.90188	7382172172.15915	4321068713.21628	9081733393.12957
365	365	1976	GLB							3971496496.42115	1380337301.74641	4750496602.26937	1649264942.35134	8106262459.05066	17019093756.6677					3670225579.624	1468938800.04015	10827597748.0398	4295683485.62194	7284837072.60271	4755871900.42304
366	366	1977	GLB							2152041487.01231	1857818346.67003	2519236613.43839	2191024442.16352	6440683651.28427	10013979200.9218					1988791308.55641	1977068539.26013	5741985094.65602	5706752912.22606	4286374349.31381	3778691666.0288
367	367	1978	GLB							3083749072.77083	3428625889.34535	3343899224.58111	3611492166.8421	14343829849.2908	11845408978.5245					2849821153.87094	3648703540.29369	7621602275.52843	9406510052.55633	5070297849.03141	8415397067.30399
368	368	1979	GLB							3691196748.99199	2700927052.77103	3767414395.8923	2776522552.17292	12622573609.4118	15702009909.5091					3411188890.58154	2874294955.93125	8586901758.73597	7231744135.55522	6721073726.87531	7405551379.97018
369	369	1980	GLB	0.375132667824718	0.030479642173482	0.47348009570671	0.243051508839182	3267809954.5002	1405553006.21907	3267809954.5002	1405553006.21907	3267809954.5002	1405553006.21907	8564872276.45657	13193808997.7839	2529786914.1053	1080715803.19197	5635270643.57218	1953152864.24264	3019919492.60547	1495773057.5969	7448175352.33381	3660910192.13293	5647465739.95691	5024934190.82837
370	370	1981	GLB	0.182569315385597	0.129372817479482	0.456231096693839	0.268836181181432	3026556083.72379	3483202100.2285	2736272400.17602	3614893582.95264	2613770884.22066	3468076845.81541	14893620569.9801	12170265512.1316	2294648051.16512	2801180602.76208	4132328460.99637	4302014212.88437	2528703466.05997	3846927439.6171	5957452895.84249	9032969810.29471	5209349137.72716	8737954380.597
371	371	1982	GLB	0.387474311303175	0.19025323554095	0.464524898456072	0.286254891952965	4800302782.99913	2456129729.83987	4075810989.05576	2503479454.85348	3765300119.74732	2404529318.69323	9509487477.65052	27196354003.2651	3782937571.19159	1877395986.24395	6506969283.61166	3445432035.08594	3766626953.64964	2664173533.29865	8582082782.20723	6262848751.4433	11641102088.9402	5579131506.14659
372	372	1983	GLB	0.589571981178657	0.204459214324144	0.48539617793425	0.291743764989064	3727296433.13673	5006741912.62316	3105207825.08836	4883830462.06994	2688434203.18007	4428568771.73838	20962632762.3882	15691602022.1143	2764561906.753	3789714610.1955	4587558433.66177	6809510141.13966	2869652082.01945	5197315213.80747	6127629711.42843	11534671749.3283	6716618744.42882	12298589715.9324
373	373	1984	GLB	0.214184249458323	0.212789109726818	0.491322191030461	0.294805876609887	5101691498.00628	2365413174.91376	4206068856.16223	2279514495.55968	3356050882.44527	2031829455.11651	6586136697.79005	20097346723.2697	4198733727.4974	1433114483.13427	6295851891.32478	3182704437.58723	3887003682.22847	2425832645.06804	7649299014.27824	5292112875.14586	8602449611.23545	3864027671.3953
374	374	1985	GLB	0.496053401625607	0.123802684612824	0.500525762738952	0.295630869958173	7405375852.39968	1260529335.77537	6088294414.92913	1192417243.97575	4589089707.34231	940908491.248342	4546251692.632	25272979010.0549	6273476797.16849	926589856.551533	9687792632.50685	1916398847.19473	5626446836.37289	1268956474.11455	10459710118.9453	2450694829.88861	10817822444.5957	2667245328.71482
375	375	1986	GLB	0.164722324517994	0.556888055387187	0.506914094420047	0.297775352665683	4689832578.71095	1946501896.29509	3827955786.98751	1818118522.04566	2756550904.62117	1370386090.43782	7213825428.14248	14998496864.715	3118896272.09116	1368852761.71867	6753745915.86338	2706935865.96288	3537573622.36922	1934820450.5707	6282885109.94303	3569314272.34916	6419942657.08684	4232287052.33384
376	376	1987	GLB	0.654286035926192	0.78295825281153	0.529028275581759	0.293843831348717	4188273103.54114	3309103407.57731	3464309911.06351	2961646230.34589	2760415772.60801	2077633666.06326	6852798822.04568	12216851135.629	3069723037.2319	2625554691.34914	5652664587.50366	4752640200.8291	3201513299.27849	3151749253.05829	6291694133.38087	5411414745.62361	5229289604.70831	4020475961.84493
377	377	1988	GLB	0.314359758499099	0.138213542261159	0.542609751340097	0.281608107625819	9944435209.88831	5748931428.62091	8582884927.19246	5016505133.40782	5581481414.83664	3714745656.53925	10766720415.8893	19904852167.6196	8438083221.58982	4048726404.62846	12390049294.8228	7675275822.07825	7931801988.27765	5338506046.12375	12721624844.2617	9675444593.71777	8520054420.55587	6316738860.14738
378	378	1989	GLB	0.978338729087172	0.069784355032061	0.553680438827612	0.270760049678767	3028788456.38829	2029636500.25138	2718833909.03957	1735644637.22739	1934308918.34331	1127027714.50849	4125801763.32331	8035614454.09241	2507473172.9772	1398221795.05055	4145617886.46787	2724486935.37652	2512587828.97034	1847052707.68183	4408785152.74846	2935461863.48332	3439556941.94237	2420571104.38084
379	379	1990	GLB	1.04996943080612	0.110146356727864	0.555047316345638	0.267537238981205	3627846721.49177	2622029256.37957	3295816398.69505	2236707802.553	2238976731.90667	1359115468.98217	6118033437.13586	9905999653.85313	2786066352.5399	1950387669.61453	4859756629.3847	3574786477.75946	3045801415.9487	2380278263.41121	5103201086.1191	3539958756.92135	4240154884.35198	3589395662.49013
380	380	1991	GLB	0.070057012434949	0.458373345711559	0.556058375928183	0.270823224655374	11251542978.0081	4853137927.5812	10097747344.43	4132415425.9764	5194274145.33814	2466481337.78341	14950814379.8418	49184987251.9223	6966255662.10045	3593305575.00785	13766970567.0405	6587122837.10063	9331749539.12315	4397668127.50844	11839080363.0713	6424209281.50296	21053096226.579	8771509478.84031
381	381	1992	GLB	0.279766718485334	0.45035507171608	0.568647971240748	0.26804948399236	3914432130.07	2783426539.85453	3549376858.67435	2317597408.4764	2149297265.6939	1474248679.87695	5149634184.20052	7708832438.94229	2710036977.31096	1615475206.69331	5431278925.75592	4462042915.43149	3280127214.05424	2466360035.24372	4898798627.23785	3839835277.65927	3299681471.91667	3021244456.09985
382	382	1993	GLB	1.19308512822896		0.581361509681848	0.259740587171057	8267718969.91691	3078875161.43766	7736494292.95103	2507538049.61098	4747100444.33023	1516886262.90934	4781010772.56544	14676100897.6607	3681023913.70452	2057948591.49651	12657839775.0185	4801593781.71388	7149617096.77733	2668492642.33481	10819857034.777	3950889333.67889	6281944587.01129	2804976387.54306
383	383	1994	GLB	0.187649564812937		0.585017219629528	0.252538631192778	4786979075.85588	7512826472.01169	4607146564.75748	6080459989.27799	2313960727.14074	3156734877.17146	16522992537.6036	13165173824.0289	3716712144.55319	5605619221.62313	6880261234.05081	10733157142.5326	4257656323.32478	6470754350.43419	5274108805.01896	8222047005.38861	5635208766.79877	9693892384.73923
384	384	1995	GLB	0.396325943802956	0.060625397927075	0.592840485203596	0.245932180158159	14195604049.404	13904357536.0395	14029327031.8361	11104903766.2186	5134302232.96887	5288563805.92199	17954075805.7923	28493257010.6734	9766913562.06341	10071522476.449	17573748320.3505	17845378404.417	12965086330.4438	11817708608.0859	11702389023.6849	13774618995.6407	12196227246.7786	10533496177.0819
385	385	1996	GLB	0.69643658810993	0.232511526840566	0.59621230433941	0.240991059938824	6305794935.99825	7633539852.71407	6359708837.38969	6062151273.52771	2869710534.23817	2310083238.59879	11308659719.1299	12258589628.5785	4922191085.66619	5567697966.94685	7944183754.83588	10505090722.1056	5877272225.9688	6451270429.43136	6540804871.47379	6016854032.14428	5247155310.43511	6634689816.83508
386	386	1997	GLB	1.58971161420767	0.399660705997078	0.596596944755148	0.233663035203375	5026966386.13171	5029961373.9551	5228947591.00311	3991952378.70142	2371880079.90024	1812800649.35998	6640303353.83889	9140985314.22078	3465329824.90633	3698358573.8551	7069387273.32534	7861012552.19208	4832288589.52964	4248188996.68076	5406121835.65814	4721629383.01366	3912698857.4855	3895806765.49001
387	387	1998	GLB	0.439908074537135	0.204341967635772	0.574247253027668	0.227225603133467	14878436868.1028	28450012499.9189	15914696583.8915	23457691038.6538	6024679050.84553	8675967950.21442	55952192149.6339	36818265552.2127	11325072439.595	18939960657.0971	18448155685.9723	36986062589.8381	14707434979.9349	24963400237.3452	13731785702.6642	22597468295.4135	15759656164.9241	32826652203.2495
388	388	1999	GLB	0.273999690627356	0.072068999904718	0.551776501304986	0.224788034334536	5853836768.6526	12626669945.4993	6329446597.6862	10834961039.6829	2418092927.22347	4062974936.40164	21277639661.9529	13163734013.5784	4213133752.35989	9210267990.12297	9871220506.12445	15452068642.7469	5849305627.89764	11530438718.1138	5511452743.87697	10582444268.7258	5634592471.67184	12483401454.961
389	389	2000	GLB	0.125891523814688	0.697197064598759	0.530515129704388	0.223109776565376	6373754623.7329	14546879720.0827	6943445966.90078	12982962438.671	2130560950.23198	5322741281.53486	19430195078.201	14063670156.4968	3947129467.54262	9857424842.2087	9899006198.44952	20411424385.5629	6416728057.40124	13816316665.136	4856093768.33844	13863637814.7524	6019800301.80901	11399522191.5102
390	390	2001	GLB	0.138877682933887	0.101780453436079	0.527187923713545	0.217845732962788	3529227340.75075	8892555187.44428	3937575542.74651	7986616710.73506	1668315237.47368	3558171749.00739	12511659321.4651	6411580921.56944	2345509528.91594	5790292106.69265	5012108099.75288	12006732968.4958	3638877811.35224	8499264022.35496	3802517467.26039	9267631433.08332	2744407138.19691	7340478956.26491
391	391	2002	GLB	1.31130239661221	0.191234736461198	0.53279537365448	0.210589624213706	3871004996.35122	10718204991.4058	4467711116.34824	9524963946.90172	1546328453.22514	3036157782.25306	13918583111.0994	6936580325.06903	2813992093.41794	8815007932.90101	5859059993.37566	16973921040.3036	4128798209.02981	10136355145.1412	3524478360.82485	7907991317.86107	2969127394.89152	8165908597.97211
392	392	2003	GLB	0.527008067322143	0.070354217665164	0.523031996424645	0.204663069934219	16266840897.3255	7673776012.21049	19317995305.2235	6946764682.71622	4157559224.94463	2271178228.94763	10276417294.701	34949386201.341	11870137614.5397	5463187779.74481	24877289350.7233	10695877588.0315	17852565293.7575	7392665665.32677	9476141690.0809	5915521854.89678	14959702784.6733	6029082391.02507
393	393	2004	GLB	0.695215839647082	0.18321292830095	0.507789190513501	0.202231517906062	6273888482.15624	6824510833.25778	7540259192.36366	6363408482.98631	2374306196.00223	1749368769.0318	7844028706.6118	11197578658.6582	4498309170.48351	4414548829.5469	11785309353.7359	7945148134.77418	6968268054.5599	6771864825.60226	5411651575.271	4556414399.18018	4793001161.06475	4602021696.2301
394	394	2005	GLB	0.35775605958518	0.100722622602121	0.493800065484586	0.1978237595256	15901669427.6263	10918154905.7411	19537212095.8318	10468870684.8144	3511971870.67973	3205303944.53421	13107354438.8881	27837628900.8756	9804411262.11277	6170740980.97176	21467358304.1638	16947790718.7293	18055152674.383	11140849647.4523	8004682857.78486	8348550234.32694	11915592800.0576	7689967969.7878
395	395	2006	GLB	0.160917507169442	0.136429670285471	0.47027406426501	0.192722553969014	8457954532.80566	12286176082.7437	10666725655.8987	12369935468.6266	3127679944.74438	3174957837.48884	15032753548.3322	12228365357.6162	6555475436.86575	10072619967.2393	13200494422.415	18283816770.0119	9857566131.15229	13163940538.9313	7128783190.81957	8269510616.40972	5234218141.5854	8819582458.3344
396	396	2007	GLB	0.464562819153456	0.164074370538963	0.445629649706507	0.183972532158303	9905955130.05595	9587531821.64366	13087047901.1596	10186722287.2013	2783432401.00904	2798335297.72583	11613713677.9945	15024549857.9007	7045497179.08798	6123405592.82081	15748823673.9494	12105921854.8311	12094286879.4884	10840590625.1839	6344154921.10638	7288557718.65008	6431094356.07417	6813662254.30617
397	397	2008	GLB	0.108352731361882	0.388735945004137	0.406585497088914	0.178628678334165	6025010156.64963	14323593472.6012	8197943482.54441	16680222134.8985	3134061360.09646	4083579513.20907	18534184863.9019	9083819325.53238	4539600901.8206	8581476641.39821	7952587097.91024	18910427753.6324	7576061541.80418	17750897158.4269	7143328069.86706	10636111049.6335	3888229580.82228	10873840988.588
398	398	2009	GLB	0.176589016970033	0.098010378585272	0.399310778642817	0.17652864103986	6135498480.27266	4823098323.32315	8447593287.56206	5718956707.0831	2489479935.3049	1649274676.92202	6108152503.14961	9153868550.63591	4657692810.30181	3934137416.66394	7741294028.89263	6445704628.38368	7806773340.53033	6086046788.82147	5674162008.32998	4295708840.33206	3918213386.02585	3583598606.62961
399	399	2010	GLB	0.417029243208711	0.04930425429142	0.397097526414208	0.176946956755422	20257447612.2879	22078409387.6344	27825305942.9709	26325239253.7065	5337197555.13341	6271214666.35177	26325239253.7065	27825305942.9709	10199250704.4681	17513779494.6062	27206318463.7543	26906682341.3461	25714525928.6478	28015011483.9205	12164839398.3061	16334036203.2013	11910318092.6101	15444783125.5242
