# Supplementary material for: Climate signals in river flood damages emerge under sound regional disaggregation
Source: Nat Commun. 2021 Apr 9;12:2128. doi: 10.1038/s41467-021-22153-9 (PMC8035337; doi:10.1038/s41467-021-22153-9)
Supplement: Supplementary file 4 — Supplementary Data 1 [file 41467_2021_22153_MOESM4_ESM.zip › supplementary_data/region_result_metrics_R_pos_R_neg.csv]

Region	R2_D_1980_D_Obs	R2_D_CliExp_D_Obs	R2_D_Full_D_Obs	total_observed_damages	annual_mean_damage_obs	std_dev_obs	mean_vulnerability	C_1980_80	p_val_C_1980_80	C_2010_80	p_val_C_2010_80	C_1980_71	p_val_C_1980_71	C_2010_71	p_val_C_2010_71	E_exposure	V_vulnerability	M_damage_modeled	p_val_M_damage_modeled	N_damage_observed	p_val_N_damage_observed	delta_2010_since80	delta_2010_since71	pval_ENSO_amo_run	gammaAbs_ENSO_amo_run	pval_ENSOlag_amo_run	gammaAbs_ENSOlag_amo_run	gammaAbs_AMO_amo_run	pval_AMO_amo_run	gammaAbs_PDO_amo_run	pval_PDO_amo_run	pval_PDOlag_amo_run	gammaAbs_PDOlag_amo_run	pval_NAO_amo_run	gammaAbs_NAO_amo_run	pval_NAOlag_amo_run	gammaAbs_NAOlag_amo_run	pval_residual_trend_amo_run	residual_trend_amo_run	R2_D_1980_bm_amo_run	oose_bm_amo_run	pval_ENSO_gmt_run	gammaAbs_ENSO_gmt_run	pval_ENSOlag_gmt_run	gammaAbs_ENSOlag_gmt_run	gammaAbs_GMT_gmt_run	pval_GMT_gmt_run	gammaAbs_PDO_gmt_run	pval_PDO_gmt_run
OCE_neg	2.54844362014008	9.85745225095123	69.781534324487	9193032010.77907	296549419.702551	556876024.193232	42.010557822721	-0.787389501841655	0.134735841023237	-0.642292949820719	0.126096568942205	-1.44599228464299	0.012246093844699	-1.34219028418772	0.013076818428179	0.278980453526949	0.8246525775242	0.316243529209494	0.475320239393938	0.751095404785242	0.341198751706362	-19.9110814444423	-53.6876113675088			2.61E-09	96.6658921169554									2.63E-08	-54.7196748027956	0.158606077060869	-0.000555704834588	74.4092374486	0.017056009195603					-39.6230946443138	2.18E-09
OCE_pos	0.373943900480104	0.15737927677751	0.227417723938207	410538905.65742	13243190.5050781	34213739.8746702	5.72575156965355	0.867861146963568	0.04308698324923	0.937025883686451	0.03654049815362	0.245690161659599	0.118375809661802	0.241882261165688	0.102774122321868	0.176790247431982	0.267501076396786	1.31215247079234	0.012460257501852	0	0.43318952739584	29.04780239428	9.67529044662751	4.25E-10	0.147174390277102													0.310754560425241	0.000733041672674	6.97366293949725	0.031295658180757	4.25E-10	0.147174390277102
CAS_neg	0.130958007084828	0.787561365633576	1.1596959260149	2434734232.78446	78539813.9607889	279045029.170768	0.01543915998922	-0.12814706520355	0.838387098756442	-0.094901141250268	0.89184394125225	0.189968250859159	0.68343063886336	0.249950336803027	0.68343063886336	2.28653137215715	-0.104973434674765	2.05341087227883	0.029589571342436	0.142593624334786	0.032014111312534	-2.9419353787583	9.99801347212109			0.20526105816005	-2.47458604270039	1.10126133601085	0.382444969297509			0.427472616851831	1.51305202715143					0.735453618117175	-0.000537160455767	32.3145207338826	0.038895659449189			0.17618607904924	-2.55945030715363
CAS_pos	1.02843006615356	9.13903769600272	23.2720955398959	6362371653.52341	205237795.274949	450817433.791228	0.180383478708443	1.05968387442048	0.221049562123566	1.67480352290862	0.261963000837465	1.0429697278214	0.032995394669337	1.69229569546123	0.029350731060459	2.92720972112871	-0.227726231186622	3.75916736436256	0.00801491036728	0.149899582757292	0.109672493758466	51.9189092101673	67.6918278184494									4.02E-05	12.7719724128481	0.207901262647261	-5.98064524245073			0.600072292463655	0.000478283903403	29.78919930349	0.045667941231666
EAS_neg	41.0676824033505	7.11921078704534	20.5205492906698	42076763417.5782	1357314948.95414	2676373231.17848	0.105115250766883	-0.167866573837804	0.865038315074349	-0.150102269541144	0.865038315074349	0.331257359420782	0.536901795304878	0.409003785586165	0.552376505263504	1.71244725300246	-0.313431155975268	1.23114952318939	0.102751967977004	0.097504947252532	0.586520375713035	-4.65317035577546	16.3601514234466			0.117815200889619	-3.22051228871449	2.17748883254006	0.225796553463446									0.972117135841733	-0.000117216496281	10.3958003973993	0.039677090816063			0.104757065974687	-3.31181867463671	2.24561843540145	0.126926644586157
EAS_pos	47.4309418949865	52.372918587723	57.0594197856765	99009841028.9247	3193865839.64273	4373744248.24637	0.868804566581544	2.64137641584315	0.276696353643441	2.25629821379619	0.358720170204966	2.69009714756747	0.041456909675792	2.63702062835161	0.063951978052437	9.14208998485475	-1.25380113163899	10.5296652690589	3.37E-05	7.57335095186049	0.019001296136927	69.9452446276819	105.480825134065			0.062196129385754	-6.22707717246253	5.6258855448308	0.015132996570109	-6.79145780951017	0.070250225508546							0.7179633437776	-0.00030944821879	78.7064069579039	0.020756033609822			0.017301829879826	-7.53004421293366	4.7680838554117	0.018365031710213	-7.17183689772974	0.052029406256714
EUR_neg	2.9198737059683	3.1552986505643	1.68607363724865	34269676102.1053	1105473422.64856	3159359497.32606	0.232033485600763	-0.691495781341373	0.634145853696663	-0.978746006019245	0.563346369955916	-0.144413204785196	0.898021262132282	-0.305595420083636	0.7179633437776	2.23628914213822	-2.75108318177239	-1.20628982097554	0.358720170204966	0.002128156987159	0.972882865093478	-30.3411261865966	-12.2238168033454	0.054448069515748	-3.69617608069702			-3.27856441550748	0.243015431658003					0.064128202401781	-10.7280503057614			0.7179633437776	0.00053004257732	31.4160917447543	0.031653597707364	0.033483656781826	-4.20731483736227			-1.73131711855101	0.156507303413294
EUR_pos	1.92654867750472	3.56265610255061	3.68608528366414	86551584994.2364	2791986612.7173	4448398353.76947	0.638783111795453	-0.632279299611362	0.811920000641002	0.212751390385503	1	1.24433849773661	0.369649732950934	1.75321223589173	0.435026427854838	6.85007315542693	0.072241625052813	6.29003548086838	0.044901376279489	5.1576768885408	0.035069438571896	6.5952931019506	70.1284894356693															0.369649732950934	0.001565042343246	0	0.04459014849968
GLB_neg	6.53863705930631	0.737255842496167	2.02511760407259	230287772516.941	7428637823.12714	8574983890.7001	0.227866928399306	-0.261805152848936	0.811920000641002	-0.572634789560768	0.395424696746904	-0.594002593002819	0.204097893101901	-0.314702243180806	0.477262035081051	3.20531325640413	-1.0144976693132	1.929010434242	0.003462495257793	1.65449021348508	0.061538570047021	-17.7516784763838	-12.5880897272322			0.470766831025047	-0.422230323695613							0.450863860994152	-0.317926784368058			0.100425174369637	-0.003670552552982	27.6851072875857	0.032014992606224			0.356903842290525	-0.287534281340807	-0.329568430252389	0.345868199430561
GLB_pos	27.7563639099508	43.3803038903281	45.4968288230233	240179469795.824	7747724832.12336	7956516642.6225	0.484422755762535	3.91755612482582	0.056962468233153	3.45730470095056	0.089198342246187	2.54093602925888	0.023089425384412	2.22035888517466	0.100425174369637	6.72837857258026	-0.388719039865359	10.2572156575407	1.35E-05	8.70304032114849	0.001396727865284	107.176445729467	88.8143554069864			0.293972888365796	-1.29748415657637	1.37477539919495	0.266142710970025	-1.19370325121944	0.40372978050104			0.736480388136089	-0.275920991584491			0.616375003480359	-0.000688037313411	65.6862359343217	0.014524035958129			0.205029574748626	-1.5114189929348	0.808763458404903	0.350497079001353	-1.22060201091634	0.390586273156621
LAM_neg	10.884587949679	5.01132188151309	18.8562140466009	12110376495.4439	390657306.304641	471170781.391759	0.07396736568477	-0.782880616361105	0.324235101954728	-1.27532243558392	0.221049562123566	-0.230859499428146	0.600072292463655	-0.281622320813385	0.521648148844523	2.77039961320162	-2.33389640055316	-0.346377403712646	0.733910494397011	0.216102864219378	0.759653751819333	-39.5349955031016	-11.2648928325354	0.014477544855526	0.430638830608403					0.432457543290325	0.061752784969207							0.616375003480359	-0.001186472399104	15.7791408552572	0.045649256428242	0.014477544855526	0.430638830608403					0.432457543290325	0.061752784969207
LAM_pos	18.6778383156866	38.8307468884299	30.4640904892956	13226946424.2656	426675691.105342	646276558.07036	0.150337687825414	1.43257553638449	0.163406345863732	1.50782658572081	0.153378506885917	1.58791893571305	0.006633762413645	1.73205997378284	0.00463735110047	1.71329866101789	-3.13759503751186	0.008279159890526	1	0.192236551282095	0.634145853696663	46.742624157345	69.2823989513137					5.99891450138104	0.000503250261846							0.727642630629042	-0.533317191077123	0.165602484830615	-0.001421224959398	75.5185794580945	0.012236216557926			0.046817891745305	-4.01035979380488	2.75010832181832	0.123926411278137	-1.09583050427502	0.71482663343919
NAF_neg	0.025628520244706	0.034234908823128	0.143627800969898	7468681055.82223	240925195.349104	482427112.61439	0.128709488592293	-1.0208294930793	0.019001296136927	-0.793279370003764	0.173920649533484	-0.797601559065247	0.007628452120384	-0.807241519095849	0.048950238599653	1.05590931879853	-0.902657133204722	-0.867577307485493	0.017336219440733	-0.03608268473668	0.634145853696663	-24.5916604701167	-32.289660763834					-0.169457032526155	5.66E-05			6.61E-05	0.208311710199917			0.026068278656602	-0.114761190363124	0.239293511765584	0.00146967895049	8.67339036606905	0.035110016135977			8.19E-05	-0.137932651959293	-0.174691897820968	0.001049261289849
NAF_pos	0.013967108247342	0.000229010806862	0.30787844178118	3092144932.72817	99746610.7331669	373729892.10275	0.01315848275075	3.88321169567129	0.496595214370469	3.49863991871148	0.540623102818714	-0.327714120663343	0.972117135841733	-1.43941116789028	0.753082135935896	5.43367943699758	1.96816940898308	11.285060541652	0.003462495257793	0.080635319805417	0.207390427670553	108.457837480056	-57.576446715611									0.464254718594446	-2.27632022902512	0.008766381286127	-12.4471952573389			0.568066960851392	-0.001174893506149	40.9799477777148	0.028931000437536
NAM_neg	90.5591388934348	88.9455737991005	90.4166375242762	63490918196.1428	2048094135.35945	5344109431.90374	1.66263488941913	0.376112071234762	0.658556619985632	0.351308048865108	0.496595214370469	0.173174857972422	0.753082135935896	0.255974706215744	0.616375003480359	0.941983761297831	0.577468673260386	1.89556450579298	0.035069438571896	0.594403817833241	0.082982949591334	10.8905495148183	10.2389882486298															0.753082135935896	0.000203667357393	2.83E-31	0.029048428317497
NAM_pos				7038195420.20029	227038561.941945	667639327.707612
SSA_neg	8.99155991056862	14.9541017504802	17.2339581621874	3457665252.19509	111537588.780487	188121630.304243	0.019959169208397	3.92639993234745	0.010788909951167	2.9518151239683	0.020804552083621	1.76093325874365	0.060680472665434	1.34413943687855	0.138958294570753	1.99777210529587	0.691282791685933	6.61545482932926	2.15E-05	1.62451501992847	0.056962468233153	91.5062688430174	53.7655774751418	0.462856328041727	0.952585751782171			0.723658310664415	0.274657123109275	-0.418111460162989	0.717908730188989							0.7179633437776	0.000830775596128	41.8898576158148	0.030055998640973	0.149982045802365	1.3583631600343			0.448676663424081	0.352637414586281
SSA_pos	4.94752203572648	3.33674706123603	7.01383050486684	205056789.169198	6614735.13449027	11458411.9114013	0.021369316690978	19.5861145141153	0.003462495257793	15.2158801882528	0.007243570523155	8.1135045647777	0.067367791658972	6.46935602085988	0.165602484830615	1.98483586871593	10.5123634909585	32.0833138737898	5.82E-07	11.2744911522271	0.000961898225293	471.692285835836	258.774240834395					2.01254546341988	0.114395318230059	-3.7201692498559	0.013458379733663							0.735453618117175	0.001151034172942	35.7897266442724	0.040381557301974					1.13554612524267	0.213202926116998	-3.78052841560538	0.015423796683001
SEA_neg	3.4249564699639	1.68506577741685	2.60265245839661	55785925754.0902	1799545992.06743	2765606038.34641	0.268944948519398	-0.176186409214654	0.945797043272107	0.117975755543193	0.972882865093478	-1.80195925898178	0.031127310111325	-1.81376462301656	0.063951978052437	2.94103466917372	-0.282136955144014	2.48271130481505	0.02275519924011	0.786147762700657	0.134735841023237	3.657248421839	-72.5505849206624											0.166121387509134	-0.317755241826617			0.010723675801035	-0.006420110471527	4.15021234142949	0.052479251573926			0.305913071145342	-0.166083989574881	-0.293133183552934	0.088355970577706	-0.179095006372988	0.388669953219254
SEA_pos	7.83725288991829	33.4301712734025	53.3200426517826	24282789647.119	783315795.068354	1506546501.25829	0.153802415659966	9.64708530520245	0.032229828676074	9.75259524572643	0.020804552083621	2.65208835873216	0.491823743144037	1.03695796761448	0.700619648328836	9.26372408140861	3.59697476284795	22.507784149459	3.42E-07	14.9388611523598	0.000211208250078	302.330452617519	41.4783187045794			0.000271760803809	-0.430469508126311					3.98E-05	-0.676057231794869			0.061551264872685	-0.222600385536383	0.568066960851392	0.001167859535538	37.2129848560438	0.030975548569088			0.000271760803809	-0.430469508126311
[truncated: 10 more columns]
